# Supplementary material for: Seabird diving behaviour reveals the functional significance of shelf-sea fronts as foraging hotspots
Source: R Soc Open Sci. 2016 Sep 21;3(9):160317. doi: 10.1098/rsos.160317 (PMC5043317; doi:10.1098/rsos.160317)
Supplement: Supporting data for habitat use-availability analyses [file rsos160317supp2.csv]

BirdID	Trip	Lat	Lon	Date	Year	Time	DateTime	UniqueID	TagType	Sex	Duration	MaxDepth	DiveShape	ActiveSwimTime	Fdist	Gdens	FrontFreq
173	1	51.01566896	-6.134295953	13/07/2012	2012	06:45.0	41103.62969	1	LOTEK	1	7	6.006128477	0	3	25	0	16.8
173	1	51.01623512	-6.131924139	13/07/2012	2012	08:09.0	41103.63066	2	LOTEK	1	5	3.25289471	0	2	25	0	16.8
173	1	50.80907083	-6.212545676	13/07/2012	2012	25:12.0	41103.72583	3	LOTEK	1	3	2.722642281	0	0	34	0	7.2
173	1	50.77735253	-6.194116986	13/07/2012	2012	44:14.0	41103.73905	4	LOTEK	1	5	6.057114287	0	0	31	0	0
173	1	50.72200112	-6.165915975	13/07/2012	2012	34:54.0	41103.77424	5	LOTEK	1	1	1.723320395	0	0	29	0	0
173	1	50.70573352	-6.173990287	13/07/2012	2012	52:26.0	41103.78641	6	LOTEK	1	4	3.895315922	0	1	28	0	0
173	1	50.69759936	-6.180236294	13/07/2012	2012	00:44.0	41103.79218	7	LOTEK	1	4	4.66010308	0	0	27	0	0
173	1	50.69706615	-6.181003561	13/07/2012	2012	03:51.0	41103.79434	8	LOTEK	1	4	4.374582541	0	0	27	0	0
173	1	50.71118977	-6.176922779	13/07/2012	2012	16:06.0	41103.80285	9	LOTEK	1	4	3.864724436	0	1	27	0	0
173	1	50.73722528	-6.154168056	13/07/2012	2012	32:07.0	41103.81397	10	LOTEK	1	5	4.27261092	0	2	31	0	0
173	1	50.74545518	-6.152658035	13/07/2012	2012	36:31.0	41103.81703	11	LOTEK	1	3	3.201908899	0	0	31	0	0
173	1	50.8555457	-6.173989047	14/07/2012	2012	03:14.0	41104.21058	12	LOTEK	1	4	3.895315922	0	0	32	0	0
173	1	50.83527599	-6.179327968	14/07/2012	2012	14:55.0	41104.21869	13	LOTEK	1	3	2.539093363	0	1	33	0	0
173	1	50.82037609	-6.173608571	14/07/2012	2012	24:47.0	41104.22554	14	LOTEK	1	1	1.570362963	0	0	35	0	0
173	1	50.80965819	-6.119447282	14/07/2012	2012	41:47.0	41104.23735	15	LOTEK	1	2	2.539093363	0	0	37	0	0
173	1	50.81216512	-6.110300388	14/07/2012	2012	44:41.0	41104.23936	16	LOTEK	1	4	3.538415249	0	0	37	0	0
173	1	50.85375637	-6.02333678	14/07/2012	2012	29:15.0	41104.27031	17	LOTEK	1	3	2.997965657	0	0	37	0	0
173	1	50.86661721	-6.017900701	14/07/2012	2012	45:23.0	41104.28152	18	LOTEK	1	4	2.67165647	0	2	37	0	0
173	1	50.830372	-5.997983	14/07/2012	2012	24:06.0	41104.3084	19	LOTEK	1	1	1.570362963	0	0	40	0	0
173	1	50.8301959	-6.001846757	14/07/2012	2012	26:36.0	41104.31014	20	LOTEK	1	3	2.365741607	0	1	39	0	0
173	1	50.82642776	-6.01120453	14/07/2012	2012	30:07.0	41104.31258	21	LOTEK	1	4	2.641064984	0	2	39	0	0
173	1	50.80985064	-6.026420976	14/07/2012	2012	52:30.0	41104.32813	22	LOTEK	1	5	3.793344301	0	2	39	0	7.2
173	1	50.79988815	-6.025295925	14/07/2012	2012	55:34.0	41104.33025	23	LOTEK	1	1	2.110812555	0	0	40	0	0
173	1	50.80017468	-6.024255628	14/07/2012	2012	56:28.0	41104.33088	24	LOTEK	1	4	2.62067066	0	2	40	0	7.2
173	1	50.79966352	-6.013428306	14/07/2012	2012	58:46.0	41104.33248	25	LOTEK	1	2	3.25289471	0	0	41	0	0
173	1	50.79286819	-6.00667745	14/07/2012	2012	06:08.0	41104.33759	26	LOTEK	1	3	2.895994036	0	1	41	0	0
173	1	50.79230128	-6.014921087	14/07/2012	2012	10:04.0	41104.34032	27	LOTEK	1	3	2.314755797	0	1	40	0	0
173	1	50.79077505	-6.019617305	14/07/2012	2012	11:45.0	41104.34149	28	LOTEK	1	3	3.385457817	0	0	39	0	0
173	1	50.78484513	-6.027565359	14/07/2012	2012	15:20.0	41104.34398	29	LOTEK	1	2	1.702926071	0	0	39	0	0
173	1	50.77379419	-6.053057016	14/07/2012	2012	30:44.0	41104.35468	30	LOTEK	1	3	2.467713228	0	1	37	0	7.2
173	1	50.80526553	-6.061988076	14/07/2012	2012	58:01.0	41104.45696	31	LOTEK	1	4	2.997965657	0	1	38	0	0
174	1	51.28874264	-5.914417238	13/07/2012	2012	17:46.0	41103.679	32	LOTEK	1	2	2.243375662	0	0	31	0	7.2
174	1	51.28684163	-5.923610833	13/07/2012	2012	21:10.0	41103.68137	33	LOTEK	1	5	3.772949977	0	0	32	0	0
174	1	51.28061442	-5.923706523	13/07/2012	2012	22:50.0	41103.68252	34	LOTEK	1	6	5.995931315	0	1	32	0	7.2
174	1	51.27231711	-5.919763812	13/07/2012	2012	27:14.0	41103.68558	35	LOTEK	1	4	4.435765514	0	0	32	0	7.2
174	1	51.2730922	-5.924731857	13/07/2012	2012	28:55.0	41103.68675	36	LOTEK	1	4	3.334472007	0	2	32	0	7.2
174	1	51.26855283	-5.912267672	13/07/2012	2012	34:00.0	41103.69028	37	LOTEK	1	5	5.200552671	0	0	33	0	0
174	1	51.18602293	-6.013448508	13/07/2012	2012	40:51.0	41103.7367	38	LOTEK	1	4	5.893959694	0	0	28	0	0
174	1	51.17277527	-6.020801986	13/07/2012	2012	46:03.0	41103.74031	39	LOTEK	1	7	3.05914863	1	5	27	0	14.4
175	1	51.35636825	-5.335194173	13/07/2012	2012	25:37.0	41103.60112	40	LOTEK	0	1	1.753911881	0	0	24	0	23.2
175	1	51.33247544	-5.33164614	13/07/2012	2012	29:45.0	41103.60399	41	LOTEK	0	5	2.926585523	0	2	27	0.00143	15.2
175	1	50.86461404	-5.318879786	13/07/2012	2012	39:56.0	41103.65273	42	LOTEK	0	1	1.733517557	0	0	18	0	7.2
175	1	50.86001956	-5.321493439	13/07/2012	2012	41:41.0	41103.65395	43	LOTEK	0	3	3.538415249	0	0	18	0	7.2
175	1	50.85697323	-5.323467194	13/07/2012	2012	42:31.0	41103.65453	44	LOTEK	0	2	2.263769986	0	0	18	0	7.2
175	1	50.85481681	-5.324737131	13/07/2012	2012	43:20.0	41103.65509	45	LOTEK	0	3	3.079542954	0	0	18	0	7.2
175	1	50.72069557	-5.443790258	13/07/2012	2012	33:49.0	41103.69015	46	LOTEK	0	3	3.314077683	0	0	25	0	0
175	1	50.63690294	-5.524646309	13/07/2012	2012	53:46.0	41103.704	47	LOTEK	0	3	4.507145648	0	0	21	0	8.4
175	1	50.46104025	-5.616866387	13/07/2012	2012	49:20.0	41103.74259	48	LOTEK	0	12	7.953786438	1	4	5	0.00715	38.4
175	1	50.46364152	-5.616386929	13/07/2012	2012	53:31.0	41103.7455	49	LOTEK	0	5	4.405174027	0	2	5	0.00715	38.4
175	1	50.4208303	-5.607654581	13/07/2012	2012	29:46.0	41103.81234	50	LOTEK	0	1	1.702926071	0	0	1	0.01573	30.8
176	1	51.21410537	-5.347170054	13/07/2012	2012	28:30.0	41103.60313	51	LOTEK	1	3	3.64038687	0	0	33	0.00429	14.4
176	1	50.96676987	-5.365140233	13/07/2012	2012	04:05.0	41103.62784	52	LOTEK	1	3	4.119653488	0	0	12	0	0
176	1	50.36287479	-5.76231161	13/07/2012	2012	45:40.0	41103.74005	53	LOTEK	1	3	3.181514575	0	1	14	0.00286	15.2
176	1	50.17786537	-5.930995953	13/07/2012	2012	31:43.0	41103.77203	54	LOTEK	1	3	2.488107552	0	1	3	0.02288	30.8
176	1	50.03906589	-5.926575936	13/07/2012	2012	59:11.0	41103.7911	55	LOTEK	1	3	2.875599712	0	0	1	0.03861	7.6
176	1	50.03194112	-5.913219	13/07/2012	2012	22:27.0	41103.80726	56	LOTEK	1	3	3.609795383	0	0	1	0.03861	0
176	1	49.97916311	-5.892151733	13/07/2012	2012	35:10.0	41103.81609	57	LOTEK	1	3	3.130528765	0	1	0	0.02002	7.2
176	1	49.95162335	-5.90192279	13/07/2012	2012	41:24.0	41103.82042	58	LOTEK	1	6	3.997287543	0	2	1	0.01144	14.4
176	1	49.95809914	-6.171440729	14/07/2012	2012	06:19.0	41104.25439	59	LOTEK	1	1	1.60095445	0	0	9	0.00143	23.2
176	1	50.02242706	-6.262424083	14/07/2012	2012	24:29.0	41104.267	60	LOTEK	1	3	3.895315922	0	0	3	0.03861	28.4
176	1	50.04635655	-6.323089633	14/07/2012	2012	33:55.0	41104.27355	61	LOTEK	1	3	2.2331785	0	1	0	0.03146	23.2
176	1	50.0661826	-6.338150062	14/07/2012	2012	24:15.0	41104.30851	62	LOTEK	1	2	3.150923089	0	0	2	0.0286	23.2
176	1	50.07759763	-6.288653672	14/07/2012	2012	15:18.0	41104.34396	63	LOTEK	1	2	2.335150121	0	0	2	0.03718	24.8
176	1	50.07786261	-6.289544909	14/07/2012	2012	15:47.0	41104.34429	64	LOTEK	1	13	5.29232713	1	11	2	0.03718	24.8
176	1	50.07876059	-6.289123071	14/07/2012	2012	17:06.0	41104.34521	65	LOTEK	1	15	6.923873066	1	11	2	0.03718	24.8
176	1	50.08077223	-6.289895305	14/07/2012	2012	18:49.0	41104.3464	66	LOTEK	1	5	5.190355509	0	0	2	0.03718	24.8
176	1	50.07961732	-6.289717407	14/07/2012	2012	19:59.0	41104.34721	67	LOTEK	1	6	6.006128477	0	1	2	0.03718	24.8
176	1	50.10420884	-6.294985903	14/07/2012	2012	13:34.0	41104.38442	68	LOTEK	1	18	7.688660223	1	11	4	0.02574	24.8
176	1	50.104313	-6.296044352	14/07/2012	2012	15:57.0	41104.38608	69	LOTEK	1	11	7.127816308	1	6	4	0.02574	24.8
177	1	51.14277866	-6.46637759	13/07/2012	2012	41:21.0	41103.69538	70	LOTEK	1	3	3.130528765	0	1	2	0.00286	7.2
177	1	51.07641662	-7.336111235	13/07/2012	2012	07:18.0	41103.88007	71	LOTEK	1	23	8.259701301	1	20	16	0	0
177	1	51.07681681	-7.336321943	13/07/2012	2012	08:27.0	41103.88087	72	LOTEK	1	13	2.67165647	1	11	16	0	0
177	1	51.14678378	-7.406640944	14/07/2012	2012	20:38.0	41104.26433	73	LOTEK	1	6	4.71108889	0	2	22	0	0
177	1	51.572916	-7.750736073	14/07/2012	2012	23:53.0	41104.55825	74	LOTEK	1	1	1.855883502	0	0	18	0	23.2
177	1	51.66411558	-7.813502319	14/07/2012	2012	02:37.0	41104.62682	75	LOTEK	1	5	6.954464552	0	0	8	0	33.2
177	1	51.83793366	-7.176125997	15/07/2012	2012	28:34.0	41105.1865	76	LOTEK	1	4	4.71108889	0	0	9	0.00572	14.4
177	1	51.871768	-7.210765991	15/07/2012	2012	40:02.0	41105.19447	77	LOTEK	1	4	3.823935788	0	1	9	0.01001	0
177	1	51.88920507	-7.219957828	15/07/2012	2012	46:38.0	41105.19905	78	LOTEK	1	4	3.69137268	0	0	8	0.01716	14.4
177	1	51.9057821	-7.251690351	15/07/2012	2012	54:22.0	41105.20442	79	LOTEK	1	4	3.976893219	0	0	6	0.02574	24.8
177	1	51.91779211	-7.321674475	15/07/2012	2012	40:19.0	41105.23633	80	LOTEK	1	3	4.150244975	0	0	2	0.03003	0
177	1	51.90714983	-7.355674486	15/07/2012	2012	47:00.0	41105.24097	81	LOTEK	1	5	6.169283071	0	1	1	0.03432	33.2
177	1	51.80450534	-7.427120045	15/07/2012	2012	19:04.0	41105.26324	82	LOTEK	1	8	6.679141176	1	4	5	0.08151	15.2
178	1	52.14177023	-4.941048836	13/07/2012	2012	35:01.0	41103.64932	83	LOTEK	1	5	4.109456326	0	2	15	0	14.4
178	1	52.22390639	-4.374633047	13/07/2012	2012	24:01.0	41103.68334	84	LOTEK	1	2	2.855205388	0	0	NaN	0	0
178	1	52.24739123	-4.294590284	13/07/2012	2012	33:58.0	41103.69025	85	LOTEK	1	3	3.844330112	0	0	NaN	0	0
178	1	52.32823319	-4.179992594	13/07/2012	2012	53:28.0	41103.7038	86	LOTEK	1	3	4.333793893	0	0	NaN	0	0
178	1	52.33384768	-4.167294163	13/07/2012	2012	57:04.0	41103.7063	87	LOTEK	1	5	6.801507121	0	0	NaN	NaN	0
178	1	52.33565034	-4.158403064	13/07/2012	2012	00:48.0	41103.70889	88	LOTEK	1	5	7.647871575	0	0	NaN	NaN	0
178	1	52.33335187	-4.16797153	13/07/2012	2012	02:40.0	41103.71019	89	LOTEK	1	5	7.015647525	0	0	NaN	NaN	0
178	1	52.33107555	-4.181486675	13/07/2012	2012	04:58.0	41103.71178	90	LOTEK	1	5	7.311365226	0	0	NaN	0	0
178	1	52.32623345	-4.182469703	13/07/2012	2012	09:04.0	41103.71463	91	LOTEK	1	4	5.690016452	0	0	NaN	0	0
178	1	52.329571	-4.173161	13/07/2012	2012	16:03.0	41103.71948	92	LOTEK	1	4	5.506467534	0	0	NaN	NaN	0
178	1	52.33387971	-4.165277695	13/07/2012	2012	17:58.0	41103.72081	93	LOTEK	1	4	5.384101589	0	0	NaN	NaN	0
178	1	52.3366068	-4.157116116	13/07/2012	2012	22:03.0	41103.72365	94	LOTEK	1	5	7.08702766	0	0	NaN	NaN	0
178	1	52.34693955	-4.192358074	13/07/2012	2012	28:08.0	41103.72787	95	LOTEK	1	5	6.709732662	0	0	NaN	NaN	0
178	1	52.35450914	-4.201185065	13/07/2012	2012	29:57.0	41103.72913	96	LOTEK	1	4	6.852492931	0	0	NaN	0	0
178	1	52.35633793	-4.202097715	13/07/2012	2012	33:37.0	41103.73168	97	LOTEK	1	5	6.934070228	0	0	NaN	0	0
178	1	52.38325678	-4.173770373	13/07/2012	2012	39:30.0	41103.73576	98	LOTEK	1	5	6.760718472	0	0	NaN	NaN	0
178	1	52.42007073	-4.118588796	13/07/2012	2012	46:00.0	41103.74028	99	LOTEK	1	5	7.443928333	0	0	NaN	NaN	0
178	1	52.42331809	-4.118845819	13/07/2012	2012	48:28.0	41103.74199	100	LOTEK	1	6	7.443928333	0	0	NaN	NaN	0
178	1	52.42014215	-4.119574541	13/07/2012	2012	51:19.0	41103.74397	101	LOTEK	1	5	6.50578942	0	0	NaN	NaN	0
178	1	52.41563469	-4.121896686	13/07/2012	2012	52:31.0	41103.7448	102	LOTEK	1	6	7.474519819	0	0	NaN	NaN	0
178	1	52.41423323	-4.122249369	13/07/2012	2012	54:18.0	41103.74604	103	LOTEK	1	6	6.475197934	0	0	NaN	NaN	0
178	1	52.41258798	-4.12305667	13/07/2012	2012	56:12.0	41103.74736	104	LOTEK	1	6	6.883084418	0	1	NaN	NaN	0
178	1	52.41802698	-4.119927353	13/07/2012	2012	58:00.0	41103.74861	105	LOTEK	1	4	5.404495913	0	0	NaN	NaN	0
178	1	52.41950433	-4.120639548	13/07/2012	2012	01:50.0	41103.75127	106	LOTEK	1	5	6.709732662	0	0	NaN	NaN	0
178	1	52.41186566	-4.124541533	13/07/2012	2012	04:31.0	41103.75314	107	LOTEK	1	4	5.741002262	0	0	NaN	NaN	0
178	1	52.41509599	-4.122686217	13/07/2012	2012	07:04.0	41103.75491	108	LOTEK	1	6	7.168604956	0	0	NaN	NaN	0
178	1	52.41018547	-4.124705923	13/07/2012	2012	09:22.0	41103.7565	109	LOTEK	1	6	8.127138194	0	0	NaN	NaN	0
178	1	52.42235636	-4.119692413	13/07/2012	2012	11:33.0	41103.75802	110	LOTEK	1	5	6.964661714	0	0	NaN	NaN	0
178	1	52.41757528	-4.122480507	13/07/2012	2012	14:31.0	41103.76008	111	LOTEK	1	6	8.15772968	0	0	NaN	NaN	0
178	1	52.41131858	-4.125073983	13/07/2012	2012	30:52.0	41103.77144	112	LOTEK	1	5	6.934070228	0	0	NaN	NaN	0
178	1	52.40969831	-4.127459969	13/07/2012	2012	34:33.0	41103.77399	113	LOTEK	1	5	7.188999281	0	0	NaN	NaN	0
178	1	52.42455612	-4.120068219	13/07/2012	2012	37:31.0	41103.77605	114	LOTEK	1	5	6.220268881	0	0	NaN	NaN	0
178	1	52.4364437	-4.113605068	13/07/2012	2012	42:58.0	41103.77984	115	LOTEK	1	5	7.545899954	0	0	NaN	NaN	0
178	1	52.42491977	-4.112447526	13/07/2012	2012	48:50.0	41103.78391	116	LOTEK	1	5	3.976893219	0	2	NaN	NaN	0
178	1	52.42446168	-4.112278754	13/07/2012	2012	50:53.0	41103.78534	117	LOTEK	1	6	6.913675904	0	1	NaN	NaN	0
178	1	52.42362655	-4.116072385	13/07/2012	2012	52:56.0	41103.78676	118	LOTEK	1	6	6.679141176	0	1	NaN	NaN	0
178	1	52.42306251	-4.1124703	13/07/2012	2012	54:55.0	41103.78814	119	LOTEK	1	5	6.169283071	0	1	NaN	NaN	0
178	1	52.42613283	-4.111712539	13/07/2012	2012	57:30.0	41103.78993	120	LOTEK	1	7	8.035363735	0	0	NaN	NaN	0
178	1	52.42236149	-4.115216067	13/07/2012	2012	02:26.0	41103.79336	121	LOTEK	1	5	7.443928333	0	0	NaN	NaN	0
178	1	52.49991916	-4.150135761	13/07/2012	2012	51:44.0	41103.82759	122	LOTEK	1	1	1.804897692	0	0	NaN	0	11.2
178	1	52.44355413	-4.092789236	14/07/2012	2012	24:33.0	41104.18372	123	LOTEK	1	1	1.968052285	0	0	NaN	NaN	0
178	1	52.47321132	-4.116254818	14/07/2012	2012	38:14.0	41104.19322	124	LOTEK	1	3	2.212784176	0	1	NaN	0	0
178	1	52.47633091	-4.116292386	14/07/2012	2012	41:35.0	41104.19554	125	LOTEK	1	3	2.171995527	0	1	NaN	0	0
178	1	52.48311753	-4.11384239	14/07/2012	2012	44:45.0	41104.19774	126	LOTEK	1	3	4.303202406	0	0	NaN	0	0
178	1	52.4834371	-4.110784207	14/07/2012	2012	45:59.0	41104.1986	127	LOTEK	1	5	4.996609429	0	2	NaN	0	0
178	1	52.48365144	-4.112656271	14/07/2012	2012	47:11.0	41104.19943	128	LOTEK	1	3	3.905513084	0	0	NaN	0	0
178	1	52.47619892	-4.109153965	14/07/2012	2012	50:14.0	41104.20155	129	LOTEK	1	4	4.762074701	0	0	NaN	0	0
178	1	52.47314926	-4.119015669	14/07/2012	2012	51:48.0	41104.20264	130	LOTEK	1	3	2.783825253	0	1	NaN	0	0
178	1	52.47751639	-4.130037595	14/07/2012	2012	54:52.0	41104.20477	131	LOTEK	1	1	1.611151612	0	0	NaN	0	11.2
178	1	52.47581344	-4.130407831	14/07/2012	2012	56:24.0	41104.20583	132	LOTEK	1	2	2.630867822	0	0	NaN	0	10
178	1	52.47425243	-4.125918651	14/07/2012	2012	57:54.0	41104.20688	133	LOTEK	1	5	4.231822272	0	2	NaN	0	10
178	1	52.47895519	-4.126662304	14/07/2012	2012	01:11.0	41104.20916	134	LOTEK	1	2	1.917066475	0	0	NaN	0	11.2
178	1	52.47578549	-4.130794379	14/07/2012	2012	07:15.0	41104.21337	135	LOTEK	1	8	5.690016452	0	3	NaN	0	10
178	1	52.47486876	-4.116993203	14/07/2012	2012	15:16.0	41104.21894	136	LOTEK	1	10	4.435765514	1	5	NaN	0	0
178	1	52.47456568	-4.115764129	14/07/2012	2012	16:57.0	41104.2201	137	LOTEK	1	2	3.721964167	0	0	NaN	0	0
178	1	52.4752743	-4.107280359	14/07/2012	2012	18:40.0	41104.2213	138	LOTEK	1	4	5.761396587	0	0	NaN	0	0
178	1	52.47805101	-4.116544825	14/07/2012	2012	20:50.0	41104.2228	139	LOTEK	1	4	4.364385379	0	2	NaN	0	0
178	1	52.47947727	-4.115883635	14/07/2012	2012	22:13.0	41104.22376	140	LOTEK	1	5	3.212106062	0	3	NaN	0	0
178	1	52.47797807	-4.07497042	14/07/2012	2012	26:26.0	41104.31002	141	LOTEK	1	6	3.742358491	1	4	NaN	NaN	0
178	1	52.4818449	-4.065421565	14/07/2012	2012	28:19.0	41104.31133	142	LOTEK	1	4	2.243375662	0	2	NaN	NaN	0
178	1	52.48450327	-4.062118782	14/07/2012	2012	29:27.0	41104.31212	143	LOTEK	1	2	2.141404041	0	0	NaN	NaN	0
178	1	52.48360253	-4.062048036	14/07/2012	2012	30:25.0	41104.31279	144	LOTEK	1	6	3.670978356	0	3	NaN	NaN	0
178	1	52.48441936	-4.060041991	14/07/2012	2012	31:33.0	41104.31358	145	LOTEK	1	2	2.314755797	0	0	NaN	NaN	0
178	1	52.48608045	-4.060029593	14/07/2012	2012	32:32.0	41104.31426	146	LOTEK	1	4	3.44664079	0	1	NaN	NaN	0
178	1	52.48628848	-4.062618303	14/07/2012	2012	33:28.0	41104.31491	147	LOTEK	1	6	3.548612411	1	4	NaN	NaN	0
178	1	52.48534206	-4.061746166	14/07/2012	2012	34:27.0	41104.31559	148	LOTEK	1	2	2.722642281	0	0	NaN	NaN	0
178	1	52.48340785	-4.061210937	14/07/2012	2012	35:09.0	41104.31608	149	LOTEK	1	6	2.722642281	1	4	NaN	NaN	0
178	1	52.48375314	-4.06108727	14/07/2012	2012	36:18.0	41104.31688	150	LOTEK	1	3	4.384779703	0	0	NaN	NaN	0
178	1	52.48198683	-4.065391976	14/07/2012	2012	37:47.0	41104.31791	151	LOTEK	1	4	5.129172536	0	0	NaN	NaN	0
178	1	52.47116801	-4.084526643	14/07/2012	2012	28:57.0	41104.35344	152	LOTEK	1	3	4.894637808	0	0	NaN	NaN	0
178	1	52.46372945	-4.080727521	14/07/2012	2012	30:11.0	41104.35429	153	LOTEK	1	4	4.690694566	0	0	NaN	NaN	0
178	1	52.46218661	-4.079842857	14/07/2012	2012	31:01.0	41104.35487	154	LOTEK	1	3	4.415371189	0	0	NaN	NaN	0
178	1	52.46111029	-4.079822153	14/07/2012	2012	32:01.0	41104.35557	155	LOTEK	1	4	5.48607321	0	0	NaN	NaN	0
178	1	52.46038322	-4.080629036	14/07/2012	2012	33:01.0	41104.35626	156	LOTEK	1	9	7.443928333	1	4	NaN	NaN	0
178	1	52.46315363	-4.080941293	14/07/2012	2012	34:42.0	41104.35743	157	LOTEK	1	4	4.435765514	0	0	NaN	NaN	0
178	1	52.45729516	-4.079114702	14/07/2012	2012	36:28.0	41104.35866	158	LOTEK	1	3	4.558131459	0	0	NaN	NaN	0
178	1	52.46048751	-4.076509135	14/07/2012	2012	39:52.0	41104.36102	159	LOTEK	1	4	4.813060511	0	0	NaN	NaN	0
178	1	52.46301982	-4.076947691	14/07/2012	2012	40:42.0	41104.3616	160	LOTEK	1	3	2.804219578	0	0	NaN	NaN	0
178	1	52.46343903	-4.080021235	14/07/2012	2012	41:26.0	41104.36211	161	LOTEK	1	4	5.761396587	0	0	NaN	NaN	0
178	1	52.46625251	-4.080544081	14/07/2012	2012	42:24.0	41104.36278	162	LOTEK	1	5	6.852492931	0	0	NaN	NaN	0
178	1	52.46902049	-4.077980349	14/07/2012	2012	43:11.0	41104.36332	163	LOTEK	1	4	4.282808082	0	0	NaN	NaN	0
178	1	52.46805997	-4.075571849	14/07/2012	2012	44:08.0	41104.36398	164	LOTEK	1	5	4.415371189	0	2	NaN	NaN	0
178	1	52.46722004	-4.077155578	14/07/2012	2012	45:03.0	41104.36462	165	LOTEK	1	5	6.403817799	0	0	NaN	NaN	0
178	1	52.46646997	-4.080375587	14/07/2012	2012	46:14.0	41104.36544	166	LOTEK	1	5	6.679141176	0	0	NaN	NaN	0
178	1	52.4651486	-4.080204405	14/07/2012	2012	47:24.0	41104.36625	167	LOTEK	1	6	5.741002262	0	2	NaN	NaN	0
178	1	52.46606853	-4.077832024	14/07/2012	2012	48:40.0	41104.36713	168	LOTEK	1	5	6.250860367	0	0	NaN	NaN	0
178	1	52.46585363	-4.079476262	14/07/2012	2012	50:26.0	41104.36836	169	LOTEK	1	5	5.832776721	0	0	NaN	NaN	0
178	1	52.46639242	-4.078239069	14/07/2012	2012	51:35.0	41104.36916	170	LOTEK	1	4	5.129172536	0	0	NaN	NaN	0
178	1	52.46944912	-4.074607803	14/07/2012	2012	52:31.0	41104.3698	171	LOTEK	1	4	5.231144157	0	0	NaN	NaN	0
178	1	52.47034735	-4.073977057	14/07/2012	2012	53:36.0	41104.37056	172	LOTEK	1	4	4.558131459	0	0	NaN	NaN	0
178	1	52.4648814	-4.076795873	14/07/2012	2012	54:50.0	41104.37141	173	LOTEK	1	11	6.628155365	1	5	NaN	NaN	0
178	1	52.46709362	-4.076271478	14/07/2012	2012	55:53.0	41104.37214	174	LOTEK	1	5	5.710410776	0	0	NaN	NaN	0
178	1	52.46695615	-4.075685807	14/07/2012	2012	57:16.0	41104.3731	175	LOTEK	1	7	5.200552671	0	3	NaN	NaN	0
178	1	52.46535134	-4.077531505	14/07/2012	2012	58:29.0	41104.37395	176	LOTEK	1	5	5.832776721	0	0	NaN	NaN	0
178	1	52.46357519	-4.078489252	14/07/2012	2012	59:43.0	41104.3748	177	LOTEK	1	5	6.577169555	0	0	NaN	NaN	0
178	1	52.46589752	-4.076932416	14/07/2012	2012	00:35.0	41104.37541	178	LOTEK	1	4	6.036719963	0	0	NaN	NaN	0
178	1	52.45947471	-4.080499044	14/07/2012	2012	02:22.0	41104.37664	179	LOTEK	1	5	6.679141176	0	0	NaN	NaN	0
178	1	52.42436546	-4.118204776	14/07/2012	2012	50:19.0	41104.40994	180	LOTEK	1	3	3.548612411	0	0	NaN	NaN	0
178	1	52.4224504	-4.126120187	14/07/2012	2012	52:02.0	41104.41113	181	LOTEK	1	4	4.160442137	0	1	NaN	NaN	0
178	1	52.42413209	-4.120972119	14/07/2012	2012	54:09.0	41104.4126	182	LOTEK	1	4	5.526861858	0	0	NaN	NaN	0
178	1	52.42260533	-4.124009501	14/07/2012	2012	56:01.0	41104.4139	183	LOTEK	1	5	4.874243484	0	1	NaN	NaN	0
178	1	52.4245915	-4.121845235	14/07/2012	2012	56:41.0	41104.41436	184	LOTEK	1	4	2.824613902	0	1	NaN	NaN	0
178	1	52.2819011	-4.246429308	14/07/2012	2012	28:24.0	41104.43639	185	LOTEK	1	5	6.597563879	0	0	NaN	0	0
178	1	52.27947828	-4.249721595	14/07/2012	2012	29:42.0	41104.43729	186	LOTEK	1	4	5.231144157	0	0	NaN	0	0
178	1	52.275913	-4.253395	14/07/2012	2012	31:03.0	41104.43823	187	LOTEK	1	4	4.813060511	0	0	NaN	0	0
178	1	52.27524353	-4.253438488	14/07/2012	2012	32:13.0	41104.43904	188	LOTEK	1	5	7.056436173	0	0	NaN	0	0
178	1	52.28072551	-4.247555019	14/07/2012	2012	34:04.0	41104.44032	189	LOTEK	1	4	4.874243484	0	0	NaN	0	0
178	1	52.28090647	-4.247489617	14/07/2012	2012	35:43.0	41104.44147	190	LOTEK	1	5	7.168604956	0	0	NaN	0	0
178	1	52.27342998	-4.257920848	14/07/2012	2012	37:47.0	41104.44291	191	LOTEK	1	5	7.13801347	0	0	NaN	0	0
178	1	52.27583339	-4.255346981	14/07/2012	2012	39:10.0	41104.44387	192	LOTEK	1	6	7.729448872	0	0	NaN	0	0
178	1	52.28262825	-4.246015097	14/07/2012	2012	40:59.0	41104.44513	193	LOTEK	1	6	7.290970902	0	0	NaN	0	0
178	1	52.27570222	-4.255399901	14/07/2012	2012	42:52.0	41104.44644	194	LOTEK	1	5	6.628155365	0	0	NaN	0	0
178	1	52.2686383	-4.262486541	14/07/2012	2012	44:22.0	41104.44748	195	LOTEK	1	5	7.311365226	0	0	NaN	0	0
178	1	52.27028777	-4.261375172	14/07/2012	2012	45:59.0	41104.4486	196	LOTEK	1	4	6.06731145	0	0	NaN	0	0
178	1	52.27037073	-4.261903953	14/07/2012	2012	48:02.0	41104.45002	197	LOTEK	1	6	7.474519819	0	0	NaN	0	0
178	1	52.2698416	-4.263131612	14/07/2012	2012	51:15.0	41104.45226	198	LOTEK	1	5	7.392942523	0	0	NaN	0	0
178	1	52.28311217	-4.244139116	14/07/2012	2012	08:43.0	41104.46439	199	LOTEK	1	3	3.365063493	0	0	NaN	0	0
178	1	52.28279673	-4.242891516	14/07/2012	2012	10:46.0	41104.46581	200	LOTEK	1	4	4.843651998	0	1	NaN	0	0
178	1	52.28406508	-4.23963803	14/07/2012	2012	12:21.0	41104.46691	201	LOTEK	1	5	7.107421984	0	1	NaN	0	0
178	1	52.28214005	-4.245291264	14/07/2012	2012	14:01.0	41104.46807	202	LOTEK	1	5	7.188999281	0	0	NaN	0	0
178	1	52.28330068	-4.242364073	14/07/2012	2012	16:15.0	41104.46962	203	LOTEK	1	4	5.893959694	0	0	NaN	0	0
178	1	52.28335275	-4.24207262	14/07/2012	2012	18:03.0	41104.47087	204	LOTEK	1	5	6.913675904	0	0	NaN	0	0
178	1	52.28617039	-4.234093781	14/07/2012	2012	19:37.0	41104.47196	205	LOTEK	1	3	3.701569842	0	1	NaN	0	0
178	1	52.28636912	-4.236844789	14/07/2012	2012	20:56.0	41104.47287	206	LOTEK	1	5	6.679141176	0	0	NaN	0	0
178	1	52.2827018	-4.243108623	14/07/2012	2012	24:07.0	41104.47508	207	LOTEK	1	4	4.894637808	0	0	NaN	0	0
178	1	52.284569	-4.238762	14/07/2012	2012	28:48.0	41104.47833	208	LOTEK	1	5	5.863368208	0	0	NaN	0	0
178	1	52.28414345	-4.239752853	14/07/2012	2012	32:35.0	41104.48096	209	LOTEK	1	5	6.883084418	0	0	NaN	0	0
178	1	52.28349443	-4.24149	14/07/2012	2012	36:22.0	41104.48359	210	LOTEK	1	5	6.679141176	0	0	NaN	0	0
178	1	52.28277906	-4.2443171	14/07/2012	2012	39:47.0	41104.48596	211	LOTEK	1	6	6.883084418	0	0	NaN	0	0
178	1	52.28120064	-4.244174379	14/07/2012	2012	57:46.0	41104.49845	212	LOTEK	1	5	5.965339829	0	1	NaN	0	0
178	1	52.27972763	-4.249558225	14/07/2012	2012	08:56.0	41104.5062	213	LOTEK	1	5	6.658746851	0	0	NaN	0	0
198	1	50.58694001	-5.023935145	24/07/2012	2012	48:14.0	41114.61683	214	LOTEK	1	5	6.465000771	0	0	4	0.17732	16.8
198	1	50.57358861	-5.066812484	24/07/2012	2012	56:54.0	41114.62285	215	LOTEK	1	11	6.31204334	1	7	3	0.19019	15.2
198	1	50.36161693	-5.233188167	24/07/2012	2012	31:41.0	41114.647	216	LOTEK	1	5	7.515308468	0	0	4	0.05148	14.4
198	1	50.36356266	-5.268036984	24/07/2012	2012	37:11.0	41114.65082	217	LOTEK	1	3	4.405174027	0	0	3	0.10582	7.2
198	1	50.35836416	-5.272543184	24/07/2012	2012	41:29.0	41114.65381	218	LOTEK	1	5	6.668944013	0	0	3	0.10582	7.2
198	1	50.35878932	-5.274656811	24/07/2012	2012	44:03.0	41114.65559	219	LOTEK	1	5	5.934748342	0	0	3	0.10582	7.2
198	1	50.35801019	-5.272112242	24/07/2012	2012	48:21.0	41114.65858	220	LOTEK	1	5	7.280773739	0	0	3	0.10582	7.2
198	1	50.34738831	-5.277658729	24/07/2012	2012	51:22.0	41114.66067	221	LOTEK	1	5	7.025844687	0	0	2	0.1144	14.4
198	1	50.35724974	-5.272212852	24/07/2012	2012	53:27.0	41114.66212	222	LOTEK	1	6	6.974858876	0	1	2	0.1144	7.2
198	1	50.36239437	-5.264565045	24/07/2012	2012	54:45.0	41114.66302	223	LOTEK	1	4	6.6995355	0	0	3	0.10582	14.4
198	1	50.36174695	-5.27065391	24/07/2012	2012	57:50.0	41114.66516	224	LOTEK	1	4	6.974858876	0	0	3	0.10582	7.2
198	1	50.33467825	-5.309024791	24/07/2012	2012	24:11.0	41114.68346	225	LOTEK	1	4	5.394298751	0	0	1	0.143	23.2
198	1	50.34026382	-5.300571524	24/07/2012	2012	27:43.0	41114.68591	226	LOTEK	1	4	6.75052131	0	0	1	0.15587	0
198	1	50.33568784	-5.307498193	24/07/2012	2012	29:59.0	41114.68749	227	LOTEK	1	5	6.719929824	0	0	1	0.15587	23.2
198	1	50.33122876	-5.314942028	24/07/2012	2012	33:57.0	41114.69024	228	LOTEK	1	5	6.617958203	0	0	1	0.143	7.6
198	1	50.32985262	-5.303426018	24/07/2012	2012	37:12.0	41114.6925	229	LOTEK	1	4	6.087705774	0	0	1	0.143	7.6
198	1	50.33627599	-5.29344696	24/07/2012	2012	39:47.0	41114.69429	230	LOTEK	1	3	6.291649016	0	0	1	0.14014	0
198	1	50.33736523	-5.320868628	24/07/2012	2012	47:04.0	41114.69935	231	LOTEK	1	6	7.025844687	0	1	2	0.16588	15.2
198	1	50.36501275	-5.194331504	24/07/2012	2012	54:59.0	41114.82985	232	LOTEK	1	4	6.36302915	0	0	5	0.01859	0
198	1	50.38489058	-5.218703655	24/07/2012	2012	01:01.0	41114.83404	233	LOTEK	1	5	5.955142666	0	0	6	0.03575	0
198	1	50.40518117	-5.211948944	24/07/2012	2012	06:40.0	41114.83796	234	LOTEK	1	2	4.609117269	0	0	8	0.06149	0
198	1	50.37064443	-5.254262695	24/07/2012	2012	13:32.0	41114.84273	235	LOTEK	1	4	5.832776721	0	0	4	0.07007	7.2
199	1	51.48430386	-6.004653604	24/07/2012	2012	24:15.0	41114.51684	236	LOTEK	1	4	2.498304715	0	3	10	0.03289	15.2
199	1	50.61461991	-7.460136296	24/07/2012	2012	39:28.0	41114.65241	237	LOTEK	1	5	5.628833479	0	1	19	0.0143	0
199	1	50.59032225	-7.461623914	24/07/2012	2012	44:33.0	41114.65594	238	LOTEK	1	3	3.997287543	0	0	17	0.01144	0
199	1	50.58180454	-7.446997542	24/07/2012	2012	56:31.0	41114.66425	239	LOTEK	1	6	5.373904427	0	2	17	0.01573	0
199	1	50.55333751	-7.431727127	24/07/2012	2012	19:11.0	41114.67999	240	LOTEK	1	6	4.282808082	0	3	14	0.00286	0
199	1	50.55526794	-7.440349665	24/07/2012	2012	21:19.0	41114.68147	241	LOTEK	1	2	3.844330112	0	0	14	0.00286	0
199	1	50.55319608	-7.439562543	24/07/2012	2012	22:16.0	41114.68213	242	LOTEK	1	5	3.925907409	0	1	14	0.00286	0
199	1	50.55000544	-7.442149414	24/07/2012	2012	30:47.0	41114.68804	243	LOTEK	1	3	4.150244975	0	0	14	0.00286	0
199	1	50.45374902	-7.590646834	25/07/2012	2012	54:57.0	41115.20483	244	LOTEK	1	2	1.937460799	0	0	14	0	0
199	1	50.36655054	-7.659640269	25/07/2012	2012	17:35.0	41115.22054	245	LOTEK	1	2	2.059826744	0	0	12	0.00572	7.6
199	1	50.24609297	-7.57984473	25/07/2012	2012	23:58.0	41115.43331	246	LOTEK	1	1	1.702926071	0	0	3	0.03718	0
199	1	50.24828348	-7.574770017	25/07/2012	2012	28:27.0	41115.43642	247	LOTEK	1	1	1.580560126	0	0	2	0.05148	0
199	1	50.32050162	-7.212718961	25/07/2012	2012	02:22.0	41115.50164	248	LOTEK	1	5	4.843651998	0	2	8	0.00143	0
199	1	50.8687939	-6.761530618	25/07/2012	2012	44:43.0	41115.57272	249	LOTEK	1	2	2.059826744	0	0	6	0.01001	0
199	1	50.873756	-6.718376	25/07/2012	2012	50:11.0	41115.57652	250	LOTEK	1	4	7.188999281	0	0	4	0.02574	14.4
200	1	51.23006723	-6.509224133	24/07/2012	2012	39:11.0	41114.77721	251	LOTEK	1	3	2.630867822	0	1	13	0.01287	14.4
200	1	51.23561839	-7.152972434	25/07/2012	2012	07:54.0	41115.38049	252	LOTEK	1	27	8.636996299	1	23	33	0	7.6
200	1	51.23513416	-7.147764266	25/07/2012	2012	10:02.0	41115.38197	253	LOTEK	1	19	5.200552671	1	15	33	0	7.6
201	1	51.51419829	-5.362253817	24/07/2012	2012	28:11.0	41114.51957	254	LOTEK	0	2	2.773628091	0	0	6	0.10725	35.6
201	1	51.23779861	-5.298648972	24/07/2012	2012	14:47.0	41114.55193	255	LOTEK	0	1	1.60095445	0	0	2	0.09295	7.2
201	1	50.58988429	-5.236029289	24/07/2012	2012	07:53.0	41114.63047	256	LOTEK	0	3	2.946979847	0	0	3	0.15444	24.8
201	1	50.58983131	-5.236374391	24/07/2012	2012	07:59.0	41114.63054	257	LOTEK	0	1	1.60095445	0	0	3	0.15444	24.8
201	1	50.55719082	-5.236236284	24/07/2012	2012	19:24.0	41114.63847	258	LOTEK	0	4	5.475876048	0	0	1	0.17589	16.8
201	1	50.49134934	-5.384244981	24/07/2012	2012	57:52.0	41114.66519	259	LOTEK	0	2	1.978249447	0	0	3	0.20878	46
201	1	50.48963739	-5.395871436	24/07/2012	2012	59:27.0	41114.66628	260	LOTEK	0	3	2.080221068	0	1	4	0.22165	28.4
201	1	50.49844154	-5.422103725	24/07/2012	2012	03:03.0	41114.66878	261	LOTEK	0	3	2.539093363	0	0	7	0.2145	14.4
201	1	50.50235777	-5.428663144	24/07/2012	2012	04:51.0	41114.67003	262	LOTEK	0	3	2.2331785	0	1	7	0.2145	23.2
201	1	50.50335677	-5.428700017	24/07/2012	2012	06:13.0	41114.67098	263	LOTEK	0	3	3.079542954	0	1	7	0.17732	23.2
201	1	50.49606131	-5.430855312	24/07/2012	2012	10:26.0	41114.67391	264	LOTEK	0	4	2.722642281	0	2	7	0.2145	21.6
201	1	50.49928347	-5.432526103	24/07/2012	2012	12:26.0	41114.6753	265	LOTEK	0	4	2.926585523	0	1	7	0.2145	21.6
201	1	50.49555181	-5.434344658	24/07/2012	2012	13:34.0	41114.67609	266	LOTEK	0	1	1.570362963	0	0	7	0.2145	21.6
201	1	50.49317917	-5.433196711	24/07/2012	2012	14:53.0	41114.677	267	LOTEK	0	2	1.927263637	0	0	7	0.2145	21.6
201	1	50.48980419	-5.442745429	24/07/2012	2012	24:43.0	41114.68383	268	LOTEK	0	4	4.099259164	0	1	6	0.25883	38.4
201	1	50.49432089	-5.473161888	24/07/2012	2012	31:02.0	41114.72988	269	LOTEK	0	2	1.804897692	0	0	7	0.23595	14.4
201	1	50.49489399	-5.473519516	24/07/2012	2012	31:51.0	41114.73045	270	LOTEK	0	4	3.456837952	0	2	6	0.24167	14.4
201	1	50.49565729	-5.470731312	24/07/2012	2012	33:57.0	41114.73191	271	LOTEK	0	2	1.957855123	0	0	7	0.23595	14.4
201	1	50.49647559	-5.467298077	24/07/2012	2012	35:47.0	41114.73318	272	LOTEK	0	1	1.549968639	0	0	7	0.23595	14.4
201	1	50.49282898	-5.453847873	24/07/2012	2012	38:31.0	41114.73508	273	LOTEK	0	3	2.743036605	0	0	7	0.22594	38.4
201	1	50.33159554	-5.431491173	24/07/2012	2012	50:55.0	41114.82703	274	LOTEK	0	10	6.903478742	0	2	7	0.16731	35.6
201	1	51.07793544	-5.174839098	25/07/2012	2012	01:41.0	41115.29284	275	LOTEK	0	2	2.008840934	0	0	4	0.05148	28.4
201	1	50.98639345	-4.944048014	25/07/2012	2012	03:17.0	41115.37728	276	LOTEK	0	8	4.71108889	1	4	6	0.05148	7.2
202	1	51.58994564	-6.621322026	24/07/2012	2012	50:29.0	41114.61839	277	LOTEK	0	3	3.365063493	0	0	1	0.03432	14.4
202	1	51.56804957	-6.689579622	24/07/2012	2012	58:19.0	41114.62383	278	LOTEK	0	4	4.945623619	0	0	3	0.03003	7.2
202	1	51.56251527	-6.710275749	24/07/2012	2012	01:13.0	41114.62584	279	LOTEK	0	4	4.996609429	0	0	4	0.04004	28.4
202	1	51.54071041	-6.758395456	24/07/2012	2012	08:35.0	41114.63096	280	LOTEK	0	4	4.466357	0	0	7	0.07007	21.6
202	1	51.52853732	-6.771818482	24/07/2012	2012	12:50.0	41114.63391	281	LOTEK	0	4	4.303202406	0	0	8	0.06721	21.6
202	1	51.5202019	-6.782273921	24/07/2012	2012	15:57.0	41114.63608	282	LOTEK	0	4	5.322918616	0	0	8	0.06721	28.4
202	1	51.50681557	-6.808115747	24/07/2012	2012	36:52.0	41114.6506	283	LOTEK	0	5	5.893959694	0	0	11	0.04433	14.4
202	1	51.4917293	-6.879564073	24/07/2012	2012	45:51.0	41114.65684	284	LOTEK	0	4	5.710410776	0	0	16	0.00572	14.4
202	1	51.45201339	-7.052376142	24/07/2012	2012	04:52.0	41114.67005	285	LOTEK	0	4	4.435765514	0	0	26	0	14.4
202	1	51.4360724	-7.083262785	24/07/2012	2012	12:10.0	41114.67512	286	LOTEK	0	4	4.435765514	0	0	29	0	14.4
202	1	51.4293407	-7.142958077	24/07/2012	2012	26:12.0	41114.68486	287	LOTEK	0	3	4.333793893	0	0	33	0	0
202	1	51.42311844	-7.164840717	24/07/2012	2012	31:43.0	41114.68869	288	LOTEK	0	4	5.761396587	0	0	34	0	7.2
202	1	51.28158147	-7.433114377	24/07/2012	2012	32:05.0	41114.73061	289	LOTEK	0	18	10.89056912	1	8	38	0	0
202	1	51.28145357	-7.433030825	24/07/2012	2012	33:01.0	41114.73126	290	LOTEK	0	14	4.996609429	1	10	38	0	0
203	1	50.86620046	-5.15312837	24/07/2012	2012	22:53.0	41114.59922	291	LOTEK	0	2	2.03943242	0	0	8	0.0429	15.2
203	1	50.84506399	-5.180411667	24/07/2012	2012	26:42.0	41114.60188	292	LOTEK	0	1	1.753911881	0	0	8	0.06006	15.2
203	1	50.23993871	-6.178736371	24/07/2012	2012	24:23.0	41114.6836	293	LOTEK	0	1	1.631545936	0	0	9	0.00143	7.2
203	1	50.24499816	-6.209414522	24/07/2012	2012	47:39.0	41114.69976	294	LOTEK	0	4	4.435765514	0	1	10	0.00143	0
203	1	50.16363724	-6.268559351	24/07/2012	2012	07:16.0	41114.71338	295	LOTEK	0	1	1.733517557	0	0	5	0.03575	7.2
203	1	50.09468969	-6.31192332	24/07/2012	2012	27:40.0	41114.72755	296	LOTEK	0	5	4.099259164	0	2	1	0.1716	23.2
203	1	50.08931162	-6.295442721	24/07/2012	2012	32:24.0	41114.73083	297	LOTEK	0	4	4.915032132	0	0	0	0.17446	23.2
203	1	50.08437455	-6.29829782	24/07/2012	2012	37:05.0	41114.73409	298	LOTEK	0	3	3.619992546	0	0	1	0.18447	24.8
203	1	50.08203081	-6.292113805	24/07/2012	2012	40:21.0	41114.73635	299	LOTEK	0	8	5.659424966	1	6	1	0.18447	24.8
203	1	50.0477633	-6.244039221	24/07/2012	2012	50:34.0	41114.74345	300	LOTEK	0	3	2.467713228	0	1	5	0.11297	23.2
203	1	49.79574662	-6.439124129	24/07/2012	2012	31:13.0	41114.81334	301	LOTEK	0	1	1.631545936	0	0	2	0.04862	14.4
203	1	49.68163809	-6.321728811	24/07/2012	2012	53:51.0	41114.82906	302	LOTEK	0	3	4.048273354	0	0	5	0.10296	21.6
203	1	50.03218512	-6.063634481	25/07/2012	2012	12:42.0	41115.25882	303	LOTEK	0	4	3.976893219	0	1	11	0.0715	23.2
203	1	50.08916704	-6.019723404	25/07/2012	2012	43:19.0	41115.28008	304	LOTEK	0	7	7.515308468	0	1	8	0.16159	24.8
203	1	50.07749495	-6.001865054	25/07/2012	2012	32:10.0	41115.314	305	LOTEK	0	3	4.71108889	0	0	7	0.17303	8.4
203	1	50.07285004	-5.935488109	25/07/2012	2012	15:27.0	41115.34406	306	LOTEK	0	4	4.66010308	0	0	3	0.18304	23.2
203	1	50.12981982	-5.9088722	25/07/2012	2012	07:51.0	41115.38045	307	LOTEK	0	6	5.883762532	0	0	0	0.36322	28.4
203	1	50.13237555	-5.904723512	25/07/2012	2012	10:49.0	41115.38251	308	LOTEK	0	4	2.957177009	0	1	0	0.36322	28.4
203	1	50.13306873	-5.900847337	25/07/2012	2012	24:58.0	41115.39234	309	LOTEK	0	4	4.741680377	0	0	0	0.36322	28.4
203	1	50.13988508	-5.890814842	25/07/2012	2012	28:52.0	41115.39505	310	LOTEK	0	5	4.66010308	0	3	1	0.36322	14.4
203	1	50.13882268	-5.891377087	25/07/2012	2012	29:45.0	41115.39566	311	LOTEK	0	3	4.966017943	0	0	1	0.36322	14.4
203	1	50.15062251	-5.873768832	25/07/2012	2012	42:00.0	41115.40417	312	LOTEK	0	4	3.772949977	0	1	2	0.27027	0
203	1	50.26413424	-5.812682398	25/07/2012	2012	25:04.0	41115.43407	313	LOTEK	0	7	3.721964167	1	5	7	0.1716	0
203	1	50.34959692	-5.850237687	25/07/2012	2012	45:46.0	41115.44845	314	LOTEK	0	3	2.875599712	0	0	1	0.32747	21.6
203	1	50.47515415	-5.932253752	25/07/2012	2012	25:00.0	41115.47569	315	LOTEK	0	5	3.365063493	0	1	10	0.06721	23.2
203	1	50.47169219	-5.944440852	25/07/2012	2012	32:39.0	41115.48101	316	LOTEK	0	1	1.702926071	0	0	10	0.06721	23.2
203	1	50.63198747	-5.920061209	25/07/2012	2012	22:55.0	41115.51591	317	LOTEK	0	3	2.722642281	0	1	16	0.04147	0
227	1	52.09095532	-5.419718709	27/07/2012	2012	55:29.0	41117.49686	318	LOTEK	0	8	3.762752815	1	4	4	0.00143	35.6
227	1	52.09131735	-5.419194314	27/07/2012	2012	56:22.0	41117.49748	319	LOTEK	0	14	5.496270372	1	10	4	0.00143	35.6
227	1	52.35326672	-4.883069745	27/07/2012	2012	06:43.0	41117.75466	320	LOTEK	0	4	4.119653488	0	0	2	0.16445	30.8
227	1	52.34185069	-4.906959109	27/07/2012	2012	31:22.0	41117.77178	321	LOTEK	0	2	3.589401059	0	0	1	0.19305	23.2
227	1	52.3380233	-4.864837673	27/07/2012	2012	06:38.0	41117.83794	322	LOTEK	0	4	4.048273354	0	0	1	0.16159	23.2
227	1	52.34709569	-4.846555604	27/07/2012	2012	17:15.0	41117.84531	323	LOTEK	0	3	4.119653488	0	0	3	0.14157	23.2
227	1	52.23573242	-4.803324282	28/07/2012	2012	41:41.0	41118.19561	324	LOTEK	0	4	4.476554162	0	0	2	0.04433	0
227	1	52.21026356	-4.861672037	28/07/2012	2012	50:50.0	41118.20197	325	LOTEK	0	3	3.793344301	0	0	7	0.0143	23.2
227	1	51.84173183	-5.379174558	28/07/2012	2012	07:30.0	41118.29688	326	LOTEK	0	3	3.048951468	0	0	20	0.01001	14.4
227	1	51.84486885	-5.377576799	28/07/2012	2012	13:30.0	41118.30104	327	LOTEK	0	3	3.048951468	0	0	20	0.01144	7.2
227	1	51.84786908	-5.377548175	28/07/2012	2012	24:34.0	41118.30873	328	LOTEK	0	4	3.405852141	0	2	20	0.01144	7.2
227	1	51.84038314	-5.388277691	28/07/2012	2012	52:58.0	41118.32845	329	LOTEK	0	3	3.30388052	0	0	19	0.01859	14.4
227	2	51.61940534	-5.34824762	29/07/2012	2012	49:22.0	41119.36762	330	LOTEK	0	3	3.966696057	0	0	5	0.21736	35.6
227	2	51.60377819	-5.310314701	29/07/2012	2012	05:23.0	41119.37874	331	LOTEK	0	1	1.774306205	0	0	5	0.1859	42.8
227	2	51.51621766	-5.280703025	29/07/2012	2012	26:09.0	41119.39316	332	LOTEK	0	3	5.017003753	0	0	3	0.08008	35.6
227	2	51.51479016	-5.284812245	29/07/2012	2012	30:39.0	41119.39628	333	LOTEK	0	5	3.813738625	0	2	3	0.08008	14.4
227	2	51.50965447	-5.281221612	29/07/2012	2012	32:47.0	41119.39777	334	LOTEK	0	2	1.876277826	0	1	3	0.08008	21.6
227	2	51.50754853	-5.278160284	29/07/2012	2012	35:10.0	41119.39942	335	LOTEK	0	6	3.436443628	0	3	4	0.09295	21.6
227	2	51.51063015	-5.279283589	29/07/2012	2012	38:43.0	41119.40189	336	LOTEK	0	2	1.825292016	0	0	4	0.09295	21.6
227	2	51.5080359	-5.276480918	29/07/2012	2012	40:22.0	41119.40303	337	LOTEK	0	3	4.221625109	0	0	4	0.09295	21.6
227	2	51.54468288	-5.199860752	29/07/2012	2012	28:58.0	41119.47845	338	LOTEK	0	3	3.30388052	0	0	9	0.11869	28.4
227	2	51.55206886	-5.218677291	29/07/2012	2012	40:26.0	41119.48641	339	LOTEK	0	3	2.845008226	0	0	8	0.13299	35.6
227	2	51.56014307	-5.221007041	29/07/2012	2012	44:34.0	41119.48928	340	LOTEK	0	3	2.386135931	0	1	8	0.13299	35.6
227	2	51.57340055	-5.30717154	29/07/2012	2012	40:17.0	41119.52797	341	LOTEK	0	3	3.997287543	0	0	4	0.18733	30.8
227	2	51.57481774	-5.308475852	29/07/2012	2012	42:11.0	41119.52929	342	LOTEK	0	1	2.2331785	0	0	4	0.18733	30.8
227	2	51.57398413	-5.311019733	29/07/2012	2012	44:45.0	41119.53108	343	LOTEK	0	1	2.2331785	0	0	4	0.18733	30.8
227	2	51.30904194	-5.218551437	29/07/2012	2012	11:29.0	41119.59131	344	LOTEK	0	5	5.118975374	0	0	6	0.19448	15.2
227	2	51.29984456	-5.217170835	29/07/2012	2012	13:49.0	41119.59293	345	LOTEK	0	4	3.436443628	0	2	6	0.19448	23.2
227	2	51.19432971	-5.185665424	29/07/2012	2012	00:10.0	41119.62512	346	LOTEK	0	4	5.598241993	0	0	13	0.02717	14.4
227	2	51.17957042	-5.184065616	29/07/2012	2012	03:24.0	41119.62736	347	LOTEK	0	3	2.946979847	0	0	13	0.03432	14.4
227	2	51.07865266	-5.112891855	29/07/2012	2012	49:22.0	41119.65928	348	LOTEK	0	3	3.048951468	0	0	15	0.04862	7.6
227	2	50.91069195	-4.889798864	29/07/2012	2012	22:53.0	41119.68256	349	LOTEK	0	2	2.2331785	0	0	3	0.08151	21.6
227	2	50.87768383	-4.87961885	29/07/2012	2012	30:08.0	41119.68759	350	LOTEK	0	1	1.702926071	0	0	2	0.07293	21.6
227	2	50.84216638	-4.899834929	29/07/2012	2012	00:41.0	41119.70881	351	LOTEK	0	2	2.416727418	0	0	1	0.1001	28.4
227	2	50.84219856	-4.90000618	29/07/2012	2012	00:45.0	41119.70885	352	LOTEK	0	1	1.570362963	0	0	1	0.1001	28.4
227	2	50.83609351	-4.882303513	29/07/2012	2012	21:02.0	41119.72294	353	LOTEK	0	9	7.280773739	1	4	0	0.0858	7.2
227	2	50.85879573	-4.901903232	29/07/2012	2012	28:09.0	41119.72788	354	LOTEK	0	11	5.29232713	1	7	3	0.09295	28.4
227	2	50.85984558	-4.904614407	29/07/2012	2012	28:53.0	41119.72839	355	LOTEK	0	10	4.915032132	1	8	3	0.09295	28.4
227	2	50.860371	-4.903736	29/07/2012	2012	29:57.0	41119.72913	356	LOTEK	0	6	6.087705774	0	1	3	0.09295	28.4
227	2	50.79091389	-4.945051106	29/07/2012	2012	21:32.0	41119.80662	357	LOTEK	0	1	1.65194026	0	0	1	0.10868	30.8
227	2	50.79073675	-4.9468314	29/07/2012	2012	21:42.0	41119.80674	358	LOTEK	0	4	2.692050794	0	2	1	0.10868	30.8
227	2	50.79045719	-4.948791848	29/07/2012	2012	22:11.0	41119.80707	359	LOTEK	0	1	1.906869313	0	0	1	0.10868	30.8
227	2	50.79045023	-4.948790663	29/07/2012	2012	22:13.0	41119.80709	360	LOTEK	0	5	3.079542954	0	3	1	0.10868	30.8
227	2	50.79057859	-4.948076378	29/07/2012	2012	23:01.0	41119.80765	361	LOTEK	0	4	2.131206879	0	2	1	0.10868	30.8
227	2	50.79104131	-4.947784318	29/07/2012	2012	25:35.0	41119.80943	362	LOTEK	0	3	2.845008226	0	0	1	0.10868	30.8
227	2	50.7893194	-4.949583849	29/07/2012	2012	26:57.0	41119.81038	363	LOTEK	0	1	1.549968639	0	0	1	0.10868	30.8
227	2	50.78938416	-4.949456195	29/07/2012	2012	27:01.0	41119.81043	364	LOTEK	0	4	2.059826744	0	3	1	0.10868	30.8
227	2	50.78756624	-4.958615059	29/07/2012	2012	32:38.0	41119.81433	365	LOTEK	0	18	6.036719963	1	12	1	0.10868	21.6
227	2	50.78581189	-4.958547476	29/07/2012	2012	38:38.0	41119.8185	366	LOTEK	0	8	4.833454835	1	6	1	0.10868	21.6
228	1	51.39767048	-5.672489807	26/07/2012	2012	32:44.0	41116.77273	367	LOTEK	0	4	5.302524292	0	0	19	0.00715	15.2
228	1	51.25686991	-5.754475818	26/07/2012	2012	52:08.0	41116.7862	368	LOTEK	0	1	2.498304715	0	0	19	0.01573	7.6
228	1	51.2587107	-5.72466441	26/07/2012	2012	16:49.0	41116.80334	369	LOTEK	0	2	2.926585523	0	0	18	0.01859	7.6
228	1	51.10998533	-5.31618897	26/07/2012	2012	19:15.0	41116.8467	370	LOTEK	0	5	4.303202406	0	3	1	0.06292	7.2
228	1	51.08374167	-5.411452268	27/07/2012	2012	41:51.0	41117.19573	371	LOTEK	0	1	1.98844661	0	0	4	0.04576	7.2
228	1	51.10297973	-5.429855136	27/07/2012	2012	00:00.0	41117.20833	372	LOTEK	0	2	3.181514575	0	0	4	0.03861	0
228	1	51.1139968	-5.439990742	27/07/2012	2012	09:36.0	41117.215	373	LOTEK	0	3	3.670978356	0	0	4	0.03146	0
228	1	51.14688838	-5.444898936	27/07/2012	2012	23:06.0	41117.22438	374	LOTEK	0	6	5.7308051	0	0	3	0.05005	14.4
228	1	51.15225536	-5.457695341	27/07/2012	2012	27:00.0	41117.22708	375	LOTEK	0	6	3.844330112	0	3	4	0.04862	14.4
228	1	51.13781292	-5.525666545	27/07/2012	2012	00:20.0	41117.25023	376	LOTEK	0	1	1.733517557	0	0	7	0.0286	0
228	1	51.13084559	-5.525276586	27/07/2012	2012	03:29.0	41117.25242	377	LOTEK	0	2	3.895315922	0	0	8	0.02002	0
228	1	51.11635177	-5.527099369	27/07/2012	2012	10:46.0	41117.25748	378	LOTEK	0	4	3.416049304	0	0	9	0.01144	7.2
228	1	51.10612791	-5.536677026	27/07/2012	2012	16:39.0	41117.26156	379	LOTEK	0	2	2.926585523	0	0	9	0.00572	0
228	1	51.10646986	-5.546227954	27/07/2012	2012	20:11.0	41117.26402	380	LOTEK	0	1	1.855883502	0	0	10	0.00572	0
228	1	51.11050552	-5.555857936	27/07/2012	2012	24:10.0	41117.26678	381	LOTEK	0	2	1.733517557	0	0	10	0.00572	0
228	1	51.16178139	-5.590928793	27/07/2012	2012	47:12.0	41117.28278	382	LOTEK	0	4	2.824613902	0	2	10	0.01859	0
228	1	51.2094242	-5.605302164	27/07/2012	2012	59:56.0	41117.29162	383	LOTEK	0	4	5.067989564	0	0	9	0.0286	0
228	2	51.23196171	-5.513162551	27/07/2012	2012	00:19.0	41117.79189	384	LOTEK	0	2	2.447318904	0	0	4	0.01716	7.2
228	2	51.2319581	-5.513064564	27/07/2012	2012	00:58.0	41117.79234	385	LOTEK	0	3	3.925907409	0	0	4	0.01716	7.2
228	2	51.18173387	-5.582995173	27/07/2012	2012	41:04.0	41117.82019	386	LOTEK	0	7	3.538415249	0	3	9	0.02574	7.2
228	2	51.18171223	-5.582701672	27/07/2012	2012	42:54.0	41117.82146	387	LOTEK	0	10	8.382067246	0	3	9	0.02574	7.2
228	2	51.1818865	-5.582098631	27/07/2012	2012	44:54.0	41117.82285	388	LOTEK	0	1	1.682531747	0	0	9	0.02574	7.2
228	2	51.18184131	-5.581954787	27/07/2012	2012	45:51.0	41117.82351	389	LOTEK	0	14	10.01361318	1	4	9	0.02574	7.2
228	2	51.18178919	-5.581584653	27/07/2012	2012	46:57.0	41117.82427	390	LOTEK	0	14	9.432374942	1	7	9	0.02574	7.2
228	2	51.18159969	-5.581309498	27/07/2012	2012	48:03.0	41117.82503	391	LOTEK	0	17	9.860655751	1	10	9	0.02574	7.2
228	2	51.181481	-5.581003168	27/07/2012	2012	50:09.0	41117.82649	392	LOTEK	0	13	9.381389132	1	6	9	0.02574	7.2
228	2	51.18172183	-5.580833602	27/07/2012	2012	51:28.0	41117.82741	393	LOTEK	0	14	9.585332374	1	8	9	0.02574	7.2
228	2	51.14706302	-5.514028657	28/07/2012	2012	25:43.0	41118.22619	394	LOTEK	0	4	4.303202406	0	1	6	0.0143	21.6
228	2	51.16918275	-5.551250325	28/07/2012	2012	46:34.0	41118.24067	395	LOTEK	0	3	2.67165647	0	1	8	0.00858	0
228	2	51.15210002	-5.576671642	28/07/2012	2012	56:58.0	41118.24789	396	LOTEK	0	35	4.231822272	1	5	9	0.01287	7.2
228	3	51.24030016	-5.55849061	29/07/2012	2012	54:37.0	41119.20459	397	LOTEK	0	3	4.456159838	0	0	10	0	0
228	3	51.24614813	-5.551169929	29/07/2012	2012	11:14.0	41119.21613	398	LOTEK	0	2	2.702247957	0	0	10	0	0
228	3	51.24510854	-5.548332852	29/07/2012	2012	19:58.0	41119.2222	399	LOTEK	0	3	3.232500386	0	0	10	0	0
228	3	51.24495097	-5.549214889	29/07/2012	2012	20:08.0	41119.22231	400	LOTEK	0	3	1.835489178	0	2	10	0	0
228	3	51.24226256	-5.536820393	29/07/2012	2012	24:44.0	41119.22551	401	LOTEK	0	2	3.793344301	0	0	9	0	0
228	3	51.23077961	-5.521431822	29/07/2012	2012	36:00.0	41119.23333	402	LOTEK	0	3	4.282808082	0	0	8	0	7.2
228	3	51.22991336	-5.525802721	29/07/2012	2012	37:25.0	41119.23432	403	LOTEK	0	3	3.823935788	0	0	8	0	14.4
228	3	51.23666929	-5.53210059	29/07/2012	2012	56:04.0	41119.24727	404	LOTEK	0	5	2.569684849	0	3	9	0	0
228	3	51.27167198	-5.711790398	29/07/2012	2012	29:58.0	41119.27081	405	LOTEK	0	3	4.456159838	0	0	20	0.0143	7.2
228	3	51.185009	-5.850074	29/07/2012	2012	02:48.0	41119.29361	406	LOTEK	0	6	4.966017943	0	2	25	0.00286	0
228	3	51.17299065	-5.861166894	29/07/2012	2012	07:04.0	41119.29657	407	LOTEK	0	4	3.619992546	0	0	26	0.00286	0
228	3	51.06453432	-5.951759771	29/07/2012	2012	37:56.0	41119.31801	408	LOTEK	0	3	3.161120251	0	1	30	0	16.8
228	3	51.06645116	-5.940786363	29/07/2012	2012	41:17.0	41119.32034	409	LOTEK	0	1	1.784503368	0	0	29	0	8.4
228	3	51.13429043	-5.614706835	29/07/2012	2012	20:51.0	41119.38948	410	LOTEK	0	4	5.608439155	0	0	12	0	7.2
228	3	51.14150918	-6.026814486	29/07/2012	2012	22:22.0	41119.4322	411	LOTEK	0	3	2.722642281	0	0	35	0.02431	7.2
228	3	51.06189605	-6.17963875	29/07/2012	2012	54:45.0	41119.45469	412	LOTEK	0	3	2.773628091	0	1	40	0.02574	15.2
228	3	51.0606865	-6.180611955	29/07/2012	2012	55:19.0	41119.45508	413	LOTEK	0	2	2.090418231	0	0	40	0.02574	15.2
228	3	51.06013483	-6.181883997	29/07/2012	2012	55:53.0	41119.45547	414	LOTEK	0	3	3.161120251	0	0	40	0.02574	15.2
228	3	51.05977519	-6.18243382	29/07/2012	2012	56:32.0	41119.45593	415	LOTEK	0	4	3.028557144	0	0	40	0.02574	15.2
228	3	51.06018279	-6.181393475	29/07/2012	2012	57:05.0	41119.45631	416	LOTEK	0	4	4.66010308	0	0	40	0.02574	15.2
228	3	51.04428818	-6.209943331	29/07/2012	2012	02:57.0	41119.46038	417	LOTEK	0	5	6.801507121	0	0	41	0.02002	7.6
228	3	51.04148303	-6.214951581	29/07/2012	2012	04:02.0	41119.46113	418	LOTEK	0	3	2.518699039	0	1	41	0.02288	7.6
228	3	51.03964089	-6.215281973	29/07/2012	2012	04:37.0	41119.46154	419	LOTEK	0	5	5.506467534	0	1	41	0.02288	7.6
228	3	51.04562188	-6.209845897	29/07/2012	2012	54:13.0	41119.49598	420	LOTEK	0	5	4.945623619	0	1	41	0.02002	7.6
228	3	51.04626468	-6.20683145	29/07/2012	2012	55:33.0	41119.49691	421	LOTEK	0	11	6.393620637	1	6	41	0.02002	7.6
228	3	51.15137613	-6.199029786	29/07/2012	2012	35:38.0	41119.52475	422	LOTEK	0	3	3.487429438	0	0	31	0	7.2
228	3	51.14722735	-5.905661075	29/07/2012	2012	35:22.0	41119.60789	423	LOTEK	0	7	5.7308051	0	3	28	0.00143	7.2
228	3	51.16285765	-5.866542949	29/07/2012	2012	40:39.0	41119.61156	424	LOTEK	0	8	3.844330112	1	5	26	0.00143	7.2
228	3	51.1988735	-5.789586542	29/07/2012	2012	52:10.0	41119.61956	425	LOTEK	0	3	4.099259164	0	0	22	0.00143	7.2
229	1	51.48883649	-5.762107133	27/07/2012	2012	22:03.0	41117.43198	426	LOTEK	0	4	4.231822272	0	0	19	0.04004	0
229	1	51.24742283	-6.056668016	27/07/2012	2012	29:44.0	41117.47898	427	LOTEK	0	3	3.548612411	0	0	1	0.04862	21.6
229	1	51.24840495	-6.055687557	27/07/2012	2012	30:19.0	41117.47939	428	LOTEK	0	3	3.650584032	0	0	1	0.04862	14.4
229	1	51.24629389	-6.03695246	27/07/2012	2012	38:00.0	41117.48472	429	LOTEK	0	1	2.059826744	0	0	2	0.0429	21.6
229	1	51.24724086	-6.025777414	27/07/2012	2012	41:59.0	41117.48749	430	LOTEK	0	3	4.364385379	0	0	3	0.03575	21.6
229	1	51.24528585	-6.019856293	27/07/2012	2012	44:08.0	41117.48898	431	LOTEK	0	2	1.733517557	0	0	3	0.03575	7.2
229	1	51.24525047	-6.018479018	27/07/2012	2012	47:06.0	41117.49104	432	LOTEK	0	2	2.549290525	0	0	3	0.03575	7.2
229	1	51.08021453	-5.930618795	27/07/2012	2012	27:32.0	41117.56079	433	LOTEK	0	3	3.05914863	0	0	9	0.03003	16.8
229	1	51.06290755	-5.928856008	27/07/2012	2012	35:49.0	41117.56654	434	LOTEK	0	4	4.109456326	0	0	11	0.03146	0
229	1	51.05586552	-5.873547186	27/07/2012	2012	51:13.0	41117.57723	435	LOTEK	0	3	3.742358491	0	1	15	0.01287	0
229	1	51.05451736	-5.874495063	27/07/2012	2012	52:58.0	41117.57845	436	LOTEK	0	6	3.232500386	1	4	15	0.01287	0
229	1	51.05431592	-5.875120658	27/07/2012	2012	53:38.0	41117.57891	437	LOTEK	0	2	2.192389852	0	0	15	0.01287	0
229	1	51.00984309	-5.867687688	27/07/2012	2012	14:32.0	41117.59343	438	LOTEK	0	2	2.702247957	0	0	16	0	0
229	1	50.99960496	-5.852313205	27/07/2012	2012	22:44.0	41117.59912	439	LOTEK	0	4	3.191711737	0	0	18	0	8.4
229	1	50.99817345	-5.853181648	27/07/2012	2012	23:49.0	41117.59987	440	LOTEK	0	1	1.682531747	0	0	18	0	0
229	1	50.98241742	-5.838375992	27/07/2012	2012	34:33.0	41117.60733	441	LOTEK	0	3	2.212784176	0	1	19	0	0
229	1	50.98225048	-5.83848294	27/07/2012	2012	34:51.0	41117.60753	442	LOTEK	0	2	2.722642281	0	0	19	0	0
229	1	50.98136445	-5.837218128	27/07/2012	2012	35:49.0	41117.60821	443	LOTEK	0	3	2.906191199	0	0	19	0	0
229	1	50.97645664	-5.821309319	27/07/2012	2012	40:57.0	41117.61177	444	LOTEK	0	1	1.764109043	0	0	20	0	0
229	1	50.96282946	-5.804075027	27/07/2012	2012	52:56.0	41117.62009	445	LOTEK	0	4	4.741680377	0	0	22	0	0
229	1	50.95563538	-5.809340106	27/07/2012	2012	57:41.0	41117.62339	446	LOTEK	0	3	4.129850651	0	0	21	0	0
229	1	50.93855393	-5.820644275	27/07/2012	2012	04:27.0	41117.62809	447	LOTEK	0	4	4.282808082	0	0	21	0	7.6
229	1	50.93563094	-5.820079655	27/07/2012	2012	06:35.0	41117.62957	448	LOTEK	0	3	2.192389852	0	1	20	0	7.6
229	1	50.92046413	-5.844513499	27/07/2012	2012	19:45.0	41117.63872	449	LOTEK	0	2	2.600276336	0	0	20	0	0
229	1	50.92071945	-5.845883798	27/07/2012	2012	20:20.0	41117.63912	450	LOTEK	0	2	3.314077683	0	0	20	0	0
229	1	50.92119138	-5.849124094	27/07/2012	2012	22:41.0	41117.64075	451	LOTEK	0	2	2.885796874	0	0	20	0	0
229	1	50.92174816	-5.857995145	27/07/2012	2012	25:47.0	41117.64291	452	LOTEK	0	3	2.936782685	0	0	20	0	0
229	1	50.93595616	-5.89629823	27/07/2012	2012	43:25.0	41117.65515	453	LOTEK	0	4	5.09858105	0	0	18	0	0
229	2	51.57110305	-5.617774708	28/07/2012	2012	12:13.0	41118.50848	454	LOTEK	0	6	3.365063493	1	4	7	0.13156	14.4
229	2	51.57015355	-5.618382898	28/07/2012	2012	12:45.0	41118.50885	455	LOTEK	0	4	2.885796874	0	1	7	0.13156	14.4
229	2	51.56743477	-5.618112857	28/07/2012	2012	14:24.0	41118.51	456	LOTEK	0	2	2.121009717	0	1	7	0.13156	7.2
229	2	51.46105502	-5.751996924	28/07/2012	2012	41:32.0	41118.52884	457	LOTEK	0	5	5.251538482	0	1	20	0.01001	0
229	2	50.78647532	-6.09644195	28/07/2012	2012	30:45.0	41118.60469	458	LOTEK	0	3	2.345347283	0	0	18	0	0
229	2	50.78639892	-6.098032521	28/07/2012	2012	31:41.0	41118.60534	459	LOTEK	0	3	3.721964167	0	0	18	0	0
229	2	50.78040579	-6.09420835	28/07/2012	2012	37:43.0	41118.60953	460	LOTEK	0	3	2.141404041	0	1	19	0	0
229	2	50.7823058	-6.096713864	28/07/2012	2012	38:11.0	41118.60985	461	LOTEK	0	6	5.404495913	0	2	18	0	0
229	2	50.78275298	-6.097923021	28/07/2012	2012	38:40.0	41118.61019	462	LOTEK	0	5	4.639708756	0	1	18	0	0
229	2	50.78219351	-6.097774836	28/07/2012	2012	39:29.0	41118.61075	463	LOTEK	0	5	4.690694566	0	1	18	0	0
229	2	50.78180031	-6.096911643	28/07/2012	2012	40:02.0	41118.61113	464	LOTEK	0	2	2.141404041	0	0	18	0	0
229	2	50.78142842	-6.09855676	28/07/2012	2012	42:03.0	41118.61253	465	LOTEK	0	3	3.079542954	0	0	19	0	0
229	2	50.76253315	-6.091150301	28/07/2012	2012	57:39.0	41118.62337	466	LOTEK	0	8	4.558131459	1	5	20	0	0
229	2	50.73904867	-6.124920867	28/07/2012	2012	34:04.0	41118.64866	467	LOTEK	0	3	3.701569842	0	1	20	0	0
229	2	50.73691088	-6.128032049	28/07/2012	2012	37:25.0	41118.65098	468	LOTEK	0	3	3.416049304	0	0	20	0	0
229	2	50.68575196	-6.164167552	28/07/2012	2012	41:10.0	41118.69525	469	LOTEK	0	4	5.200552671	0	0	24	0	0
229	2	50.65426493	-6.151074661	28/07/2012	2012	06:58.0	41118.71317	470	LOTEK	0	3	3.721964167	0	0	26	0	7.2
229	2	50.6290629	-6.113500015	28/07/2012	2012	35:28.0	41118.73296	471	LOTEK	0	15	6.454803609	1	8	26	0	7.2
229	2	50.62967837	-6.11506812	28/07/2012	2012	36:38.0	41118.73377	472	LOTEK	0	13	6.087705774	1	10	26	0	7.2
229	2	50.62921077	-6.114711218	28/07/2012	2012	37:30.0	41118.73438	473	LOTEK	0	4	4.721286052	0	0	26	0	7.2
229	2	50.62948342	-6.113284846	28/07/2012	2012	38:13.0	41118.73487	474	LOTEK	0	10	5.690016452	1	5	26	0	7.2
229	2	50.62948386	-6.114125207	28/07/2012	2012	38:51.0	41118.73531	475	LOTEK	0	5	4.303202406	1	5	26	0	7.2
229	2	50.556431	-6.344259	28/07/2012	2012	10:39.0	41118.84073	476	LOTEK	0	5	3.650584032	0	1	20	0	0
229	2	50.98367614	-6.414128128	29/07/2012	2012	56:21.0	41119.28913	477	LOTEK	0	3	3.997287543	0	0	41	0.02717	0
229	2	51.05222142	-6.318319737	29/07/2012	2012	50:57.0	41119.32705	478	LOTEK	0	3	3.079542954	0	0	38	0.00715	16.8
229	2	51.05300473	-6.319021197	29/07/2012	2012	51:14.0	41119.32725	479	LOTEK	0	4	3.212106062	0	2	38	0.00715	16.8
229	2	51.05367757	-6.319682322	29/07/2012	2012	51:49.0	41119.32765	480	LOTEK	0	5	3.997287543	0	1	38	0.00715	15.2
229	2	51.0535444	-6.318333963	29/07/2012	2012	52:41.0	41119.32825	481	LOTEK	0	15	6.50578942	1	12	38	0.00715	16.8
229	2	51.04529105	-6.317686667	29/07/2012	2012	56:07.0	41119.33064	482	LOTEK	0	7	2.855205388	1	4	39	0.01144	16.8
229	2	51.04202396	-6.316913233	29/07/2012	2012	56:33.0	41119.33094	483	LOTEK	0	3	4.180836461	0	0	39	0.01144	8.4
229	2	51.03915968	-6.317104621	29/07/2012	2012	58:01.0	41119.33196	484	LOTEK	0	8	4.558131459	1	4	39	0.01144	8.4
229	2	51.04155169	-6.316793388	29/07/2012	2012	58:39.0	41119.3324	485	LOTEK	0	4	4.466357	0	1	39	0.01144	8.4
229	2	51.04258792	-6.316933129	29/07/2012	2012	59:29.0	41119.33297	486	LOTEK	0	4	3.844330112	0	0	39	0.01144	8.4
229	2	51.03973413	-6.316946562	29/07/2012	2012	01:00.0	41119.33403	487	LOTEK	0	5	5.690016452	0	1	39	0.01144	8.4
229	2	51.04510728	-6.311583308	29/07/2012	2012	02:23.0	41119.33499	488	LOTEK	0	5	3.365063493	0	2	39	0.01716	16.8
229	2	51.04644057	-6.307127584	29/07/2012	2012	03:25.0	41119.33571	489	LOTEK	0	3	2.651262146	0	0	39	0.01716	16.8
229	2	51.04647581	-6.306393094	29/07/2012	2012	03:44.0	41119.33593	490	LOTEK	0	8	3.650584032	1	5	39	0.01716	16.8
229	2	51.04622682	-6.305461957	29/07/2012	2012	04:32.0	41119.33648	491	LOTEK	0	1	2.019038096	0	0	39	0.01716	16.8
229	2	51.04598745	-6.305319033	29/07/2012	2012	05:11.0	41119.33693	492	LOTEK	0	6	4.211427947	0	3	39	0.01716	16.8
229	2	51.04670122	-6.305020318	29/07/2012	2012	06:41.0	41119.33797	493	LOTEK	0	7	3.905513084	1	5	38	0.01287	16.8
229	2	51.04830645	-6.304253041	29/07/2012	2012	07:37.0	41119.33862	494	LOTEK	0	2	2.498304715	0	0	38	0.01287	16.8
229	2	51.04958513	-6.303698494	29/07/2012	2012	08:13.0	41119.33904	495	LOTEK	0	5	3.232500386	0	1	38	0.01287	16.8
229	2	51.05141178	-6.303079232	29/07/2012	2012	09:03.0	41119.33962	496	LOTEK	0	5	3.670978356	0	1	38	0.01287	16.8
229	2	51.05306559	-6.302862706	29/07/2012	2012	09:53.0	41119.3402	497	LOTEK	0	5	4.02787903	0	2	38	0.01287	16.8
229	2	51.11658328	-6.370690817	29/07/2012	2012	34:52.0	41119.35755	498	LOTEK	0	3	2.702247957	0	0	30	0.03146	14.4
229	2	51.11051765	-6.364111281	29/07/2012	2012	40:04.0	41119.36116	499	LOTEK	0	7	4.639708756	1	4	32	0.02002	14.4
229	2	51.11604142	-6.364936417	29/07/2012	2012	43:03.0	41119.36323	500	LOTEK	0	4	4.976215105	0	0	31	0.02574	14.4
229	2	51.11211264	-6.36734699	29/07/2012	2012	45:36.0	41119.365	501	LOTEK	0	7	5.506467534	0	0	32	0.02002	14.4
229	2	51.11110839	-6.367209369	29/07/2012	2012	46:18.0	41119.36549	502	LOTEK	0	9	5.781790911	0	3	32	0.02002	14.4
229	2	51.11137319	-6.366631228	29/07/2012	2012	47:19.0	41119.36619	503	LOTEK	0	10	5.577847669	1	7	32	0.02002	14.4
229	2	51.10942217	-6.366827785	29/07/2012	2012	49:11.0	41119.36749	504	LOTEK	0	3	3.619992546	0	0	32	0.02002	21.6
229	2	51.10931001	-6.366533912	29/07/2012	2012	49:52.0	41119.36796	505	LOTEK	0	6	4.619314431	0	3	32	0.02002	21.6
229	2	51.15500693	-6.428099995	29/07/2012	2012	27:46.0	41119.39428	506	LOTEK	0	39	7.984377924	1	16	26	0.01859	7.2
229	2	51.15661437	-6.426073032	29/07/2012	2012	30:46.0	41119.39637	507	LOTEK	0	2	2.447318904	0	0	25	0.0143	7.2
229	2	51.15394888	-6.434208485	29/07/2012	2012	32:12.0	41119.39736	508	LOTEK	0	3	3.823935788	0	0	26	0.01859	7.2
229	2	51.15322223	-6.435138672	29/07/2012	2012	32:54.0	41119.39785	509	LOTEK	0	4	3.619992546	0	1	26	0.01859	0
229	2	51.15074698	-6.434270003	29/07/2012	2012	38:24.0	41119.40167	510	LOTEK	0	10	6.373226313	1	6	26	0.01859	0
229	2	51.15208404	-6.453613397	29/07/2012	2012	44:14.0	41119.40572	511	LOTEK	0	6	5.557453345	0	0	26	0.0143	7.2
229	2	51.15360908	-6.453886401	29/07/2012	2012	45:17.0	41119.40645	512	LOTEK	0	7	5.781790911	0	1	26	0.0143	7.2
229	2	51.15397127	-6.454186002	29/07/2012	2012	45:55.0	41119.40689	513	LOTEK	0	6	5.659424966	0	1	26	0.0143	21.6
229	2	51.14468192	-6.449054783	29/07/2012	2012	48:53.0	41119.40895	514	LOTEK	0	4	4.252216596	0	0	27	0.02002	7.2
229	2	51.1425968	-6.447844913	29/07/2012	2012	49:39.0	41119.40948	515	LOTEK	0	7	5.04759524	0	3	27	0.02002	14.4
229	2	51.13692731	-6.449052176	29/07/2012	2012	53:36.0	41119.41222	516	LOTEK	0	4	4.07886484	0	0	27	0.02002	14.4
229	2	51.11547156	-6.419810563	29/07/2012	2012	05:00.0	41119.42014	517	LOTEK	0	3	3.548612411	0	0	29	0.03289	14.4
229	2	51.09597149	-6.409577927	29/07/2012	2012	18:23.0	41119.42943	518	LOTEK	0	4	5.893959694	0	0	31	0.02145	14.4
229	2	51.093033	-6.400651	29/07/2012	2012	23:23.0	41119.43291	519	LOTEK	0	2	2.42692458	0	0	32	0.01859	0
229	2	51.03204488	-6.437089612	29/07/2012	2012	08:27.0	41119.4642	520	LOTEK	0	3	3.161120251	0	0	37	0.00286	21.6
229	2	51.03061202	-6.438074191	29/07/2012	2012	08:42.0	41119.46438	521	LOTEK	0	2	2.957177009	0	0	37	0.00286	21.6
229	2	51.01983477	-6.455683456	29/07/2012	2012	24:14.0	41119.47516	522	LOTEK	0	2	1.886474989	0	0	38	0.00286	14.4
229	2	51.0009833	-6.449463764	29/07/2012	2012	32:08.0	41119.48065	523	LOTEK	0	4	4.160442137	0	0	40	0.01144	14.4
229	2	50.99997437	-6.451535007	29/07/2012	2012	33:30.0	41119.4816	524	LOTEK	0	2	2.447318904	0	0	40	0.01144	14.4
229	2	50.99829462	-6.448519475	29/07/2012	2012	35:35.0	41119.48304	525	LOTEK	0	3	2.957177009	0	0	40	0.01144	14.4
229	2	50.98098457	-6.442526248	29/07/2012	2012	52:03.0	41119.49448	526	LOTEK	0	5	3.079542954	0	3	41	0.01859	23.2
229	2	50.97443931	-6.446027048	29/07/2012	2012	58:19.0	41119.49883	527	LOTEK	0	5	5.04759524	0	2	42	0.02717	7.2
229	2	50.97469284	-6.447299025	29/07/2012	2012	59:17.0	41119.4995	528	LOTEK	0	4	4.537737135	0	0	42	0.02717	7.2
230	1	51.47838271	-6.196850973	27/07/2012	2012	40:21.0	41117.81969	529	LOTEK	0	2	1.672334584	0	0	9	0.01716	35.6
230	1	51.53014116	-6.215816265	27/07/2012	2012	24:39.0	41117.85045	530	LOTEK	0	14	4.201230785	1	11	6	0.05434	35.6
230	1	51.53118094	-6.214643866	27/07/2012	2012	25:43.0	41117.85119	531	LOTEK	0	13	2.875599712	1	11	6	0.05434	35.6
230	1	51.56959668	-6.252984695	28/07/2012	2012	12:39.0	41118.21712	532	LOTEK	0	24	11.05372372	1	19	4	0.10153	38.4
230	1	51.5689578	-6.253203848	28/07/2012	2012	13:47.0	41118.21791	533	LOTEK	0	1	2.059826744	0	0	4	0.10153	38.4
230	1	51.56887782	-6.253211809	28/07/2012	2012	13:54.0	41118.21799	534	LOTEK	0	4	2.263769986	0	3	4	0.10153	38.4
230	1	51.56772064	-6.253275726	28/07/2012	2012	15:19.0	41118.21897	535	LOTEK	0	1	1.672334584	0	0	4	0.10153	38.4
230	1	51.6352517	-5.989841927	28/07/2012	2012	12:14.0	41118.30016	536	LOTEK	0	1	1.774306205	0	0	18	0.00429	14.4
230	1	51.63540144	-5.783551468	28/07/2012	2012	30:11.0	41118.31263	537	LOTEK	0	24	12.40994628	1	10	8	0.08294	7.2
230	2	51.04126066	-5.024321921	28/07/2012	2012	47:06.0	41118.44938	538	LOTEK	0	3	3.558809573	0	0	13	0.03861	33.2
230	2	51.07227554	-5.174525358	28/07/2012	2012	26:05.0	41118.47645	539	LOTEK	0	4	4.201230785	0	0	14	0.03432	21.6
230	2	51.06324163	-5.175413922	28/07/2012	2012	28:52.0	41118.47838	540	LOTEK	0	4	2.926585523	0	2	14	0.04147	14.4
230	2	51.07878437	-5.149258004	28/07/2012	2012	34:08.0	41118.48204	541	LOTEK	0	3	2.488107552	0	1	15	0.04147	7.6
230	2	51.11845574	-5.193964368	28/07/2012	2012	23:05.0	41118.51603	542	LOTEK	0	3	3.487429438	0	0	12	0.02145	7.2
230	2	51.12030652	-5.182429833	28/07/2012	2012	24:43.0	41118.51716	543	LOTEK	0	4	2.875599712	0	2	13	0.02717	7.2
230	2	51.12398862	-5.15725335	28/07/2012	2012	29:15.0	41118.52031	544	LOTEK	0	4	2.946979847	0	2	15	0.04433	7.2
230	3	51.47958165	-5.578247899	29/07/2012	2012	59:04.0	41119.41602	545	LOTEK	0	2	1.855883502	0	0	13	0.05577	14.4
230	3	51.47623651	-5.578894382	29/07/2012	2012	01:26.0	41119.41766	546	LOTEK	0	1	1.876277826	0	0	14	0.0572	14.4
230	3	51.45316804	-5.586298204	29/07/2012	2012	04:54.0	41119.42007	547	LOTEK	0	4	2.641064984	0	2	15	0.06149	14.4
230	3	51.35773592	-5.669583434	29/07/2012	2012	27:54.0	41119.43604	548	LOTEK	0	5	2.416727418	0	3	22	0.01287	7.2
230	3	51.11792323	-5.941300903	29/07/2012	2012	47:58.0	41119.49164	549	LOTEK	0	4	4.201230785	0	0	30	0	0
230	3	51.11974898	-5.943607368	29/07/2012	2012	49:05.0	41119.49242	550	LOTEK	0	4	3.334472007	0	1	30	0	0
230	3	51.121899	-5.946491	29/07/2012	2012	50:32.0	41119.49343	551	LOTEK	0	3	2.67165647	0	1	30	0	7.2
230	3	51.12289029	-5.948056306	29/07/2012	2012	51:32.0	41119.49412	552	LOTEK	0	4	3.283486196	0	1	31	0.00143	7.2
230	3	51.122543	-5.946499	29/07/2012	2012	52:25.0	41119.49473	553	LOTEK	0	5	3.436443628	0	3	30	0	7.2
230	3	51.10894514	-5.96999335	29/07/2012	2012	09:49.0	41119.50682	554	LOTEK	0	14	4.609117269	1	11	32	0.00143	0
230	3	51.10308994	-5.97235908	29/07/2012	2012	12:07.0	41119.50841	555	LOTEK	0	5	4.507145648	0	1	32	0.00143	0
230	3	51.10048005	-5.996723137	29/07/2012	2012	17:22.0	41119.51206	556	LOTEK	0	5	5.802185235	0	0	33	0.00143	7.6
230	3	51.02075932	-6.212867306	29/07/2012	2012	59:33.0	41119.54135	557	LOTEK	0	5	5.751199424	0	0	42	0.01144	23.2
230	3	51.01977414	-6.21483422	29/07/2012	2012	01:07.0	41119.54244	558	LOTEK	0	3	4.507145648	0	0	42	0.01144	15.2
230	3	51.02017498	-6.214798895	29/07/2012	2012	01:51.0	41119.54295	559	LOTEK	0	3	3.844330112	0	0	42	0.01144	15.2
230	3	51.02067562	-6.214938008	29/07/2012	2012	02:25.0	41119.54334	560	LOTEK	0	5	5.169961185	0	2	42	0.01144	15.2
230	3	51.02094127	-6.214637783	29/07/2012	2012	03:06.0	41119.54382	561	LOTEK	0	6	4.32359673	0	2	42	0.01144	15.2
230	3	51.02073335	-6.214790192	29/07/2012	2012	04:12.0	41119.54458	562	LOTEK	0	5	4.32359673	0	1	42	0.01144	15.2
230	3	51.0209754	-6.214647693	29/07/2012	2012	04:58.0	41119.54512	563	LOTEK	0	3	4.303202406	0	0	42	0.01144	15.2
230	3	50.84498465	-6.152071056	29/07/2012	2012	30:30.0	41119.56285	564	LOTEK	0	3	2.590079173	0	1	31	0	0
230	3	50.79597267	-6.051995075	29/07/2012	2012	02:31.0	41119.58508	565	LOTEK	0	3	2.977571333	0	0	23	0	7.2
230	3	50.57750723	-5.175854856	29/07/2012	2012	33:17.0	41119.77311	566	LOTEK	0	12	6.36302915	1	6	1	0.12584	16.8
230	3	50.57697676	-5.172799361	29/07/2012	2012	34:34.0	41119.774	567	LOTEK	0	5	5.373904427	0	0	1	0.13585	0
230	3	50.58403209	-5.147799505	29/07/2012	2012	58:13.0	41119.79043	568	LOTEK	0	3	3.048951468	0	1	1	0.16016	15.2
230	3	50.5835138	-5.142608891	29/07/2012	2012	00:24.0	41119.79194	569	LOTEK	0	2	2.161798365	0	0	1	0.16016	16.8
230	3	50.59538548	-5.183360161	29/07/2012	2012	15:36.0	41119.8025	570	LOTEK	0	3	3.181514575	0	0	1	0.16016	24.8
230	3	50.56515396	-5.164931234	29/07/2012	2012	23:48.0	41119.80819	571	LOTEK	0	1	1.60095445	0	0	2	0.1144	24.8
230	3	50.60172584	-5.110666942	29/07/2012	2012	04:51.0	41119.8367	572	LOTEK	0	1	1.60095445	0	0	1	0.1573	8.4
230	3	50.6038804	-5.108193443	29/07/2012	2012	06:26.0	41119.8378	573	LOTEK	0	5	5.598241993	0	1	1	0.15587	8.4
230	3	50.60970582	-5.094262306	29/07/2012	2012	08:59.0	41119.83957	574	LOTEK	0	1	2.059826744	0	0	1	0.13871	8.4
230	3	50.60968255	-5.096440894	29/07/2012	2012	10:08.0	41119.84037	575	LOTEK	0	2	2.059826744	0	0	1	0.13871	8.4
230	3	50.59742689	-5.078232814	29/07/2012	2012	17:11.0	41119.84527	576	LOTEK	0	2	2.263769986	0	0	3	0.13299	8.4
230	3	50.5897778	-5.063174674	29/07/2012	2012	19:18.0	41119.84674	577	LOTEK	0	2	2.059826744	0	0	4	0.13156	16.8
243	1	50.95046012	-6.154214825	13/07/2013	2013	06:33.0	41468.71288	578	LOTEK	0	5	2.467713228	0	3	16	0.02288	0
243	1	50.95164048	-6.157880631	13/07/2013	2013	07:48.0	41468.71375	579	LOTEK	0	3	2.263769986	0	1	15	0.02431	0
243	1	50.95380844	-6.165188316	13/07/2013	2013	09:15.0	41468.71476	580	LOTEK	0	3	2.692050794	0	1	15	0.02431	16.8
243	1	50.95518778	-6.169816852	13/07/2013	2013	10:11.0	41468.71541	581	LOTEK	0	4	2.845008226	0	0	15	0.02431	16.8
243	1	50.9566862	-6.17333248	13/07/2013	2013	11:27.0	41468.71628	582	LOTEK	0	2	2.467713228	0	0	15	0.02431	16.8
243	1	50.81590497	-6.365500934	13/07/2013	2013	43:29.0	41468.73853	583	LOTEK	0	6	5.017003753	0	0	1	0.0429	0
243	1	50.3471919	-7.005640741	14/07/2013	2013	44:34.0	41469.28095	584	LOTEK	0	19	7.535702792	1	13	4	0.03146	0
243	1	50.49372048	-6.536502108	14/07/2013	2013	19:28.0	41469.55519	585	LOTEK	0	1	1.753911881	0	0	6	0.12012	16.8
243	1	50.57257038	-6.37635624	14/07/2013	2013	36:39.0	41469.65045	586	LOTEK	0	5	3.966696057	0	2	17	0.01716	7.6
243	1	50.368252	-5.965021	14/07/2013	2013	52:03.0	41469.70281	587	LOTEK	0	2	2.110812555	0	1	2	0.2002	15.2
243	1	50.23860247	-6.313899159	14/07/2013	2013	49:18.0	41469.74257	588	LOTEK	0	5	5.781790911	0	0	8	0.06435	8.4
243	1	50.20762158	-6.333310004	14/07/2013	2013	57:23.0	41469.74818	589	LOTEK	0	6	6.597563879	0	0	9	0.03575	36.4
243	1	50.1886143	-6.340657201	14/07/2013	2013	12:42.0	41469.75882	590	LOTEK	0	2	2.773628091	0	0	8	0.03718	16.8
243	1	50.19032812	-6.348681598	14/07/2013	2013	14:41.0	41469.7602	591	LOTEK	0	4	3.028557144	0	0	9	0.0286	16.8
243	1	50.16381035	-6.346027941	14/07/2013	2013	02:52.0	41469.79366	592	LOTEK	0	2	2.314755797	0	0	7	0.08723	16.8
243	1	50.1312016	-6.380846865	14/07/2013	2013	18:11.0	41469.80429	593	LOTEK	0	3	2.518699039	0	0	5	0.16016	16.8
243	1	50.13158928	-6.407679277	14/07/2013	2013	29:26.0	41469.81211	594	LOTEK	0	3	2.977571333	0	0	6	0.1001	33.2
243	1	50.13741805	-6.433090418	14/07/2013	2013	33:11.0	41469.81471	595	LOTEK	0	4	4.303202406	0	1	8	0.05577	18
243	1	50.15690737	-6.442146349	14/07/2013	2013	41:39.0	41469.82059	596	LOTEK	0	2	2.335150121	0	0	10	0.0286	18
243	1	50.21695027	-6.23199184	15/07/2013	2013	56:15.0	41470.20573	597	LOTEK	0	14	3.813738625	1	11	7	0.04433	14.4
243	1	50.19542292	-6.161811357	15/07/2013	2013	08:48.0	41470.25611	598	LOTEK	0	8	3.64038687	1	6	2	0.13871	14.4
243	1	50.19564006	-6.160592041	15/07/2013	2013	08:57.0	41470.25622	599	LOTEK	0	6	2.437121742	1	5	2	0.13871	15.2
243	1	50.19584996	-6.157870843	15/07/2013	2013	09:44.0	41470.25676	600	LOTEK	0	2	1.723320395	0	1	2	0.13871	15.2
243	1	50.19163168	-6.155858167	15/07/2013	2013	13:32.0	41470.2594	601	LOTEK	0	1	1.549968639	0	0	1	0.15873	15.2
243	1	50.14491547	-6.161770511	15/07/2013	2013	32:41.0	41470.2727	602	LOTEK	0	3	4.609117269	0	0	0	0.21736	23.2
244	1	51.37776643	-6.39003909	13/07/2013	2013	21:38.0	41468.72336	603	LOTEK	0	11	2.906191199	1	10	10	0.06149	23.2
244	1	50.76922838	-7.327467705	14/07/2013	2013	02:47.0	41469.25193	604	LOTEK	0	5	6.169283071	0	0	18	0.02288	0
246	1	51.37540378	-5.658803046	13/07/2013	2013	46:39.0	41468.86573	605	LOTEK	1	7	4.609117269	0	3	25	0.06721	23.2
246	1	50.98523559	-5.996110026	14/07/2013	2013	40:10.0	41469.19456	606	LOTEK	1	3	3.263091872	0	0	16	0.01144	0
246	1	50.98911856	-6.007570648	14/07/2013	2013	41:49.0	41469.19571	607	LOTEK	1	3	2.926585523	0	0	16	0.00715	0
246	1	50.99031443	-6.010452308	14/07/2013	2013	42:41.0	41469.19631	608	LOTEK	1	3	3.028557144	0	0	16	0.00715	0
246	1	50.9902333	-6.009122346	14/07/2013	2013	43:36.0	41469.19694	609	LOTEK	1	2	2.059826744	0	0	16	0.00715	0
246	1	50.99031501	-6.00903544	14/07/2013	2013	43:44.0	41469.19704	610	LOTEK	1	2	1.65194026	0	1	16	0.00715	0
246	1	50.9880211	-6.00906725	14/07/2013	2013	45:59.0	41469.1986	611	LOTEK	1	3	3.283486196	0	0	16	0.00715	16.8
246	1	50.98791983	-6.008896463	14/07/2013	2013	47:50.0	41469.19988	612	LOTEK	1	4	3.874921598	0	2	16	0.00715	16.8
246	1	50.99010729	-6.000537913	14/07/2013	2013	50:49.0	41469.20196	613	LOTEK	1	2	2.62067066	0	0	16	0.00715	0
246	1	50.7437909	-5.929844031	14/07/2013	2013	03:18.0	41469.33563	614	LOTEK	1	4	2.855205388	0	1	11	0.07436	23.2
246	1	50.74416855	-5.929523224	14/07/2013	2013	04:22.0	41469.33637	615	LOTEK	1	2	1.733517557	0	1	11	0.07436	23.2
246	1	50.55013346	-5.882318626	14/07/2013	2013	38:28.0	41469.61005	616	LOTEK	1	2	1.753911881	0	1	11	0.07865	23.2
246	1	50.55015124	-5.882040108	14/07/2013	2013	38:49.0	41469.61029	617	LOTEK	1	3	2.161798365	0	2	11	0.07865	23.2
246	1	50.18308587	-6.240390082	14/07/2013	2013	08:36.0	41469.71431	618	LOTEK	1	4	5.914354018	0	0	4	0.10296	14.4
246	1	50.14496478	-6.221460186	14/07/2013	2013	15:07.0	41469.71883	619	LOTEK	1	3	3.874921598	0	0	1	0.17589	14.4
246	1	50.1197708	-6.220242642	14/07/2013	2013	19:01.0	41469.72154	620	LOTEK	1	5	5.526861858	0	1	1	0.19877	7.2
246	1	50.1031656	-6.200428253	14/07/2013	2013	22:03.0	41469.72365	621	LOTEK	1	3	4.129850651	0	1	2	0.18018	7.2
246	1	50.10363964	-6.201309641	14/07/2013	2013	22:43.0	41469.72411	622	LOTEK	1	3	4.048273354	0	0	2	0.18018	7.2
246	1	50.10593648	-6.200822757	14/07/2013	2013	24:06.0	41469.72507	623	LOTEK	1	4	3.670978356	0	0	2	0.18018	7.2
246	1	50.10666145	-6.202991696	14/07/2013	2013	25:29.0	41469.72603	624	LOTEK	1	1	2.416727418	0	0	2	0.18018	7.2
246	1	50.11188494	-6.205030659	14/07/2013	2013	28:33.0	41469.72816	625	LOTEK	1	3	3.212106062	0	1	1	0.19019	21.6
246	1	50.1180636	-6.206999805	14/07/2013	2013	32:29.0	41469.73089	626	LOTEK	1	1	1.906869313	0	0	1	0.19019	21.6
246	1	50.11845935	-6.210113111	14/07/2013	2013	34:18.0	41469.73215	627	LOTEK	1	1	1.804897692	0	0	1	0.19019	7.6
246	1	50.1137745	-6.21405712	14/07/2013	2013	35:55.0	41469.73328	628	LOTEK	1	4	2.651262146	0	1	1	0.19877	30.8
246	1	50.11152451	-6.220424391	14/07/2013	2013	39:53.0	41469.73603	629	LOTEK	1	4	4.099259164	0	0	1	0.19877	30.8
246	1	50.11273608	-6.218484314	14/07/2013	2013	40:59.0	41469.73679	630	LOTEK	1	1	3.05914863	0	0	1	0.19877	30.8
246	1	50.10941823	-6.223029564	14/07/2013	2013	42:46.0	41469.73803	631	LOTEK	1	4	4.231822272	0	0	1	0.19305	30.8
246	1	50.10935737	-6.222128309	14/07/2013	2013	44:07.0	41469.73897	632	LOTEK	1	2	2.396333094	0	0	1	0.19305	30.8
246	1	50.10620547	-6.218651649	14/07/2013	2013	46:59.0	41469.74096	633	LOTEK	1	5	4.945623619	0	1	1	0.19305	15.2
246	1	50.10734775	-6.219724108	14/07/2013	2013	48:22.0	41469.74192	634	LOTEK	1	5	3.721964167	0	3	1	0.19305	30.8
246	1	50.1101225	-6.211484386	14/07/2013	2013	54:48.0	41469.74639	635	LOTEK	1	4	4.303202406	0	0	1	0.19305	21.6
246	1	50.09995643	-6.202100314	14/07/2013	2013	39:21.0	41469.77733	636	LOTEK	1	3	3.946301733	0	0	2	0.18018	7.2
246	1	50.08713549	-6.205304812	14/07/2013	2013	46:00.0	41469.78194	637	LOTEK	1	3	4.07886484	0	0	4	0.14586	7.2
246	1	50.08530831	-6.213427402	14/07/2013	2013	49:26.0	41469.78433	638	LOTEK	1	3	3.946301733	0	0	3	0.16016	7.2
246	1	50.08287955	-6.231220132	14/07/2013	2013	57:39.0	41469.79003	639	LOTEK	1	4	4.435765514	0	0	2	0.16874	28.4
246	1	50.08266994	-6.238887492	14/07/2013	2013	02:08.0	41469.79315	640	LOTEK	1	3	3.487429438	0	0	2	0.16874	14.4
246	1	50.08171913	-6.240311546	14/07/2013	2013	06:51.0	41469.79642	641	LOTEK	1	4	5.067989564	0	0	2	0.16874	14.4
246	1	50.372318	-6.040692	15/07/2013	2013	57:49.0	41470.24848	642	LOTEK	1	4	5.373904427	0	0	6	0.11154	35.6
246	1	50.44011477	-6.010619368	15/07/2013	2013	08:47.0	41470.2561	643	LOTEK	1	5	6.087705774	0	0	8	0.1001	7.6
280	1	51.58230543	-6.155109358	26/07/2013	2013	15:11.0	41481.59388	644	LOTEK	0	3	2.651262146	0	1	0	0.10153	23.2
280	1	51.5874986	-6.154084631	26/07/2013	2013	19:44.0	41481.59704	645	LOTEK	0	4	4.02787903	0	1	0	0.09438	23.2
280	1	51.59109773	-6.153214181	26/07/2013	2013	23:20.0	41481.59954	646	LOTEK	0	4	2.243375662	0	3	0	0.09438	23.2
280	1	51.59699978	-6.151700926	26/07/2013	2013	27:13.0	41481.60223	647	LOTEK	0	4	4.435765514	0	1	0	0.08723	30.8
280	1	51.60042059	-6.151541821	26/07/2013	2013	31:59.0	41481.60554	648	LOTEK	0	3	4.099259164	0	0	0	0.08723	30.8
280	1	51.60214209	-6.141289195	26/07/2013	2013	39:37.0	41481.61084	649	LOTEK	0	3	3.538415249	0	0	0	0.08723	30.8
280	1	51.59419538	-6.136148453	26/07/2013	2013	00:38.0	41481.62544	650	LOTEK	0	3	4.231822272	0	0	1	0.11011	30.8
280	1	51.60235725	-6.147242359	26/07/2013	2013	09:51.0	41481.63184	651	LOTEK	0	2	2.008840934	0	0	0	0.08723	30.8
280	1	51.60421159	-6.145734084	26/07/2013	2013	11:38.0	41481.63308	652	LOTEK	0	3	3.569006735	0	0	0	0.08723	23.2
280	1	51.60329957	-6.146901319	26/07/2013	2013	12:35.0	41481.63374	653	LOTEK	0	4	4.864046322	0	0	0	0.08723	23.2
280	1	51.60463154	-6.148057715	26/07/2013	2013	17:45.0	41481.63733	654	LOTEK	0	3	3.028557144	0	0	0	0.08723	23.2
280	1	51.59922802	-6.142458292	26/07/2013	2013	24:42.0	41481.64215	655	LOTEK	0	4	2.161798365	0	3	0	0.08723	30.8
280	1	51.60046491	-6.140408972	26/07/2013	2013	25:43.0	41481.64286	656	LOTEK	0	2	2.926585523	0	0	1	0.11154	30.8
280	1	51.60256512	-6.133219382	26/07/2013	2013	47:34.0	41481.65803	657	LOTEK	0	4	3.823935788	0	2	1	0.11154	30.8
280	1	51.60023452	-6.121394861	26/07/2013	2013	57:59.0	41481.66527	658	LOTEK	0	4	3.467035114	0	1	2	0.11583	23.2
280	2	51.14057208	-6.587070792	27/07/2013	2013	22:56.0	41482.47426	659	LOTEK	0	4	4.894637808	0	0	NaN	0	8.4
280	2	51.33316458	-6.826892296	27/07/2013	2013	21:07.0	41482.51466	660	LOTEK	0	4	4.609117269	0	0	NaN	0	23.2
280	2	51.4442678	-6.829186117	27/07/2013	2013	41:09.0	41482.52858	661	LOTEK	0	4	5.302524292	0	0	NaN	0	16.8
280	2	51.53243731	-6.694108879	27/07/2013	2013	35:09.0	41482.60774	662	LOTEK	0	2	1.906869313	0	0	4	0.00429	30.8
280	2	51.39576232	-6.720215606	27/07/2013	2013	10:33.0	41482.63233	663	LOTEK	0	4	2.773628091	0	2	NaN	0	33.2
280	2	51.40400302	-6.720052937	27/07/2013	2013	20:10.0	41482.639	664	LOTEK	0	2	2.549290525	0	0	NaN	0	33.2
280	2	51.40444998	-6.720325801	27/07/2013	2013	21:24.0	41482.63986	665	LOTEK	0	4	2.110812555	0	2	NaN	0	33.2
280	2	51.38723895	-6.717860368	27/07/2013	2013	51:44.0	41482.66093	666	LOTEK	0	5	4.966017943	0	2	NaN	0	24.8
280	2	51.38673996	-6.720167049	27/07/2013	2013	53:06.0	41482.66188	667	LOTEK	0	3	4.099259164	0	0	NaN	0	24.8
280	2	51.38655007	-6.723941747	27/07/2013	2013	56:44.0	41482.6644	668	LOTEK	0	4	5.118975374	0	0	NaN	0	30.8
280	2	51.37205171	-6.710441654	27/07/2013	2013	08:56.0	41482.67287	669	LOTEK	0	3	3.110134441	0	0	NaN	0	23.2
280	2	51.370354	-6.701441369	27/07/2013	2013	16:35.0	41482.67818	670	LOTEK	0	2	2.447318904	0	0	NaN	0	30.8
280	2	51.49775182	-6.885463507	28/07/2013	2013	00:16.0	41483.20852	671	LOTEK	0	2	3.69137268	0	0	11	0	15.2
280	2	51.51245574	-6.766625692	28/07/2013	2013	17:18.0	41483.22035	672	LOTEK	0	2	2.192389852	0	0	8	0	15.2
280	2	51.50437662	-6.745210177	28/07/2013	2013	20:49.0	41483.22279	673	LOTEK	0	2	3.467035114	0	0	8	0	23.2
280	2	51.4540781	-6.691741943	28/07/2013	2013	33:13.0	41483.2314	674	LOTEK	0	1	1.804897692	0	0	NaN	0	30.8
280	2	51.38431794	-6.600765162	28/07/2013	2013	55:02.0	41483.24655	675	LOTEK	0	3	3.976893219	0	0	NaN	0	24.8
280	2	51.27161075	-6.504479878	28/07/2013	2013	23:16.0	41483.26616	676	LOTEK	0	5	4.180836461	0	1	4	0	18
281	1	51.74515541	-5.573942042	25/07/2013	2013	46:48.0	41480.69917	677	LOTEK	0	1	1.774306205	0	0	10	0	0
281	1	51.31428198	-5.162289772	25/07/2013	2013	39:00.0	41480.77708	678	LOTEK	0	3	3.436443628	0	0	13	0	23.2
281	1	51.17441867	-5.044522187	25/07/2013	2013	05:49.0	41480.79571	679	LOTEK	0	4	4.252216596	0	0	9	0.00715	24.8
281	1	51.00390349	-4.906348482	25/07/2013	2013	37:16.0	41480.81755	680	LOTEK	0	3	2.182192689	0	0	9	0.03003	24.8
281	1	50.99285318	-4.894666229	25/07/2013	2013	02:46.0	41480.83525	681	LOTEK	0	3	4.048273354	0	0	9	0.03575	24.8
281	1	50.99931672	-4.890583968	25/07/2013	2013	09:11.0	41480.83971	682	LOTEK	0	3	3.334472007	0	0	8	0.02717	9.2
281	1	50.94554367	-4.872035589	25/07/2013	2013	27:46.0	41480.85262	683	LOTEK	0	2	2.314755797	0	0	7	0.05005	24.8
281	1	50.37143198	-5.502336389	26/07/2013	2013	48:55.0	41481.2423	684	LOTEK	0	13	5.017003753	1	10	9	0.01287	15.2
281	1	49.98684826	-5.887117534	26/07/2013	2013	26:52.0	41481.31032	685	LOTEK	0	3	3.487429438	0	0	19	0	30.8
281	1	49.85201776	-6.072388516	26/07/2013	2013	18:04.0	41481.34588	686	LOTEK	0	2	2.641064984	0	0	NaN	0.00143	16.8
281	1	49.85207842	-6.069479072	26/07/2013	2013	19:34.0	41481.34692	687	LOTEK	0	1	1.60095445	0	0	NaN	0.00286	16.8
281	1	50.06295666	-6.374589706	26/07/2013	2013	07:17.0	41481.58839	688	LOTEK	0	3	2.2331785	0	1	NaN	0	24.8
281	1	50.01831401	-6.34939409	26/07/2013	2013	02:42.0	41481.62688	689	LOTEK	0	3	2.28416431	0	1	NaN	0	40
281	1	50.01477957	-6.361943164	26/07/2013	2013	17:35.0	41481.63721	690	LOTEK	0	3	2.997965657	0	0	NaN	0	30
281	1	50.0148665	-6.358229622	26/07/2013	2013	18:14.0	41481.63766	691	LOTEK	0	3	3.405852141	0	0	NaN	0	30
281	1	50.2273907	-6.064842196	26/07/2013	2013	35:42.0	41481.69146	692	LOTEK	0	1	1.65194026	0	0	5	0.03861	35.6
281	1	50.2468073	-6.056739959	26/07/2013	2013	46:22.0	41481.69887	693	LOTEK	0	2	3.130528765	0	0	6	0.04576	23.2
281	1	50.29118382	-6.077584916	26/07/2013	2013	17:59.0	41481.72082	694	LOTEK	0	3	4.252216596	0	0	8	0.01573	28.4
281	1	50.31380094	-6.061172666	26/07/2013	2013	33:57.0	41481.73191	695	LOTEK	0	3	3.079542954	0	0	8	0.00429	28.4
281	1	50.31652467	-6.06773489	26/07/2013	2013	39:23.0	41481.73568	696	LOTEK	0	4	4.558131459	0	0	8	0.00429	28.4
281	1	50.33677746	-6.094584286	26/07/2013	2013	00:53.0	41481.75061	697	LOTEK	0	3	4.099259164	0	0	11	0.00286	35.6
281	1	50.33784994	-6.094158915	26/07/2013	2013	01:35.0	41481.7511	698	LOTEK	0	1	2.110812555	0	0	11	0.00286	35.6
281	1	50.33537857	-6.096559621	26/07/2013	2013	05:19.0	41481.75369	699	LOTEK	0	4	2.080221068	0	2	10	0.00572	35.6
281	1	50.31952455	-6.087912974	26/07/2013	2013	26:24.0	41481.76833	700	LOTEK	0	4	3.456837952	0	1	10	0.00858	21.6
281	1	50.29130181	-6.043032935	26/07/2013	2013	27:32.0	41481.81079	701	LOTEK	0	6	3.895315922	1	4	6	0.0143	28.4
281	1	50.27052212	-5.931648223	26/07/2013	2013	10:08.0	41481.84037	702	LOTEK	0	1	1.60095445	0	0	0	0.18304	50
281	1	50.87878102	-5.705335116	27/07/2013	2013	38:29.0	41482.31839	703	LOTEK	0	3	3.742358491	0	0	11	0.01001	23.2
281	1	51.10759197	-5.576779794	27/07/2013	2013	07:17.0	41482.33839	704	LOTEK	0	4	4.66010308	0	0	16	0.02145	7.6
282	1	51.75076496	-6.349852372	25/07/2013	2013	58:13.0	41480.87376	705	LOTEK	0	1	1.937460799	0	0	4	0.02717	30.8
282	1	51.75072946	-6.349771578	25/07/2013	2013	58:17.0	41480.87381	706	LOTEK	0	1	1.682531747	0	0	4	0.02717	30.8
282	1	51.64086277	-6.50927901	26/07/2013	2013	33:57.0	41481.19024	707	LOTEK	0	1	1.631545936	0	0	2	0.09724	54
283	1	51.48049874	-5.788572709	25/07/2013	2013	17:02.0	41480.76183	708	LOTEK	1	2	1.855883502	0	0	16	0	0
283	1	51.47942749	-5.796273577	25/07/2013	2013	19:57.0	41480.76385	709	LOTEK	1	3	1.927263637	0	1	16	0	15.2
283	1	51.48149889	-5.806288233	25/07/2013	2013	26:08.0	41480.76815	710	LOTEK	1	2	2.263769986	0	1	16	0	15.2
283	1	51.48177	-5.811449001	25/07/2013	2013	30:33.0	41480.77122	711	LOTEK	1	2	3.028557144	0	0	17	0	23.2
283	1	51.4847891	-5.829711393	25/07/2013	2013	39:50.0	41480.77766	712	LOTEK	1	1	1.621348774	0	0	17	0	15.2
283	1	50.53678447	-6.036347226	26/07/2013	2013	44:52.0	41481.19782	713	LOTEK	1	5	3.813738625	0	1	18	0	21.6
283	1	50.14275	-6.987657388	26/07/2013	2013	20:10.0	41481.55567	714	LOTEK	1	1	1.549968639	0	0	35	0	18
283	1	50.0861172	-7.020628588	26/07/2013	2013	28:45.0	41481.6033	715	LOTEK	1	1	1.855883502	0	0	39	0.00286	0
283	1	49.89453283	-6.174258934	26/07/2013	2013	16:40.0	41481.76157	716	LOTEK	1	2	2.110812555	0	0	NaN	0	27.2
283	1	49.87277442	-5.997367766	26/07/2013	2013	44:13.0	41481.82237	717	LOTEK	1	11	5.241341319	1	8	NaN	0.02574	16.8
283	1	49.87619914	-5.990972967	26/07/2013	2013	45:21.0	41481.82316	718	LOTEK	1	13	5.649227803	1	9	NaN	0.03432	16.8
283	1	49.87582521	-5.990737408	26/07/2013	2013	46:53.0	41481.82422	719	LOTEK	1	11	4.833454835	1	6	NaN	0.03432	16.8
283	1	49.87664196	-5.992722786	26/07/2013	2013	52:27.0	41481.82809	720	LOTEK	1	3	3.436443628	0	0	NaN	0.03432	16.8
283	1	49.88046618	-5.988723225	26/07/2013	2013	59:05.0	41481.8327	721	LOTEK	1	14	6.465000771	1	10	NaN	0.03432	16.8
283	1	49.88139635	-5.991832886	26/07/2013	2013	02:58.0	41481.83539	722	LOTEK	1	9	6.6995355	1	4	NaN	0.03432	33.2
283	1	49.88143558	-5.981599701	26/07/2013	2013	12:06.0	41481.84174	723	LOTEK	1	6	4.170639299	0	3	NaN	0.04004	33.2
283	1	50.10093559	-5.824369276	27/07/2013	2013	03:09.0	41482.21052	724	LOTEK	1	2	1.978249447	0	0	5	0	9.2
283	1	50.10986486	-5.820454196	27/07/2013	2013	09:30.0	41482.21493	725	LOTEK	1	1	2.182192689	0	0	5	0	16.8
283	1	50.11007955	-5.836030153	27/07/2013	2013	12:23.0	41482.21693	726	LOTEK	1	2	2.029235258	0	0	4	0	18
179	1	50.58242623	-6.023759814	13/07/2012	2012	07:41.1	41103.75534	1747	CEFAS	0	1.9	2.355544445	0	0.5	34	0.0143	7.2
179	1	50.04024257	-6.830294281	14/07/2012	2012	52:52.1	41104.20338	1748	CEFAS	0	1.1	1.998643772	0	0	19	0	0
179	1	50.03403101	-6.81857641	14/07/2012	2012	11:13.1	41104.21612	1749	CEFAS	0	18.7	4.456159838	1	16.2	18	0	0
179	1	50.03365366	-6.818028725	14/07/2012	2012	12:08.1	41104.21676	1750	CEFAS	0	4.3	3.783147139	0	2.3	18	0	0
179	1	50.15975305	-6.977103223	14/07/2012	2012	51:09.1	41104.41052	1751	CEFAS	0	3.9	5.53705902	0	0.7	32	0	7.6
179	1	50.16735574	-6.984541668	14/07/2012	2012	06:54.7	41104.42147	1752	CEFAS	0	3.5	4.966017943	0	0.3	33	0	0
179	1	50.16236619	-6.986025403	14/07/2012	2012	15:59.1	41104.42777	1753	CEFAS	0	4.7	6.077508612	0	0.4	33	0	7.6
179	1	50.39639069	-6.945615865	14/07/2012	2012	48:02.1	41104.53336	1754	CEFAS	0	1.5	2.67165647	0	0	19	0	0
179	1	50.3882784	-6.959680724	14/07/2012	2012	59:35.3	41104.54138	1755	CEFAS	0	0.7	1.876277826	0	0	21	0	0
179	1	50.36767538	-7.077262632	14/07/2012	2012	47:22.5	41104.7829	1756	CEFAS	0	3.5	2.895994036	0	0.8	26	0	8.4
179	1	51.06093878	-6.528032101	15/07/2012	2012	21:16.1	41105.26477	1757	CEFAS	0	3.5	4.802863349	0	0.2	5	0.02145	16.8
179	1	51.06103728	-6.529583049	15/07/2012	2012	22:17.1	41105.26548	1758	CEFAS	0	3.1	2.67165647	0	1.3	5	0.02145	16.8
180	1	51.24325834	-6.197553494	13/07/2012	2012	39:06.1	41103.73549	1759	CEFAS	1	3.1	2.579882011	0	1.9	18	0	14.4
180	1	51.23598311	-6.188003732	13/07/2012	2012	02:01.1	41103.7514	1760	CEFAS	1	1.1	1.743714719	0	0.4	19	0	14.4
180	1	51.23724609	-6.184817515	13/07/2012	2012	06:41.1	41103.75464	1761	CEFAS	1	1.1	2.03943242	0	0.4	19	0	14.4
180	1	51.23672618	-6.183781705	13/07/2012	2012	07:06.1	41103.75493	1762	CEFAS	1	1.9	2.386135931	0	0.5	19	0	14.4
180	1	51.18695411	-6.19496343	13/07/2012	2012	14:34.3	41103.76012	1763	CEFAS	1	2.3	3.405852141	0	0.1	17	0	14.4
180	1	50.78102464	-6.49826718	13/07/2012	2012	29:25.3	41103.8121	1764	CEFAS	1	1.1	1.713123233	0	0.3	9	0.00286	8.4
180	1	50.78088618	-6.502372982	13/07/2012	2012	31:49.8	41103.81377	1765	CEFAS	1	2.3	2.355544445	0	0.9	9	0.00286	8.4
180	1	50.74518476	-6.497494145	13/07/2012	2012	50:20.1	41103.82662	1766	CEFAS	1	2.7	4.038076192	0	0.7	11	0.00143	0
180	1	50.74422938	-6.506241611	13/07/2012	2012	53:45.1	41103.82899	1767	CEFAS	1	2.3	2.641064984	0	0.4	11	0.00143	0
180	1	50.74099633	-6.508892185	13/07/2012	2012	55:39.1	41103.83031	1768	CEFAS	1	2.7	3.467035114	0	0.8	10	0.00429	0
180	1	50.73830821	-6.515229431	13/07/2012	2012	00:38.1	41103.83377	1769	CEFAS	1	2.3	2.987768495	0	0.4	10	0.00429	0
180	1	50.72175391	-6.512446374	13/07/2012	2012	08:46.0	41103.83942	1770	CEFAS	1	2.7	3.599598221	0	1	12	0.00143	0
180	1	50.71431343	-6.523349572	13/07/2012	2012	22:02.9	41103.84864	1771	CEFAS	1	2.7	3.630189708	0	0.6	13	0	0
180	1	50.53417931	-7.332643134	14/07/2012	2012	55:24.8	41104.28848	1772	CEFAS	1	2.3	2.161798365	0	0.5	27	0	0
180	1	50.53323697	-7.360661205	14/07/2012	2012	59:25.1	41104.29126	1773	CEFAS	1	2.3	3.089740116	0	0.4	28	0	0
180	1	50.60723469	-7.370493184	14/07/2012	2012	47:49.1	41104.32487	1774	CEFAS	1	19.1	8.412658733	1	15.7	24	0	7.6
180	1	50.60684602	-7.369642314	14/07/2012	2012	48:36.6	41104.32542	1775	CEFAS	1	9.9	4.456159838	1	7.3	24	0	7.6
181	1	51.28882245	-5.739943326	13/07/2012	2012	24:14.1	41103.6835	1776	CEFAS	0	2.3	2.763430929	0	1.2	39	0	14.4
181	1	51.06113353	-6.048367737	13/07/2012	2012	38:18.1	41103.7766	1777	CEFAS	0	2.3	2.447318904	0	0.4	28	0	15.2
181	1	51.04885488	-5.898760071	13/07/2012	2012	10:21.5	41103.79886	1778	CEFAS	0	2.3	1.937460799	0	1.4	36	0	0
181	1	51.04751686	-5.89375643	13/07/2012	2012	12:33.4	41103.80039	1779	CEFAS	0	4.3	3.630189708	0	1.1	37	0	7.6
181	1	51.22546804	-5.344348311	14/07/2012	2012	37:58.1	41104.2347	1780	CEFAS	0	1.1	1.937460799	0	1	35	0.00858	0
181	1	51.23600942	-5.349176467	14/07/2012	2012	40:53.1	41104.23673	1781	CEFAS	0	2.3	2.100615393	0	2.2	34	0.01287	7.2
205	1	50.50311176	-5.416749366	24/07/2012	2012	16:21.5	41114.76136	1782	CEFAS	1	1.1	1.906869313	0	0.1	6	0.16588	28.4
205	1	50.50287638	-5.417246821	24/07/2012	2012	17:23.1	41114.76207	1783	CEFAS	1	3.5	3.273289034	0	0.3	6	0.16588	28.4
205	1	50.50395707	-5.418313633	24/07/2012	2012	20:25.4	41114.76418	1784	CEFAS	1	3.5	4.140047813	0	0.2	6	0.16588	28.4
205	1	50.49630201	-5.422556998	24/07/2012	2012	25:29.1	41114.7677	1785	CEFAS	1	2.3	2.641064984	0	1.3	7	0.2145	14.4
205	1	50.49846657	-5.42058227	24/07/2012	2012	27:30.1	41114.7691	1786	CEFAS	1	2.3	3.344669169	0	0	6	0.2002	14.4
205	1	50.49796838	-5.422107847	24/07/2012	2012	31:21.8	41114.77178	1787	CEFAS	1	3.5	3.018359982	0	1.4	7	0.2145	14.4
205	1	50.49825765	-5.4229575	24/07/2012	2012	33:41.1	41114.77339	1788	CEFAS	1	1.5	2.253572824	0	0.7	7	0.2145	14.4
205	1	50.49814815	-5.423606499	24/07/2012	2012	41:50.1	41114.77905	1789	CEFAS	1	2.7	2.610473498	0	0.7	7	0.2145	14.4
205	1	50.49906601	-5.421740134	24/07/2012	2012	44:24.1	41114.78083	1790	CEFAS	1	1.5	2.324952959	0	0.1	7	0.2145	14.4
205	1	50.49828102	-5.41793123	24/07/2012	2012	48:02.1	41114.78336	1791	CEFAS	1	2.7	2.355544445	0	2	6	0.2002	14.4
205	1	50.49566997	-5.424506203	24/07/2012	2012	54:19.1	41114.78772	1792	CEFAS	1	1.9	2.641064984	0	1.3	7	0.2145	21.6
205	1	50.49727941	-5.420760491	24/07/2012	2012	57:16.1	41114.78977	1793	CEFAS	1	3.9	3.854527274	0	0.6	6	0.2002	14.4
205	1	50.48432038	-5.397275313	24/07/2012	2012	06:25.1	41114.79612	1794	CEFAS	1	0.7	1.743714719	0	0	4	0.22165	21.6
205	1	50.03688991	-5.701535511	25/07/2012	2012	39:32.6	41115.23579	1795	CEFAS	1	3.1	4.07886484	0	0.4	11	0.02288	0
205	1	49.80306561	-5.911976413	25/07/2012	2012	54:41.9	41115.28798	1796	CEFAS	1	4.7	6.587366717	0	0.3	2	0.18304	21.6
205	1	49.75486557	-6.120424515	25/07/2012	2012	18:29.7	41115.30451	1797	CEFAS	1	3.9	5.353510103	0	0.5	1	0.11726	7.2
205	1	49.76896863	-6.209525223	25/07/2012	2012	27:47.6	41115.31097	1798	CEFAS	1	3.5	5.700213614	0	0	1	0.11726	14.4
205	1	49.80165472	-6.330195662	25/07/2012	2012	42:18.0	41115.32104	1799	CEFAS	1	3.9	6.373226313	0	0	4	0.11869	14.4
205	1	49.80567759	-6.340310013	25/07/2012	2012	44:03.1	41115.32226	1800	CEFAS	1	3.1	3.273289034	0	0.8	3	0.10439	35.6
205	1	49.82929317	-6.418869351	25/07/2012	2012	51:59.9	41115.32778	1801	CEFAS	1	4.3	4.843651998	0	0	1	0.03575	14.4
205	1	49.87319518	-6.604956124	25/07/2012	2012	15:53.4	41115.34437	1802	CEFAS	1	3.5	5.567650507	0	0.2	6	0.0143	7.2
205	1	49.87855669	-6.663269757	25/07/2012	2012	21:22.9	41115.34818	1803	CEFAS	1	3.1	4.588722945	0	0.4	3	0.00429	7.2
205	1	49.88383439	-6.650522886	25/07/2012	2012	29:16.3	41115.35366	1804	CEFAS	1	3.5	4.109456326	0	0.4	3	0.00429	7.2
205	1	49.88917992	-6.651205077	25/07/2012	2012	33:27.1	41115.35656	1805	CEFAS	1	1.1	2.222981338	0	0.1	4	0.00715	7.2
205	1	49.84289282	-6.963642094	26/07/2012	2012	36:30.1	41116.35868	1806	CEFAS	1	2.7	3.405852141	0	0.8	5	0.10725	7.6
205	1	49.84270912	-6.963815251	26/07/2012	2012	36:38.1	41116.35877	1807	CEFAS	1	0.7	1.621348774	0	0.1	5	0.10725	7.6
205	1	50.02121661	-6.821285664	26/07/2012	2012	00:38.1	41116.41711	1808	CEFAS	1	9.1	4.262413758	1	6.2	8	0.03718	0
205	1	50.02048156	-6.821465144	26/07/2012	2012	03:07.7	41116.41884	1809	CEFAS	1	5.5	5.445284561	0	1	7	0.03861	0
205	1	50.06783573	-6.778575	26/07/2012	2012	38:35.1	41116.44346	1810	CEFAS	1	2.3	3.150923089	0	0.9	11	0.04004	7.6
205	1	50.06904305	-6.777389257	26/07/2012	2012	39:56.1	41116.4444	1811	CEFAS	1	2.3	2.447318904	0	1.1	11	0.04004	7.6
205	1	50.07661913	-6.768305429	26/07/2012	2012	47:08.1	41116.4494	1812	CEFAS	1	1.9	3.150923089	0	0.1	12	0.03003	7.6
205	1	50.15538593	-6.615939662	26/07/2012	2012	22:30.7	41116.51563	1813	CEFAS	1	2.7	3.599598221	0	0.4	9	0.04147	7.6
205	2	51.19272077	-5.390024429	27/07/2012	2012	30:10.7	41117.47929	1814	CEFAS	1	1.9	2.100615393	0	0.2	1	0.0715	21.6
205	2	51.06627712	-5.340944264	27/07/2012	2012	45:20.4	41117.48982	1815	CEFAS	1	3.1	4.333793893	0	0	5	0.0572	7.2
206	1	52.21479554	-4.532606811	24/07/2012	2012	34:44.8	41114.73246	1816	CEFAS	1	2.3	3.375260655	0	0.1	10	0.04719	16.8
206	1	52.21672997	-4.519874932	24/07/2012	2012	37:02.1	41114.73405	1817	CEFAS	1	2.7	3.344669169	0	0.7	11	0.03861	8.4
206	1	52.30290019	-4.497122704	24/07/2012	2012	04:53.9	41114.7534	1818	CEFAS	1	28.3	10.06459899	1	19.9	11	0.07865	21.6
206	1	52.4314284	-4.351759838	25/07/2012	2012	21:16.1	41115.30644	1819	CEFAS	1	3.9	4.996609429	0	1	8	0.0572	23.2
206	1	52.33333761	-4.322651225	25/07/2012	2012	35:48.3	41115.52486	1820	CEFAS	1	1.1	1.621348774	0	0.8	15	0.0572	8.4
206	1	52.3421613	-4.35873952	25/07/2012	2012	41:37.1	41115.5289	1821	CEFAS	1	7.5	4.07886484	1	4.9	12	0.07293	21.6
206	1	52.3449829	-4.483246176	25/07/2012	2012	23:14.1	41115.59947	1822	CEFAS	1	1.5	2.253572824	0	0.1	8	0.06435	35.6
206	1	52.34752808	-4.485294817	25/07/2012	2012	24:45.1	41115.60052	1823	CEFAS	1	3.1	2.957177009	0	1.6	8	0.06435	35.6
206	1	52.34802236	-4.497354883	25/07/2012	2012	27:11.1	41115.60221	1824	CEFAS	1	2.3	3.823935788	0	0.4	7	0.0715	42.8
206	1	52.3447821	-4.475269623	25/07/2012	2012	34:07.1	41115.60703	1825	CEFAS	1	2.7	3.854527274	0	0.6	8	0.06435	28.4
206	1	52.33538631	-4.516553007	25/07/2012	2012	40:21.1	41115.61136	1826	CEFAS	1	1.9	2.610473498	0	0.2	8	0.07436	21.6
206	1	52.35370472	-4.51961087	25/07/2012	2012	49:46.1	41115.61789	1827	CEFAS	1	2.7	3.242697548	0	0.6	6	0.07007	21.6
206	1	52.34307537	-4.558794549	25/07/2012	2012	02:12.1	41115.62653	1828	CEFAS	1	1.9	3.018359982	0	0.2	6	0.06006	50
206	1	52.26885495	-4.774812273	25/07/2012	2012	23:53.1	41115.68325	1829	CEFAS	1	3.5	4.51734281	0	0.5	1	0.08294	7.2
206	1	52.26899026	-4.785752638	25/07/2012	2012	30:48.1	41115.68806	1830	CEFAS	1	3.5	4.935426456	0	0.4	1	0.08294	7.2
206	1	52.26888662	-4.773902171	25/07/2012	2012	35:25.1	41115.69126	1831	CEFAS	1	3.1	4.486751324	0	0.7	1	0.08294	14.4
206	1	52.26414254	-4.754692978	25/07/2012	2012	38:26.1	41115.69336	1832	CEFAS	1	2.3	4.170639299	0	0.2	2	0.09009	7.2
206	1	52.25893215	-4.715757255	25/07/2012	2012	42:21.1	41115.69608	1833	CEFAS	1	0.7	2.131206879	0	0	0	0.07579	14.4
206	1	52.25500941	-4.684242215	25/07/2012	2012	45:51.1	41115.69851	1834	CEFAS	1	1.1	2.804219578	0	0	1	0.05291	14.4
206	1	52.2529469	-4.675777392	25/07/2012	2012	47:15.1	41115.69948	1835	CEFAS	1	3.1	3.660781194	0	1.3	1	0.05577	14.4
206	1	52.25768416	-4.673819153	25/07/2012	2012	49:25.1	41115.70098	1836	CEFAS	1	3.5	4.996609429	0	0.3	1	0.05291	14.4
206	1	52.2594951	-4.680483289	25/07/2012	2012	50:43.1	41115.70189	1837	CEFAS	1	3.1	4.71108889	0	0.7	1	0.05291	14.4
206	1	52.26280138	-4.68752891	25/07/2012	2012	52:18.1	41115.70299	1838	CEFAS	1	2.7	4.71108889	0	0.1	0	0.06292	14.4
206	1	52.23688747	-4.763739751	25/07/2012	2012	45:22.2	41115.73984	1839	CEFAS	1	2.7	3.854527274	0	0.4	4	0.07436	14.4
206	1	52.25855591	-4.742437679	25/07/2012	2012	53:53.1	41115.74575	1840	CEFAS	1	3.9	5.190355509	0	0.6	1	0.09295	35.6
206	1	52.26298435	-4.745318584	25/07/2012	2012	55:28.1	41115.74685	1841	CEFAS	1	4.7	6.179480233	0	0.4	1	0.09295	35.6
206	1	52.26750919	-4.747353034	25/07/2012	2012	57:36.1	41115.74833	1842	CEFAS	1	3.1	4.741680377	0	0.3	1	0.08866	7.2
206	1	52.24457472	-4.560786222	25/07/2012	2012	17:53.5	41115.76242	1843	CEFAS	1	2.7	3.4976266	0	0.4	7	0.05577	14.4
206	1	52.2483231	-4.565551431	25/07/2012	2012	19:26.1	41115.7635	1844	CEFAS	1	3.1	4.425568351	0	1	6	0.05148	21.6
206	1	52.24491609	-4.575961574	25/07/2012	2012	21:30.1	41115.76493	1845	CEFAS	1	1.9	3.405852141	0	0	6	0.05148	21.6
206	1	52.23791671	-4.662670291	25/07/2012	2012	37:06.1	41115.77577	1846	CEFAS	1	2.7	3.752555653	0	0.7	1	0.05291	7.2
206	1	52.2387781	-4.669090988	25/07/2012	2012	38:36.1	41115.77681	1847	CEFAS	1	2.7	4.07886484	0	0.3	1	0.06149	21.6
206	1	52.23981024	-4.671523785	25/07/2012	2012	39:46.1	41115.77762	1848	CEFAS	1	1.5	2.641064984	0	0	1	0.06149	21.6
206	1	52.23008714	-4.678112797	25/07/2012	2012	41:55.1	41115.77911	1849	CEFAS	1	2.7	4.140047813	0	0	0	0.06149	28.4
206	1	52.22699132	-4.690947538	25/07/2012	2012	43:34.1	41115.78026	1850	CEFAS	1	2.3	3.630189708	0	0.2	1	0.06721	28.4
206	1	52.22000796	-4.712112352	25/07/2012	2012	46:00.1	41115.78195	1851	CEFAS	1	3.1	4.802863349	0	0	2	0.05434	7.2
206	1	52.21928179	-4.719472783	25/07/2012	2012	47:14.1	41115.7828	1852	CEFAS	1	3.5	5.220946995	0	0.6	2	0.05434	7.2
206	1	52.21978591	-4.730565211	25/07/2012	2012	48:39.1	41115.78379	1853	CEFAS	1	3.1	4.874243484	0	0.5	3	0.05291	7.2
206	1	52.21851603	-4.726986064	25/07/2012	2012	51:12.1	41115.78556	1854	CEFAS	1	3.1	4.996609429	0	0	3	0.05291	7.2
206	1	52.21757755	-4.718807382	25/07/2012	2012	52:13.1	41115.78626	1855	CEFAS	1	3.5	5.09858105	0	0.7	2	0.05434	7.2
206	1	52.21741769	-4.721153775	25/07/2012	2012	54:10.1	41115.78762	1856	CEFAS	1	4.3	6.301846178	0	0.8	3	0.05291	7.2
206	1	52.21921436	-4.758747405	25/07/2012	2012	59:08.1	41115.79107	1857	CEFAS	1	3.1	4.364385379	0	0.7	5	0.04719	7.2
206	1	52.22276919	-4.75048985	25/07/2012	2012	01:33.1	41115.79274	1858	CEFAS	1	2.7	3.69137268	0	0.5	3	0.06721	0
206	1	52.31513681	-4.679001086	25/07/2012	2012	36:22.1	41115.81692	1859	CEFAS	1	2.3	3.69137268	0	0.1	5	0.04862	7.2
206	1	52.31324929	-4.679936936	25/07/2012	2012	40:58.1	41115.82012	1860	CEFAS	1	1.9	3.436443628	0	0	5	0.04862	7.2
206	1	52.31843301	-4.680719773	25/07/2012	2012	43:03.1	41115.82156	1861	CEFAS	1	2.3	3.436443628	0	0.3	5	0.04862	14.4
206	1	52.52646934	-4.967360861	26/07/2012	2012	32:28.0	41116.23088	1862	CEFAS	1	3.5	3.854527274	0	0.8	6	0.06149	28.4
206	1	52.50875759	-4.986098559	26/07/2012	2012	42:22.5	41116.23776	1863	CEFAS	1	1.1	1.65194026	0	0.2	4	0.09724	42.8
206	1	52.51241333	-4.965921283	26/07/2012	2012	46:11.1	41116.24041	1864	CEFAS	1	1.1	1.743714719	0	0.4	6	0.07293	21.6
206	1	52.51518084	-4.96116076	26/07/2012	2012	47:39.1	41116.24142	1865	CEFAS	1	1.1	2.070023906	0	0	7	0.06435	21.6
206	1	52.51746819	-4.968132329	26/07/2012	2012	49:29.1	41116.2427	1866	CEFAS	1	0.7	1.906869313	0	0	6	0.07293	35.6
206	1	52.51773275	-4.95964736	26/07/2012	2012	51:00.1	41116.24375	1867	CEFAS	1	1.1	2.03943242	0	0	7	0.06435	21.6
206	1	52.51033311	-4.955447893	26/07/2012	2012	56:35.3	41116.24763	1868	CEFAS	1	0.7	1.65194026	0	0	6	0.07579	21.6
206	1	52.50219868	-4.950394693	26/07/2012	2012	02:57.1	41116.25205	1869	CEFAS	1	2.3	2.386135931	0	1.3	6	0.07579	21.6
206	1	52.49921294	-4.942281501	26/07/2012	2012	10:26.5	41116.25725	1870	CEFAS	1	2.3	2.67165647	0	0.7	7	0.07579	21.6
206	1	52.50133043	-4.924529407	26/07/2012	2012	13:02.6	41116.25906	1871	CEFAS	1	2.3	3.018359982	0	0.1	7	0.0572	14.4
206	1	52.50247985	-4.905546376	26/07/2012	2012	19:09.1	41116.2633	1872	CEFAS	1	1.1	2.416727418	0	0	6	0.05291	21.6
206	1	52.49001244	-4.917488487	26/07/2012	2012	24:35.1	41116.26707	1873	CEFAS	1	2.3	2.67165647	0	0.2	7	0.0715	28.4
206	1	52.48630375	-4.94456162	26/07/2012	2012	33:01.1	41116.27293	1874	CEFAS	1	1.5	2.549290525	0	0.2	6	0.08723	21.6
206	1	52.49084621	-4.9469988	26/07/2012	2012	35:07.3	41116.27439	1875	CEFAS	1	2.3	2.47791039	0	0.2	7	0.07579	14.4
206	1	52.4927633	-4.946734458	26/07/2012	2012	36:07.1	41116.27508	1876	CEFAS	1	1.5	1.743714719	0	0.8	7	0.07579	14.4
206	1	52.49309385	-4.938443896	26/07/2012	2012	41:08.3	41116.27857	1877	CEFAS	1	1.9	2.47791039	0	0.1	7	0.07579	14.4
206	1	52.48431487	-4.924025464	26/07/2012	2012	50:27.1	41116.28504	1878	CEFAS	1	2.3	2.447318904	0	1.7	7	0.0715	21.6
206	1	52.48966086	-4.910071889	26/07/2012	2012	55:07.4	41116.28828	1879	CEFAS	1	3.9	4.486751324	0	0.7	7	0.06006	7.2
206	1	52.4818625	-4.919765892	26/07/2012	2012	00:17.5	41116.29187	1880	CEFAS	1	2.3	3.089740116	0	0.1	7	0.0715	21.6
206	1	52.47423685	-4.914646267	26/07/2012	2012	08:08.4	41116.29732	1881	CEFAS	1	1.9	2.294361473	0	0.6	7	0.07579	28.4
247	1	49.87490259	-6.424090402	14/07/2013	2013	42:28.5	41469.44616	1882	CEFAS	0	7.9	3.976893219	1	5.4	3	0.02288	20
247	1	51.0175768	-6.484505152	14/07/2013	2013	47:30.9	41469.61633	1883	CEFAS	0	3.1	3.599598221	0	0.3	13	0.09009	16.8
247	1	51.05133932	-6.482304766	14/07/2013	2013	53:56.0	41469.62079	1884	CEFAS	0	2.3	2.386135931	0	0.2	12	0.08294	8.4
248	1	51.32349314	-6.490912134	13/07/2013	2013	04:44.1	41468.87829	1885	CEFAS	1	9.9	6.046917125	1	5.1	13	0.02145	23.2
248	1	51.21059818	-6.704867673	14/07/2013	2013	19:17.1	41469.18006	1886	CEFAS	1	2.3	2.03943242	0	0.9	4	0.04433	9.2
250	1	51.07640623	-5.265368596	14/07/2013	2013	48:32.1	41469.36704	1887	CEFAS	1	1.1	2.131206879	0	0	24	0.03861	15.2
250	1	51.0664062	-5.281875892	14/07/2013	2013	51:31.2	41469.36911	1888	CEFAS	1	1.1	1.621348774	0	0.1	26	0.02288	15.2
250	1	51.04864107	-5.272033146	14/07/2013	2013	55:50.1	41469.37211	1889	CEFAS	1	0.7	1.713123233	0	0	25	0.03146	7.6
250	1	51.05323057	-5.293909795	14/07/2013	2013	19:22.1	41469.38845	1890	CEFAS	1	1.9	2.834811064	0	0	26	0.02002	15.2
250	1	50.48854291	-6.056314571	14/07/2013	2013	40:39.8	41469.69491	1891	CEFAS	1	3.5	4.262413758	0	0.4	13	0.06864	35.6
250	1	50.47977177	-6.038401254	14/07/2013	2013	49:27.1	41469.70101	1892	CEFAS	1	4.3	6.11829726	0	0.5	11	0.0715	35.6
250	1	50.48742244	-6.107436874	14/07/2013	2013	08:40.2	41469.71435	1893	CEFAS	1	3.9	5.027200915	0	0.6	16	0.05434	30.8
250	1	50.46075836	-5.993944191	14/07/2013	2013	32:17.6	41469.73076	1894	CEFAS	1	4.3	4.394976865	0	0.1	8	0.10296	0
250	1	50.46025353	-5.992775225	14/07/2013	2013	41:09.4	41469.73691	1895	CEFAS	1	5.1	6.628155365	0	0.4	8	0.10296	0
250	1	50.47832596	-5.895055909	14/07/2013	2013	57:33.1	41469.78997	1896	CEFAS	1	5.1	6.301846178	0	0.7	6	0.15587	33.2
250	1	50.48385033	-5.890570192	14/07/2013	2013	58:58.1	41469.79095	1897	CEFAS	1	2.7	3.4976266	0	0.5	6	0.17589	33.2
250	1	50.48475757	-5.879546687	14/07/2013	2013	01:38.1	41469.7928	1898	CEFAS	1	3.1	5.129172536	0	0.5	6	0.17589	18
250	1	50.45371438	-5.883902123	14/07/2013	2013	08:10.1	41469.79734	1899	CEFAS	1	3.5	2.508501877	0	2.3	4	0.19591	24.8
250	1	50.41361219	-5.936464926	14/07/2013	2013	22:34.4	41469.80734	1900	CEFAS	1	3.1	5.282129968	0	0.3	4	0.19305	7.6
250	1	50.432003	-5.918005	14/07/2013	2013	58:31.6	41469.83231	1901	CEFAS	1	2.7	3.242697548	0	0.2	4	0.19448	23.2
252	1	50.79941229	-6.039957455	14/07/2013	2013	32:25.5	41469.43918	1902	CEFAS	1	2.3	2.355544445	0	0.5	8	0.00858	7.6
252	1	50.73023708	-6.163822381	14/07/2013	2013	54:01.1	41469.45418	1903	CEFAS	1	3.5	4.007484705	0	0.4	0	0.04147	8.4
252	1	50.72713468	-6.192377635	14/07/2013	2013	03:59.0	41469.4611	1904	CEFAS	1	3.9	4.588722945	0	0.6	1	0.04576	0
252	1	50.72470492	-6.188778522	14/07/2013	2013	07:21.1	41469.46344	1905	CEFAS	1	4.3	5.414693075	0	0.8	1	0.04433	0
252	1	50.7353208	-6.203670736	14/07/2013	2013	31:28.1	41469.48019	1906	CEFAS	1	2.7	3.752555653	0	0.2	1	0.05005	24.8
252	1	50.72704059	-6.195198918	14/07/2013	2013	33:53.1	41469.48186	1907	CEFAS	1	2.3	3.120331603	0	0.4	1	0.05005	0
252	1	50.67677923	-6.200424243	14/07/2013	2013	40:12.1	41469.48625	1908	CEFAS	1	3.5	5.220946995	0	0.2	5	0.06149	0
252	1	50.43192297	-6.146015813	14/07/2013	2013	11:10.9	41469.50777	1909	CEFAS	1	0.7	1.560165801	0	0.2	14	0.00286	24.8
252	1	49.99199488	-6.010063822	14/07/2013	2013	16:05.4	41469.59451	1910	CEFAS	1	3.5	3.405852141	0	0.1	8	0.10153	23.2
252	1	49.97103894	-5.949563487	14/07/2013	2013	28:54.1	41469.6034	1911	CEFAS	1	3.5	4.588722945	0	0.6	5	0.07722	15.2
252	1	49.9547206	-5.939612355	14/07/2013	2013	38:47.1	41469.61027	1912	CEFAS	1	4.3	4.038076192	0	1.7	4	0.08866	38.4
252	1	49.95890313	-5.930171051	14/07/2013	2013	43:06.1	41469.61327	1913	CEFAS	1	4.7	6.271254692	0	0.6	4	0.08866	33.2
252	1	49.95350863	-5.91496138	14/07/2013	2013	51:10.1	41469.61887	1914	CEFAS	1	2.7	2.355544445	0	2.2	3	0.09438	41.6
252	1	49.95075553	-5.914700968	14/07/2013	2013	53:44.1	41469.62065	1915	CEFAS	1	3.5	4.038076192	0	1	2	0.10296	41.6
252	1	49.95161563	-5.91687164	14/07/2013	2013	55:20.1	41469.62176	1916	CEFAS	1	4.7	5.220946995	0	1.2	2	0.10296	33.2
252	1	49.95873259	-5.932406957	14/07/2013	2013	16:05.1	41469.67784	1917	CEFAS	1	3.1	4.038076192	0	0.6	4	0.08866	33.2
252	1	49.9561959	-5.929572571	14/07/2013	2013	18:43.1	41469.67967	1918	CEFAS	1	3.1	4.456159838	0	0.7	4	0.08866	33.2
252	1	49.96597099	-5.935232888	14/07/2013	2013	29:24.0	41469.68708	1919	CEFAS	1	5.1	6.465000771	0	0.5	5	0.07722	15.2
252	1	49.9668794	-5.932399263	14/07/2013	2013	31:52.1	41469.6888	1920	CEFAS	1	5.1	6.811704283	0	0.5	5	0.07722	15.2
252	1	49.97339512	-5.920277289	14/07/2013	2013	36:04.1	41469.69171	1921	CEFAS	1	3.1	4.293005244	0	0.3	4	0.07865	23.2
252	1	49.97376821	-5.919603499	14/07/2013	2013	37:16.1	41469.69255	1922	CEFAS	1	3.1	4.07886484	0	0.9	4	0.07865	23.2
252	1	49.97136048	-5.928760827	14/07/2013	2013	38:38.1	41469.6935	1923	CEFAS	1	3.1	4.966017943	0	0.2	4	0.07865	15.2
252	1	49.96897789	-5.941482067	14/07/2013	2013	40:48.1	41469.695	1924	CEFAS	1	3.5	5.220946995	0	0.3	5	0.07722	15.2
252	1	49.95165594	-5.938845876	14/07/2013	2013	45:05.1	41469.69798	1925	CEFAS	1	3.5	4.996609429	0	0.1	3	0.09724	38.4
252	1	49.95595301	-5.938463767	14/07/2013	2013	46:56.1	41469.69926	1926	CEFAS	1	4.3	5.057792402	0	0.7	4	0.08866	38.4
252	1	49.95160735	-5.942653063	14/07/2013	2013	50:44.1	41469.7019	1927	CEFAS	1	3.9	5.312721454	0	0.1	3	0.09724	38.4
252	1	49.9503482	-5.947627962	14/07/2013	2013	52:54.1	41469.7034	1928	CEFAS	1	3.5	2.86540255	0	2	3	0.08866	38.4
252	1	49.93773261	-6.03266883	14/07/2013	2013	41:44.1	41469.82065	1929	CEFAS	1	1.9	3.120331603	0	0.2	4	0.05148	16.8
252	1	49.92993273	-6.036272958	14/07/2013	2013	42:51.1	41469.82142	1930	CEFAS	1	3.5	3.752555653	0	0.7	3	0.04576	16.8
252	1	49.90529294	-6.042599376	14/07/2013	2013	48:27.1	41469.82531	1931	CEFAS	1	3.5	5.312721454	0	0.2	1	0.07722	33.2
252	1	49.90081307	-6.01785174	14/07/2013	2013	52:47.1	41469.82832	1932	CEFAS	1	3.9	5.251538482	0	0.3	1	0.08723	33.2
252	1	49.89239922	-6.014834618	14/07/2013	2013	55:42.1	41469.83035	1933	CEFAS	1	3.5	4.486751324	0	0.2	0	0.09438	33.2
252	1	49.88367869	-6.030504193	14/07/2013	2013	59:09.1	41469.83274	1934	CEFAS	1	1.9	3.314077683	0	0	0	0.07436	41.6
252	1	49.87718085	-6.044697053	14/07/2013	2013	01:56.1	41469.83468	1935	CEFAS	1	3.5	4.007484705	0	0.4	0	0.06864	16.8
252	1	49.86103873	-6.035931828	14/07/2013	2013	05:40.1	41469.83727	1936	CEFAS	1	2.7	4.07886484	0	0	2	0.02717	24.8
252	1	49.85196828	-6.018017636	14/07/2013	2013	09:09.1	41469.83969	1937	CEFAS	1	2.3	3.752555653	0	0	2	0.0286	16.8
252	1	49.85248922	-6.024614245	14/07/2013	2013	10:30.1	41469.84063	1938	CEFAS	1	2.3	2.987768495	0	1	2	0.0286	0
252	1	49.85199013	-6.034782639	14/07/2013	2013	12:35.1	41469.84207	1939	CEFAS	1	5.1	5.92455118	0	0.4	2	0.0286	0
252	1	49.84169553	-6.032422641	14/07/2013	2013	15:53.1	41469.84436	1940	CEFAS	1	2.3	3.405852141	0	0	3	0.01287	24.8
252	1	49.85238891	-6.02215406	14/07/2013	2013	19:05.1	41469.84659	1941	CEFAS	1	3.9	4.619314431	0	0.4	2	0.0286	0
252	1	49.86554275	-5.985216032	14/07/2013	2013	23:13.1	41469.84946	1942	CEFAS	1	3.5	3.915710246	0	0.3	2	0.04576	8.4
252	1	49.87742593	-5.98040129	14/07/2013	2013	25:33.1	41469.85108	1943	CEFAS	1	4.7	5.220946995	0	0.6	1	0.06578	8.4
252	1	49.88003834	-5.982649722	14/07/2013	2013	26:35.1	41469.8518	1944	CEFAS	1	1.1	2.355544445	0	0	1	0.07293	8.4
252	1	49.88985284	-5.975676931	14/07/2013	2013	29:38.1	41469.85391	1945	CEFAS	1	3.1	4.843651998	0	0	1	0.09009	33.2
252	1	49.89394526	-5.981077841	14/07/2013	2013	31:15.1	41469.85504	1946	CEFAS	1	3.9	2.324952959	0	2.4	1	0.09009	33.2
252	1	49.90175731	-5.97033858	14/07/2013	2013	34:29.1	41469.85728	1947	CEFAS	1	3.9	4.293005244	0	1.1	0	0.10296	33.2
252	1	49.90643194	-5.970100598	14/07/2013	2013	36:40.1	41469.8588	1948	CEFAS	1	4.7	4.07886484	0	2.2	0	0.10296	50
252	1	49.90888726	-5.967942142	14/07/2013	2013	38:40.1	41469.86019	1949	CEFAS	1	1.5	2.100615393	0	0	1	0.1001	33.2
252	1	49.8952982	-5.975786985	14/07/2013	2013	47:18.1	41469.86618	1950	CEFAS	1	1.1	2.100615393	0	0	1	0.09009	33.2
252	1	49.84156725	-6.032255694	15/07/2013	2013	47:07.1	41470.19939	1951	CEFAS	1	2.7	3.599598221	0	0	3	0.01287	24.8
252	1	49.84854556	-6.034018726	15/07/2013	2013	49:02.1	41470.20072	1952	CEFAS	1	2.7	2.763430929	0	0.7	3	0.01287	0
252	1	49.88777191	-6.014834525	15/07/2013	2013	59:18.2	41470.20785	1953	CEFAS	1	2.3	2.702247957	0	0	1	0.1001	33.2
252	1	49.89466575	-6.020059381	15/07/2013	2013	01:18.1	41470.20924	1954	CEFAS	1	1.1	2.03943242	0	0	0	0.09867	33.2
252	1	49.94562826	-5.960040777	15/07/2013	2013	19:34.1	41470.22192	1955	CEFAS	1	2.3	2.47791039	0	0.6	2	0.13442	30.8
252	1	49.93998101	-5.976153175	15/07/2013	2013	22:36.1	41470.22403	1956	CEFAS	1	1.5	2.86540255	0	0	2	0.12155	15.2
252	1	49.93015022	-5.973181453	15/07/2013	2013	24:15.1	41470.22517	1957	CEFAS	1	2.7	4.109456326	0	0.1	1	0.11297	15.2
252	1	49.92737842	-5.970248796	15/07/2013	2013	25:56.1	41470.22634	1958	CEFAS	1	3.1	4.772271863	0	0	1	0.11297	15.2
252	1	49.92963739	-5.973958063	15/07/2013	2013	27:01.1	41470.2271	1959	CEFAS	1	3.5	4.874243484	0	0.5	1	0.11297	15.2
252	1	49.93662384	-5.968216993	15/07/2013	2013	28:39.1	41470.22823	1960	CEFAS	1	2.7	4.71108889	0	0	2	0.12155	15.2
252	1	49.93132591	-5.973349723	15/07/2013	2013	32:21.1	41470.2308	1961	CEFAS	1	3.1	4.619314431	0	0.1	2	0.12155	15.2
252	1	49.92882199	-5.975331045	15/07/2013	2013	34:02.1	41470.23197	1962	CEFAS	1	3.1	4.231822272	0	0.8	1	0.11297	15.2
252	1	49.92721838	-5.975930593	15/07/2013	2013	35:26.1	41470.23294	1963	CEFAS	1	1.9	3.405852141	0	0.5	1	0.11297	15.2
252	1	49.93033803	-5.977397412	15/07/2013	2013	37:28.1	41470.23435	1964	CEFAS	1	3.1	4.394976865	0	0.8	1	0.11297	15.2
252	1	49.92657607	-5.977244164	15/07/2013	2013	38:46.1	41470.23526	1965	CEFAS	1	3.5	4.843651998	0	0.4	1	0.11297	15.2
252	1	49.9220933	-5.978509467	15/07/2013	2013	39:58.1	41470.23609	1966	CEFAS	1	3.9	4.51734281	0	0.5	1	0.11297	16.8
252	1	49.92288797	-6.006627901	15/07/2013	2013	10:26.1	41470.25725	1967	CEFAS	1	2.3	3.273289034	0	0.2	2	0.10725	16.8
252	1	49.90833553	-6.022519649	15/07/2013	2013	16:11.1	41470.26124	1968	CEFAS	1	2.3	3.528218087	0	0.2	1	0.10439	16.8
252	1	49.90649358	-6.027951023	15/07/2013	2013	18:40.1	41470.26296	1969	CEFAS	1	2.3	1.998643772	0	0.9	1	0.10582	16.8
252	1	49.90736614	-6.032685871	15/07/2013	2013	20:09.1	41470.26399	1970	CEFAS	1	3.5	4.51734281	0	0.4	1	0.10582	16.8
252	1	49.90449864	-6.035238845	15/07/2013	2013	21:26.1	41470.26489	1971	CEFAS	1	3.1	3.242697548	0	0.9	1	0.10582	16.8
252	1	49.87744531	-5.977758459	15/07/2013	2013	24:08.2	41470.30843	1972	CEFAS	1	4.3	5.53705902	0	0.7	2	0.06721	8.4
252	1	49.88499985	-5.966194905	15/07/2013	2013	37:27.1	41470.31767	1973	CEFAS	1	5.1	5.567650507	0	0.4	2	0.06721	46
252	1	49.88861408	-5.956501758	15/07/2013	2013	51:51.6	41470.32768	1974	CEFAS	1	4.3	5.475876048	0	0.4	1	0.08437	46
252	1	49.9278935	-5.933402583	15/07/2013	2013	59:34.1	41470.33303	1975	CEFAS	1	2.3	3.242697548	0	0	0	0.11726	24.8
252	1	49.95956016	-5.947997158	15/07/2013	2013	06:18.1	41470.33771	1976	CEFAS	1	3.9	4.90483497	0	0	3	0.14443	38.4
252	1	49.96401333	-5.952239893	15/07/2013	2013	07:36.1	41470.33861	1977	CEFAS	1	2.7	4.140047813	0	0	3	0.14443	30.8
252	1	49.97890237	-5.954729754	15/07/2013	2013	10:48.1	41470.34083	1978	CEFAS	1	1.9	3.344669169	0	0	5	0.12298	15.2
252	1	49.98280786	-5.956783861	15/07/2013	2013	12:05.1	41470.34173	1979	CEFAS	1	3.5	3.721964167	0	0.4	5	0.12298	15.2
252	1	49.97952603	-5.949152185	15/07/2013	2013	17:54.1	41470.34577	1980	CEFAS	1	2.7	4.293005244	0	0	5	0.12298	30.8
252	1	49.99050992	-5.934253521	15/07/2013	2013	47:50.1	41470.40822	1981	CEFAS	1	2.7	4.007484705	0	0	6	0.1001	38.4
252	1	49.98734422	-5.941458785	15/07/2013	2013	49:27.1	41470.40934	1982	CEFAS	1	1.9	2.834811064	0	0	6	0.1001	38.4
252	1	49.96377389	-5.955179641	15/07/2013	2013	56:19.1	41470.41411	1983	CEFAS	1	1.9	2.355544445	0	0.5	3	0.14443	30.8
252	1	49.9613339	-6.037427803	15/07/2013	2013	04:51.1	41470.42004	1984	CEFAS	1	2.3	3.150923089	0	0	6	0.1287	7.2
252	1	49.96170332	-6.069028353	15/07/2013	2013	08:43.1	41470.42272	1985	CEFAS	1	1.9	3.181514575	0	0	6	0.10296	15.2
252	1	49.96768694	-6.078078932	15/07/2013	2013	10:33.1	41470.42399	1986	CEFAS	1	2.3	2.834811064	0	0.7	8	0.09152	15.2
252	1	49.97874386	-6.108569528	15/07/2013	2013	15:05.1	41470.42714	1987	CEFAS	1	1.9	2.03943242	0	1.4	9	0.07007	7.6
252	1	49.94978126	-6.070387643	15/07/2013	2013	20:43.1	41470.43105	1988	CEFAS	1	3.5	4.038076192	0	0	5	0.09152	0
252	1	49.91036922	-6.036006452	15/07/2013	2013	54:07.8	41470.49592	1989	CEFAS	1	4.3	4.741680377	0	0.7	2	0.1001	16.8
252	1	49.91308567	-6.029967382	15/07/2013	2013	56:30.1	41470.49757	1990	CEFAS	1	4.3	5.251538482	0	0.5	1	0.10439	16.8
252	1	49.90757419	-6.030640881	15/07/2013	2013	00:54.0	41470.50063	1991	CEFAS	1	3.9	4.996609429	0	-0.1	1	0.10439	16.8
252	1	49.9076277	-6.027883388	15/07/2013	2013	02:02.1	41470.50141	1992	CEFAS	1	2.7	3.88511876	0	0.6	1	0.10439	16.8
252	1	49.90189712	-6.028106918	15/07/2013	2013	04:49.1	41470.50335	1993	CEFAS	1	4.3	5.414693075	0	0.4	1	0.10582	41.6
252	1	49.81315803	-6.073438167	15/07/2013	2013	48:27.0	41470.65865	1994	CEFAS	1	4.3	4.741680377	0	0.8	5	0	16.8
252	1	49.81249917	-6.078146676	15/07/2013	2013	52:37.3	41470.66154	1995	CEFAS	1	5.5	5.353510103	0	0.5	5	0	16.8
252	1	49.81317047	-6.076816108	15/07/2013	2013	56:50.2	41470.66447	1996	CEFAS	1	3.9	4.588722945	0	0.9	5	0	16.8
252	1	49.81423882	-6.082042214	15/07/2013	2013	59:02.1	41470.666	1997	CEFAS	1	4.3	4.966017943	0	0.6	5	0	27.2
252	1	49.81377634	-6.091025344	15/07/2013	2013	05:48.1	41470.6707	1998	CEFAS	1	5.1	6.403817799	0	0.4	4	0.00143	8.4
252	1	49.80151908	-6.08454886	15/07/2013	2013	13:00.0	41470.67569	1999	CEFAS	1	3.9	3.467035114	0	1.2	6	0	33.2
252	1	49.80034098	-6.084665582	15/07/2013	2013	17:01.0	41470.67848	2000	CEFAS	1	5.1	5.955142666	0	0.5	6	0	33.2
252	1	49.80061399	-6.082374478	15/07/2013	2013	21:00.1	41470.68125	2001	CEFAS	1	3.9	5.384101589	0	0.3	6	0	33.2
252	1	49.79788214	-6.078176698	15/07/2013	2013	26:44.9	41470.68524	2002	CEFAS	1	4.3	4.935426456	0	0.3	6	0	33.2
252	1	49.77617824	-6.081063065	15/07/2013	2013	47:49.1	41470.74154	2003	CEFAS	1	1.9	2.47791039	0	0.8	8	0	8.4
252	1	49.7658429	-6.079020527	15/07/2013	2013	56:33.4	41470.74761	2004	CEFAS	1	2.7	2.641064984	0	1	9	0	8.4
252	1	49.76987839	-6.085802205	15/07/2013	2013	58:19.1	41470.74883	2005	CEFAS	1	2.7	3.854527274	0	0.5	9	0	8.4
252	1	49.77662207	-6.086482454	15/07/2013	2013	08:14.1	41470.75572	2006	CEFAS	1	3.1	3.375260655	0	0.6	8	0	8.4
252	1	49.78278428	-6.092841976	15/07/2013	2013	10:22.1	41470.7572	2007	CEFAS	1	2.3	3.946301733	0	0.1	7	0	16.8
252	1	49.79774904	-6.085067504	15/07/2013	2013	14:47.6	41470.76027	2008	CEFAS	1	3.5	4.425568351	0	0.6	6	0	33.2
252	1	49.80226587	-6.085098456	15/07/2013	2013	16:43.1	41470.76161	2009	CEFAS	1	3.9	4.90483497	0	0.5	6	0	16.8
252	1	49.80612954	-6.084261691	15/07/2013	2013	18:14.1	41470.76266	2010	CEFAS	1	3.9	4.140047813	0	1	5	0	16.8
252	1	49.80692174	-6.074896131	15/07/2013	2013	21:36.1	41470.765	2011	CEFAS	1	4.3	4.619314431	0	0.5	5	0	16.8
252	1	49.81063152	-6.072537092	15/07/2013	2013	24:45.1	41470.76719	2012	CEFAS	1	1.5	2.702247957	0	0	5	0	16.8
252	1	49.81382945	-6.077983074	15/07/2013	2013	27:19.1	41470.76897	2013	CEFAS	1	2.7	4.262413758	0	0	5	0	27.2
252	1	49.81381571	-6.077451607	15/07/2013	2013	28:26.1	41470.76975	2014	CEFAS	1	1.9	3.242697548	0	0	5	0	27.2
252	1	49.82711711	-6.06993938	15/07/2013	2013	32:59.1	41470.77291	2015	CEFAS	1	2.7	3.783147139	0	0.2	4	0.00143	33.2
252	1	49.82528674	-6.051830597	15/07/2013	2013	38:38.7	41470.77684	2016	CEFAS	1	3.5	4.231822272	0	0	5	0.00143	0
252	1	49.82396299	-6.034458088	15/07/2013	2013	19:12.5	41470.80501	2017	CEFAS	1	5.1	5.669622128	0	0.7	5	0.00143	16.8
252	1	49.82244913	-6.030451582	15/07/2013	2013	23:08.1	41470.80773	2018	CEFAS	1	3.9	4.680497404	0	0.2	5	0.00143	16.8
252	1	49.81563859	-6.002184716	15/07/2013	2013	32:54.4	41470.81452	2019	CEFAS	1	3.1	4.231822272	0	0.1	7	0	41.6
252	1	49.820564	-6.000553	15/07/2013	2013	36:54.1	41470.81729	2020	CEFAS	1	3.5	3.946301733	0	0	6	0.00143	41.6
252	1	49.82579442	-6.005338893	15/07/2013	2013	38:52.1	41470.81866	2021	CEFAS	1	2.3	2.508501877	0	0.4	6	0.00143	24.8
252	1	49.83178881	-6.004757555	15/07/2013	2013	41:40.1	41470.8206	2022	CEFAS	1	3.1	3.467035114	0	0.8	5	0.00429	24.8
252	1	49.82888456	-6.042156747	15/07/2013	2013	49:13.5	41470.82585	2023	CEFAS	1	4.3	4.772271863	0	0.7	4	0.00429	0
252	1	49.83513268	-6.04888987	15/07/2013	2013	51:51.9	41470.82768	2024	CEFAS	1	2.7	3.018359982	0	1.1	4	0.00429	0
252	1	49.82525507	-6.041350734	15/07/2013	2013	00:04.1	41470.83338	2025	CEFAS	1	2.7	2.86540255	0	1.4	5	0.00143	0
252	1	49.83372267	-6.049621186	15/07/2013	2013	05:57.0	41470.83747	2026	CEFAS	1	3.1	3.4976266	0	0.4	4	0.00429	0
252	2	51.27114306	-5.548819755	17/07/2013	2013	13:42.8	41472.55119	2027	CEFAS	1	3.9	3.212106062	0	0.3	26	0.01573	16.8
252	2	50.29132287	-6.034637092	17/07/2013	2013	02:46.6	41472.62693	2028	CEFAS	1	2.7	4.07886484	0	0.1	0	0.20449	21.6
252	2	50.2814636	-6.048757222	17/07/2013	2013	05:16.1	41472.62866	2029	CEFAS	1	1.9	2.47791039	0	0.4	0	0.19305	28.4
252	2	50.27824083	-6.052230693	17/07/2013	2013	06:23.1	41472.62943	2030	CEFAS	1	1.1	2.100615393	0	0	0	0.1859	28.4
252	2	50.09689545	-6.065247634	17/07/2013	2013	48:54.1	41472.70063	2031	CEFAS	1	2.3	3.212106062	0	0.1	12	0.05005	23.2
252	2	50.09522979	-6.05094126	17/07/2013	2013	55:38.1	41472.7053	2032	CEFAS	1	1.9	2.86540255	0	0.2	11	0.0572	30.8
252	2	50.09480584	-6.048751072	17/07/2013	2013	58:28.1	41472.70727	2033	CEFAS	1	1.5	1.968052285	0	0.2	11	0.0572	30.8
252	2	49.9599936	-6.088305878	17/07/2013	2013	23:24.1	41472.76625	2034	CEFAS	1	3.1	5.09858105	0	0	2	0.03003	7.6
252	2	49.8962085	-6.109285949	17/07/2013	2013	30:25.1	41472.77112	2035	CEFAS	1	3.9	6.179480233	0	0	2	0.00715	7.6
252	2	49.89411123	-6.130462961	17/07/2013	2013	33:16.1	41472.7731	2036	CEFAS	1	3.5	2.86540255	0	1.3	2	0.00429	18
252	2	49.89662275	-6.114843262	17/07/2013	2013	37:47.1	41472.77624	2037	CEFAS	1	3.5	4.802863349	0	0.3	1	0.01287	7.6
252	2	49.8699198	-6.117220982	17/07/2013	2013	13:13.1	41472.80085	2038	CEFAS	1	3.1	4.486751324	0	0.8	4	0.00143	8.4
252	2	49.82205177	-6.081425423	17/07/2013	2013	19:13.1	41472.80501	2039	CEFAS	1	3.9	5.761396587	0	0.3	9	0	27.2
252	2	49.82143209	-6.031071663	17/07/2013	2013	30:15.1	41472.81267	2040	CEFAS	1	3.9	5.220946995	0	0.5	10	0.00143	16.8
252	2	49.83952708	-6.025470636	17/07/2013	2013	34:46.1	41472.81581	2041	CEFAS	1	3.1	3.721964167	0	0.7	8	0	24.8
252	2	49.87496259	-6.058556913	17/07/2013	2013	48:18.5	41472.82521	2042	CEFAS	1	3.9	4.201230785	0	0.2	5	0.00572	16.8
252	2	49.87726484	-6.085064838	17/07/2013	2013	51:17.1	41472.82728	2043	CEFAS	1	3.9	4.619314431	0	0.4	4	0.00572	16.8
252	2	49.88632182	-6.097983846	17/07/2013	2013	53:49.1	41472.82904	2044	CEFAS	1	4.3	6.240663205	0	0.3	3	0.01001	24.8
252	2	49.89386789	-6.099709058	17/07/2013	2013	55:46.1	41472.83039	2045	CEFAS	1	2.7	3.314077683	0	0.4	3	0.01001	15.2
252	2	49.89941669	-6.087506041	17/07/2013	2013	58:17.1	41472.83214	2046	CEFAS	1	2.7	3.467035114	0	0.5	2	0.01859	8.4
252	2	49.90543805	-6.093785007	17/07/2013	2013	00:39.1	41472.83379	2047	CEFAS	1	4.3	5.863368208	0	0.3	2	0.01859	7.6
254	1	51.25235785	-6.06545545	14/07/2013	2013	16:19.1	41469.38633	2048	CEFAS	1	33.9	11.53299034	1	26.9	7	0.01287	8.4
254	1	51.25299058	-6.065218088	14/07/2013	2013	18:21.1	41469.38774	2049	CEFAS	1	5.9	3.946301733	1	5.2	7	0.01287	0
254	1	50.84815252	-6.473458115	14/07/2013	2013	45:14.1	41469.78141	2050	CEFAS	1	2.3	4.90483497	0	0.5	1	0.04576	8.4
254	1	50.84308876	-6.479613484	14/07/2013	2013	12:05.1	41469.80006	2051	CEFAS	1	3.9	7.831420493	0	0.3	3	0.05148	8.4
254	1	50.82738742	-6.473036748	14/07/2013	2013	16:03.1	41469.80281	2052	CEFAS	1	2.7	5.220946995	0	0.2	3	0.0572	0
254	1	50.82148918	-6.478099901	14/07/2013	2013	18:33.1	41469.80455	2053	CEFAS	1	3.1	7.392942523	0	0.1	4	0.04576	0
254	1	50.77903779	-6.396340134	14/07/2013	2013	29:51.1	41469.8124	2054	CEFAS	1	3.1	6.94426739	0	0.5	5	0.03718	8.4
254	1	50.84946726	-6.530543589	15/07/2013	2013	11:13.1	41470.21612	2055	CEFAS	1	2.7	7.005450363	0	0.2	29	0.04576	8.4
254	1	50.85986002	-6.524951779	15/07/2013	2013	16:52.1	41470.22005	2056	CEFAS	1	3.9	5.7308051	0	1.5	28	0.04576	0
254	1	50.87861757	-6.515700004	15/07/2013	2013	26:18.1	41470.2266	2057	CEFAS	1	3.5	6.434409285	0	0.1	27	0.04576	23.2
254	1	50.86473935	-6.474939462	15/07/2013	2013	42:58.1	41470.23817	2058	CEFAS	1	2.3	6.240663205	0	0	29	0.04147	0
254	1	50.87098784	-6.448210715	15/07/2013	2013	47:08.1	41470.24107	2059	CEFAS	1	3.9	7.515308468	0	0.4	29	0.02574	8.4
254	1	50.86809121	-6.442400595	15/07/2013	2013	53:05.1	41470.2452	2060	CEFAS	1	3.5	7.066633335	0	0.2	30	0.03289	8.4
254	1	50.87211142	-6.452868236	15/07/2013	2013	57:01.1	41470.24793	2061	CEFAS	1	3.1	7.005450363	0	0.3	29	0.02574	8.4
254	1	50.86853118	-6.424661034	15/07/2013	2013	01:57.1	41470.25136	2062	CEFAS	1	3.9	7.647871575	0	0.1	30	0.02717	7.6
254	1	50.84794273	-6.424643576	15/07/2013	2013	05:51.1	41470.25406	2063	CEFAS	1	3.5	7.260379415	0	0.5	31	0.03718	7.6
265	1	51.48640231	-6.167951606	15/07/2013	2013	40:21.3	41470.65302	2064	CEFAS	1	3.1	4.71108889	0	1.2	11	0.03861	16.8
265	1	51.21398855	-6.689055935	15/07/2013	2013	04:38.4	41470.79489	2065	CEFAS	1	3.1	5.09858105	0	0.9	5	0.03861	9.2
265	1	51.21441868	-6.680011979	15/07/2013	2013	07:35.5	41470.79694	2066	CEFAS	1	1.1	3.242697548	0	0.8	5	0.03289	18
265	1	51.21542419	-6.655961822	15/07/2013	2013	13:52.2	41470.8013	2067	CEFAS	1	1.5	4.649905918	0	0.2	5	0.03003	9.2
265	1	51.21607912	-6.649114432	15/07/2013	2013	15:55.1	41470.80272	2068	CEFAS	1	3.1	5.608439155	0	0.3	5	0.0286	9.2
265	1	51.21624578	-6.646243825	15/07/2013	2013	17:01.1	41470.80348	2069	CEFAS	1	2.7	4.649905918	0	1.8	5	0.0286	9.2
265	1	51.21518271	-6.642161809	15/07/2013	2013	19:52.1	41470.80546	2070	CEFAS	1	1.1	3.4976266	0	0.8	5	0.0286	9.2
265	1	51.21976756	-6.634519072	15/07/2013	2013	23:53.7	41470.80826	2071	CEFAS	1	3.1	4.843651998	0	0.9	5	0.0286	18
265	1	51.22195676	-6.62733187	15/07/2013	2013	25:14.1	41470.80919	2072	CEFAS	1	3.5	5.985734153	0	0.9	5	0.0286	18
265	1	51.22297627	-6.628218492	15/07/2013	2013	26:23.1	41470.80999	2073	CEFAS	1	3.5	6.046917125	0	0.4	6	0.03003	18
265	1	51.25487423	-6.653270981	15/07/2013	2013	51:41.7	41470.82757	2074	CEFAS	1	2.7	5.220946995	0	1.3	8	0.04576	16.8
265	1	51.27869515	-6.788466793	15/07/2013	2013	08:03.5	41470.83893	2075	CEFAS	1	2.7	4.772271863	0	1	8	0.05434	16.8
265	1	51.09131115	-6.845558062	16/07/2013	2013	40:49.8	41471.19502	2076	CEFAS	1	2.7	5.7308051	0	0.1	11	0.00715	0
265	1	51.0675638	-6.747823648	16/07/2013	2013	53:20.5	41471.20371	2077	CEFAS	1	2.3	4.772271863	0	0.8	9	0	18
265	1	51.11667119	-6.622240264	16/07/2013	2013	13:14.6	41471.21753	2078	CEFAS	1	3.5	6.883084418	0	0.6	12	0.01573	8.4
265	1	51.11891739	-6.620350913	16/07/2013	2013	18:37.0	41471.22126	2079	CEFAS	1	5.1	8.667587785	0	0.4	12	0.01573	8.4
265	1	51.11927484	-6.628908128	16/07/2013	2013	21:07.6	41471.223	2080	CEFAS	1	3.5	7.199196443	0	-0.1	12	0.01573	8.4
265	1	51.1244752	-6.583911766	16/07/2013	2013	35:32.4	41471.23301	2081	CEFAS	1	2.7	5.414693075	0	0.6	10	0.02288	33.2
265	3	51.38159153	-7.355738705	18/07/2013	2013	33:44.3	41473.1901	2082	CEFAS	1	3.9	7.066633335	0	0.3	5	0.05577	18
265	3	51.30070219	-7.631615003	18/07/2013	2013	55:06.5	41473.20494	2083	CEFAS	1	1.5	3.752555653	0	0.9	0	0.10296	18
265	3	51.22897385	-7.793919938	18/07/2013	2013	09:35.8	41473.215	2084	CEFAS	1	4.7	8.535024678	0	0.5	11	0.06864	16.8
265	3	50.98940625	-7.723446468	18/07/2013	2013	54:28.1	41473.24616	2085	CEFAS	1	1.5	3.242697548	0	1.1	2	0.12012	0
265	3	50.91867045	-6.211963431	18/07/2013	2013	00:43.0	41473.54216	2086	CEFAS	1	1.9	4.07886484	0	0.7	17	0	0
265	3	50.99429497	-6.261745463	18/07/2013	2013	17:30.9	41473.55383	2087	CEFAS	1	3.5	7.005450363	0	0.2	10	0.00143	16.8
265	3	51.06956541	-6.322823996	18/07/2013	2013	34:45.8	41473.60747	2088	CEFAS	1	2.3	3.88511876	0	1.5	3	0.03289	8.4
265	3	51.14554471	-6.168662473	18/07/2013	2013	32:53.1	41473.64784	2089	CEFAS	1	3.9	4.201230785	0	2.9	11	0.03146	15.2
266	1	49.94463566	-6.098314652	16/07/2013	2013	18:42.1	41471.67965	2091	CEFAS	1	3.5	5.09858105	0	2.1	2	0.05577	16.8
266	1	49.89773462	-6.090898418	16/07/2013	2013	24:21.1	41471.68358	2092	CEFAS	1	2.3	6.179480233	0	0.8	2	0.06864	8.4
266	1	49.89381525	-6.097822836	16/07/2013	2013	25:34.1	41471.68442	2093	CEFAS	1	3.5	6.55677523	0	0.7	1	0.06721	15.2
266	1	49.87950835	-6.112320774	16/07/2013	2013	27:59.1	41471.6861	2094	CEFAS	1	2.3	4.90483497	0	0.3	1	0.06149	16.8
266	1	49.83872365	-6.234581212	16/07/2013	2013	56:05.1	41471.83061	2095	CEFAS	1	4.3	7.9639836	0	0.5	1	0.12727	16.8
266	1	49.83509814	-6.252608934	16/07/2013	2013	00:22.1	41471.83359	2096	CEFAS	1	3.1	6.628155365	0	-0.1	1	0.13585	36.4
266	1	49.83036142	-6.278623508	16/07/2013	2013	04:26.1	41471.83641	2097	CEFAS	1	3.5	6.94426739	0	0.1	2	0.13585	8.4
266	1	49.83168421	-6.291709124	16/07/2013	2013	07:27.1	41471.83851	2098	CEFAS	1	3.5	5.414693075	0	1.5	2	0.1287	8.4
266	1	49.82668548	-6.300115399	16/07/2013	2013	10:15.1	41471.84045	2099	CEFAS	1	3.5	6.11829726	0	0.1	2	0.1573	8.4
266	1	49.81937579	-6.339040935	16/07/2013	2013	15:03.1	41471.84379	2100	CEFAS	1	2.3	5.353510103	0	0	3	0.17303	9.2
266	1	49.81804699	-6.329584482	16/07/2013	2013	19:36.1	41471.84695	2101	CEFAS	1	3.9	7.454125495	0	0.6	2	0.16445	9.2
266	1	49.82270079	-6.332649048	16/07/2013	2013	24:31.1	41471.85036	2102	CEFAS	1	4.7	8.025166573	0	0.6	2	0.16445	9.2
266	1	49.82589791	-6.321092731	16/07/2013	2013	26:48.1	41471.85195	2103	CEFAS	1	3.1	6.240663205	0	0.4	2	0.16445	0
266	1	49.81906106	-6.299834563	16/07/2013	2013	37:49.1	41471.8596	2104	CEFAS	1	4.3	7.515308468	0	0.1	2	0.1573	24.8
266	1	49.82484807	-6.293504757	16/07/2013	2013	39:51.1	41471.86101	2105	CEFAS	1	3.9	6.628155365	0	1	1	0.15015	8.4
266	1	49.81963745	-6.30928683	16/07/2013	2013	42:48.1	41471.86306	2106	CEFAS	1	3.5	7.199196443	0	0.5	2	0.1573	8.4
266	1	49.88002308	-6.420225874	17/07/2013	2013	26:11.5	41472.22652	2107	CEFAS	1	1.9	3.69137268	0	0.8	11	0.01859	20
266	1	49.87756497	-6.399246785	17/07/2013	2013	31:18.1	41472.23007	2108	CEFAS	1	9.5	5.791988073	1	6.3	10	0.01144	12.4
266	1	49.87705507	-6.2651609	17/07/2013	2013	44:58.1	41472.23956	2109	CEFAS	1	1.1	3.69137268	0	0	3	0	8.4
266	1	49.87227755	-6.259317301	17/07/2013	2013	03:57.1	41472.25274	2110	CEFAS	1	2.3	5.353510103	0	0	3	0	8.4
266	1	49.8660663	-6.240045686	17/07/2013	2013	07:54.1	41472.25549	2111	CEFAS	1	3.1	6.55677523	0	0.5	2	0	0
266	1	49.86343108	-6.235399726	17/07/2013	2013	11:49.1	41472.25821	2112	CEFAS	1	6.7	5.7308051	1	4.4	2	0	0
266	1	49.86103296	-6.230300018	17/07/2013	2013	14:40.1	41472.26019	2113	CEFAS	1	3.9	7.9639836	0	0.5	3	0	16.8
266	1	49.86181332	-6.230313622	17/07/2013	2013	16:33.1	41472.26149	2114	CEFAS	1	3.5	7.454125495	0	0	3	0	16.8
266	1	49.86176205	-6.240027314	17/07/2013	2013	18:21.1	41472.26274	2115	CEFAS	1	3.1	7.005450363	0	0	3	0	0
266	1	49.8642809	-6.222461511	17/07/2013	2013	41:00.1	41472.27847	2116	CEFAS	1	1.1	7.321562388	0	0.9	2	0	16.8
266	1	49.83985164	-6.168495429	17/07/2013	2013	57:42.1	41472.29007	2117	CEFAS	1	3.5	7.066633335	0	0	5	0	24.8
266	1	49.80309714	-6.251724097	17/07/2013	2013	09:40.1	41472.29838	2118	CEFAS	1	5.5	9.17744589	0	0.3	9	0.00143	16.8
266	1	49.80348882	-6.282058185	17/07/2013	2013	13:36.1	41472.30111	2119	CEFAS	1	4.3	6.811704283	0	0.9	10	0.00143	16.8
266	1	49.79734508	-6.309826612	17/07/2013	2013	17:29.1	41472.30381	2120	CEFAS	1	1.5	4.007484705	0	1.2	10	0.00143	16.8
266	1	49.79443302	-6.317137275	17/07/2013	2013	19:17.1	41472.30506	2121	CEFAS	1	3.1	7.066633335	0	1	11	0.00286	16.8
266	1	49.77964785	-6.347382369	17/07/2013	2013	23:54.1	41472.30827	2122	CEFAS	1	2.3	5.791988073	0	0.6	13	0.00429	45.6
266	1	49.76142086	-6.390773299	17/07/2013	2013	02:46.1	41472.33526	2123	CEFAS	1	2.7	6.434409285	0	0.9	15	0.00143	23.2
266	1	49.76279283	-6.515840026	17/07/2013	2013	15:17.1	41472.34395	2124	CEFAS	1	4.7	8.728770758	0	0.2	20	0	7.6
266	1	49.75610451	-6.54332278	17/07/2013	2013	18:22.1	41472.34609	2125	CEFAS	1	3.9	6.179480233	0	1.2	20	0	7.6
266	1	49.7443514	-6.59847868	17/07/2013	2013	25:46.1	41472.35123	2126	CEFAS	1	5.5	9.238628863	0	0.3	17	0	9.2
266	1	49.72973591	-6.657647766	17/07/2013	2013	41:20.1	41472.36204	2127	CEFAS	1	4.7	8.728770758	0	0.7	14	0.00143	16.8
266	1	49.74493518	-6.702395806	17/07/2013	2013	47:38.1	41472.36641	2128	CEFAS	1	3.1	6.689338338	0	0.1	11	0.02002	0
266	1	49.75106135	-6.714834293	17/07/2013	2013	50:08.1	41472.36815	2129	CEFAS	1	5.9	10.12578197	0	0.3	10	0.0286	10
266	1	49.7656666	-6.730291395	17/07/2013	2013	54:28.1	41472.37116	2130	CEFAS	1	3.9	6.240663205	0	0	8	0.0429	27.2
266	1	49.79436814	-6.674334693	17/07/2013	2013	31:14.1	41472.39669	2131	CEFAS	1	4.3	6.179480233	0	1.5	11	0.02574	18
266	1	49.75186186	-6.702422629	17/07/2013	2013	37:22.5	41472.44262	2132	CEFAS	1	2.7	5.92455118	0	0.3	10	0.0286	0
266	1	49.75626541	-6.713768561	17/07/2013	2013	41:50.1	41472.44572	2133	CEFAS	1	5.9	9.870852913	0	0.8	10	0.0286	10
266	1	49.77300487	-6.717119138	17/07/2013	2013	48:24.1	41472.45028	2134	CEFAS	1	5.9	9.554740888	0	0.7	9	0.0429	9.2
266	1	49.77124335	-6.715693219	17/07/2013	2013	01:52.1	41472.45963	2135	CEFAS	1	5.1	9.299811835	0	0.6	9	0.03575	9.2
266	1	49.76927798	-6.719908384	17/07/2013	2013	14:59.1	41472.46874	2136	CEFAS	1	3.1	5.414693075	0	2.7	8	0.0429	9.2
266	1	49.81126098	-6.640272292	17/07/2013	2013	31:03.1	41472.56323	2137	CEFAS	1	3.1	4.51734281	0	1.9	12	0.01001	18
266	1	49.80681624	-6.642019928	17/07/2013	2013	03:45.1	41472.58594	2138	CEFAS	1	0.7	9.299811835	0	0.6	12	0.01001	18
266	1	49.8066774	-6.654082947	17/07/2013	2013	10:34.1	41472.63234	2139	CEFAS	1	5.5	9.360994808	0	0.6	11	0.01859	0
266	1	49.8444399	-6.679466725	17/07/2013	2013	35:37.4	41472.64974	2140	CEFAS	1	5.5	8.412658733	0	0.6	8	0.04004	18
266	1	49.83444596	-6.675191927	17/07/2013	2013	45:06.1	41472.65632	2141	CEFAS	1	5.9	9.106065755	0	0.3	9	0.03575	36.4
266	1	49.83037166	-6.673354125	17/07/2013	2013	50:30.1	41472.66007	2142	CEFAS	1	3.9	7.066633335	0	1.8	9	0.03575	36.4
266	1	49.82766565	-6.670435679	17/07/2013	2013	54:19.1	41472.66272	2143	CEFAS	1	5.9	9.942233048	0	0.6	9	0.03146	36.4
266	1	49.84541671	-6.633328858	17/07/2013	2013	03:08.1	41472.66884	2144	CEFAS	1	4.3	7.199196443	0	0.8	10	0.0143	20
266	1	49.79041601	-6.664852777	17/07/2013	2013	35:43.1	41472.69147	2145	CEFAS	1	7.1	9.61592386	0	1.2	12	0.0143	18
266	1	49.7852235	-6.67093842	17/07/2013	2013	38:55.1	41472.69369	2146	CEFAS	1	5.5	7.9639836	0	0.3	11	0.02574	18
266	1	49.78696957	-6.674186054	17/07/2013	2013	44:32.1	41472.69759	2147	CEFAS	1	3.5	6.94426739	0	0	11	0.02574	18
266	1	49.79094139	-6.678213293	17/07/2013	2013	49:20.1	41472.70093	2148	CEFAS	1	6.3	9.870852913	0	0.7	11	0.02574	18
266	1	49.794411	-6.661476	17/07/2013	2013	52:39.1	41472.70323	2149	CEFAS	1	6.3	10.31952805	0	0.8	12	0.0143	0
266	1	49.77809278	-6.690821887	17/07/2013	2013	04:18.4	41472.71132	2150	CEFAS	1	7.1	9.299811835	0	0.1	10	0.03289	18
266	1	49.78425448	-6.692407034	17/07/2013	2013	06:30.1	41472.71285	2151	CEFAS	1	9.1	7.392942523	1	5.6	10	0.03718	27.2
266	1	49.78020827	-6.697815359	17/07/2013	2013	11:59.1	41472.71666	2152	CEFAS	1	5.1	8.535024678	0	0.7	10	0.03289	27.2
266	1	49.7816009	-6.693579505	17/07/2013	2013	14:18.1	41472.71827	2153	CEFAS	1	6.3	10.00341602	0	1	10	0.03289	27.2
266	1	49.78737663	-6.692595854	17/07/2013	2013	20:31.1	41472.72258	2154	CEFAS	1	5.9	8.218912653	0	0	10	0.03718	27.2
266	1	49.78880864	-6.698128976	17/07/2013	2013	33:00.2	41472.73125	2155	CEFAS	1	6.3	9.17744589	0	1	10	0.03718	27.2
266	1	49.7944564	-6.694715759	17/07/2013	2013	40:07.1	41472.73619	2156	CEFAS	1	4.7	8.280095625	0	0.8	10	0.03718	18
266	1	49.80490339	-6.663506835	17/07/2013	2013	08:45.1	41472.75608	2157	CEFAS	1	6.3	9.687303995	0	0.9	11	0.01716	0
266	1	49.81180111	-6.663711681	17/07/2013	2013	11:21.1	41472.75788	2158	CEFAS	1	6.3	10.06459899	0	0.9	11	0.01859	0
266	1	49.8018709	-6.656227629	17/07/2013	2013	17:26.1	41472.76211	2159	CEFAS	1	6.7	10.31952805	0	1	11	0.01716	0
266	1	49.78872382	-6.672497433	17/07/2013	2013	23:28.1	41472.7663	2160	CEFAS	1	5.5	7.902800628	0	0.3	11	0.02574	18
266	1	49.79454221	-6.665437596	17/07/2013	2013	28:20.1	41472.76968	2161	CEFAS	1	5.1	8.412658733	0	0.4	11	0.01716	0
266	1	49.94646901	-6.494617298	17/07/2013	2013	08:14.1	41472.79739	2162	CEFAS	1	1.5	4.007484705	0	0.8	12	0.05005	9.2
266	1	49.94171652	-6.490120982	17/07/2013	2013	10:15.1	41472.79879	2163	CEFAS	1	0.7	3.375260655	0	0	13	0.05291	9.2
266	1	50.20413333	-6.238746005	17/07/2013	2013	04:49.1	41472.83668	2164	CEFAS	1	5.5	8.59620765	0	0.3	9	0.06292	14.4
266	1	50.21664241	-6.227752068	17/07/2013	2013	08:08.1	41472.83898	2165	CEFAS	1	2.7	4.649905918	0	1.3	8	0.07293	7.2
266	2	50.81117836	-5.683440387	18/07/2013	2013	07:26.1	41473.79683	2166	CEFAS	1	0.7	3.946301733	0	0.3	14	0.05434	14.4
266	2	50.88478989	-5.718098148	19/07/2013	2013	34:36.1	41474.27403	2167	CEFAS	1	1.5	9.17744589	0	1.3	19	0.04719	23.2
267	1	51.52104899	-7.917229565	16/07/2013	2013	35:18.4	41471.27452	2168	CEFAS	1	4.7	8.025166573	0	1.1	12	0.13442	21.6
267	1	51.51866525	-7.924997915	16/07/2013	2013	40:30.9	41471.27814	2169	CEFAS	1	4.7	8.341278598	0	0.2	12	0.13442	21.6
267	1	51.51539526	-7.923350023	16/07/2013	2013	49:59.6	41471.28472	2170	CEFAS	1	3.5	6.811704283	0	0.3	12	0.1573	21.6
267	1	51.00545936	-7.660391256	16/07/2013	2013	47:17.7	41471.61618	2171	CEFAS	1	1.9	4.90483497	0	0.4	2	0.13728	7.6
267	1	51.1749642	-7.034752356	16/07/2013	2013	34:56.1	41471.64926	2172	CEFAS	1	4.7	8.280095625	0	0.2	15	0.05577	0
267	1	51.19674965	-6.963764376	16/07/2013	2013	42:54.3	41471.6548	2173	CEFAS	1	5.1	8.98369981	0	0.2	20	0.03718	16.8
267	1	51.196869	-6.963813858	16/07/2013	2013	49:14.1	41471.65919	2174	CEFAS	1	6.3	9.748486968	0	0.3	20	0.03718	16.8
267	1	51.2379747	-6.883589943	16/07/2013	2013	05:36.6	41471.67056	2175	CEFAS	1	4.7	8.086349545	0	0.2	18	0.04862	24.8
267	1	51.23794541	-6.877117859	16/07/2013	2013	08:45.1	41471.67274	2176	CEFAS	1	17.1	9.61592386	1	9.9	18	0.05577	8.4
267	1	51.22851601	-6.762166504	16/07/2013	2013	32:45.1	41471.68941	2177	CEFAS	1	4.3	7.454125495	0	0.3	18	0.08008	0
267	1	51.2507316	-6.820136448	16/07/2013	2013	43:16.8	41471.69672	2178	CEFAS	1	5.5	9.17744589	0	0.2	16	0.09438	16.8
267	1	51.25329648	-6.823263778	16/07/2013	2013	47:20.1	41471.69954	2179	CEFAS	1	3.5	7.13801347	0	0.1	16	0.09438	8.4
267	1	51.25946101	-6.777024249	16/07/2013	2013	54:32.9	41471.70455	2180	CEFAS	1	3.5	6.301846178	0	0.2	15	0.10296	16.8
267	2	51.52710156	-6.055828707	17/07/2013	2013	32:54.1	41472.64785	2181	CEFAS	1	5.5	3.823935788	1	4.1	20	0.00572	8.4
267	3	51.37639179	-6.060328598	18/07/2013	2013	14:34.9	41473.42679	2182	CEFAS	1	1.9	4.772271863	0	0	23	0.0286	7.6
267	3	50.91539934	-6.45228017	18/07/2013	2013	07:27.7	41473.75518	2183	CEFAS	1	4.7	7.902800628	0	0.2	4	0.00572	7.6
267	3	50.89045384	-6.425904741	18/07/2013	2013	14:22.6	41473.75998	2184	CEFAS	1	5.5	9.17744589	0	0.6	7	0	7.6
267	3	50.88312743	-6.40834662	18/07/2013	2013	18:51.6	41473.7631	2185	CEFAS	1	4.7	8.412658733	0	0.1	7	0	7.6
267	3	50.88463834	-6.395036541	18/07/2013	2013	21:20.5	41473.76482	2186	CEFAS	1	3.9	7.57649144	0	0.3	8	0	7.6
267	3	50.88740105	-6.403643726	18/07/2013	2013	23:32.1	41473.76634	2187	CEFAS	1	3.9	7.13801347	0	0.3	7	0	7.6
267	3	50.87993274	-6.419747126	18/07/2013	2013	26:47.1	41473.7686	2188	CEFAS	1	3.9	7.831420493	0	0	8	0	7.6
267	3	50.87818987	-6.420357856	18/07/2013	2013	32:16.5	41473.77241	2189	CEFAS	1	4.3	7.831420493	0	0.2	8	0	7.6
267	3	50.87797573	-6.422706605	18/07/2013	2013	36:09.8	41473.77511	2190	CEFAS	1	5.1	7.321562388	0	0.9	7	0	7.6
267	3	50.88778109	-6.407054322	18/07/2013	2013	07:39.7	41473.79699	2191	CEFAS	1	5.9	7.515308468	0	1.3	7	0	7.6
267	3	50.88315872	-6.403481047	18/07/2013	2013	14:11.1	41473.80152	2192	CEFAS	1	4.7	7.902800628	0	0.3	8	0	7.6
267	3	50.87990023	-6.401738525	18/07/2013	2013	29:49.1	41473.81237	2193	CEFAS	1	3.9	8.218912653	0	0.4	8	0	7.6
268	2	51.28805246	-6.664039328	15/07/2013	2013	28:14.6	41470.85295	2194	CEFAS	0	2.3	4.007484705	0	1	11	0.04004	15.2
268	2	51.2911313	-6.662220855	15/07/2013	2013	29:54.1	41470.8541	2195	CEFAS	0	1.5	4.262413758	0	0	12	0.04433	15.2
268	2	51.29191077	-6.659719335	15/07/2013	2013	30:34.1	41470.85456	2196	CEFAS	0	2.3	4.843651998	0	0.7	12	0.04433	15.2
268	2	51.292762	-6.659570949	15/07/2013	2013	31:24.1	41470.85514	2197	CEFAS	0	1.1	3.4976266	0	0.1	12	0.04433	15.2
268	2	51.35389433	-6.72906449	15/07/2013	2013	50:11.4	41470.86819	2198	CEFAS	0	1.9	4.456159838	0	1.5	8	0.06864	7.6
268	2	51.35397724	-6.731395578	15/07/2013	2013	51:17.1	41470.86895	2199	CEFAS	0	4.3	5.414693075	0	0.7	8	0.06864	7.6
268	2	51.35404243	-6.73218888	15/07/2013	2013	52:47.1	41470.86999	2200	CEFAS	0	1.1	4.07886484	0	0.2	8	0.06864	7.6
268	3	51.15157026	-6.618901409	17/07/2013	2013	49:16.1	41472.28421	2201	CEFAS	0	0.7	3.569006735	0	0.4	13	0.01573	24.8
268	3	51.15388532	-6.615399978	17/07/2013	2013	22:39.1	41472.3074	2202	CEFAS	0	0.7	8.280095625	0	0.6	13	0.01573	24.8
268	3	51.15403778	-6.615522932	17/07/2013	2013	23:26.1	41472.30794	2203	CEFAS	0	0.7	8.473841705	0	0.6	13	0.01573	24.8
269	2	51.25735381	-6.735422081	16/07/2013	2013	56:48.5	41471.83112	2204	CEFAS	1	2.7	5.027200915	0	1.2	15	0.10296	8.4
269	2	51.26535411	-6.761716839	16/07/2013	2013	15:21.8	41471.844	2205	CEFAS	1	1.5	3.823935788	0	0.7	15	0.10868	16.8
269	2	51.27774407	-6.78533269	16/07/2013	2013	21:08.1	41471.84801	2206	CEFAS	1	2.7	5.7308051	0	1.1	13	0.06578	16.8
269	2	51.29025661	-6.88987082	16/07/2013	2013	50:10.1	41471.86817	2207	CEFAS	1	1.5	3.69137268	0	0.7	13	0.06864	33.2
269	2	51.30619714	-7.259721279	17/07/2013	2013	26:16.4	41472.18491	2208	CEFAS	1	4.7	6.301846178	0	1	1	0.0429	0
269	2	51.32186943	-7.304260774	17/07/2013	2013	32:07.1	41472.18897	2209	CEFAS	1	3.1	5.669622128	0	1.4	2	0.03289	18
269	2	51.32375046	-7.318738669	17/07/2013	2013	34:20.1	41472.19051	2210	CEFAS	1	4.3	5.09858105	0	2.5	2	0.02431	18
269	2	51.32256329	-7.331016518	17/07/2013	2013	36:34.1	41472.19206	2211	CEFAS	1	4.7	7.260379415	0	0.8	2	0.02431	9.2
269	2	51.32437657	-7.297917538	17/07/2013	2013	41:07.0	41472.27855	2212	CEFAS	1	5.5	8.218912653	0	0.8	2	0.04147	9.2
269	2	51.30300322	-7.326341567	17/07/2013	2013	45:57.1	41472.28191	2213	CEFAS	1	4.3	7.57649144	0	0.3	0	0.03289	9.2
269	2	51.28940203	-7.309336905	17/07/2013	2013	53:56.1	41472.28745	2214	CEFAS	1	4.7	7.831420493	0	0.2	1	0.04147	18
269	2	51.26624401	-7.251379316	17/07/2013	2013	59:39.1	41472.29142	2215	CEFAS	1	3.5	6.883084418	0	0	4	0.03861	0
269	2	51.20483309	-7.175965164	17/07/2013	2013	09:56.9	41472.29858	2216	CEFAS	1	5.1	7.454125495	0	0.8	11	0.01859	0
269	2	51.2005454	-7.16688644	17/07/2013	2013	11:49.1	41472.29987	2217	CEFAS	1	4.3	7.77023752	0	0.9	11	0.02288	0
269	2	51.19396211	-7.135717684	17/07/2013	2013	15:01.1	41472.3021	2218	CEFAS	1	6.3	9.432374942	0	0.4	13	0.03718	0
269	2	51.17700951	-7.089981463	17/07/2013	2013	20:51.1	41472.30615	2219	CEFAS	1	4.3	7.57649144	0	0.2	16	0.06435	24.8
269	2	51.17161248	-7.055282045	17/07/2013	2013	24:24.8	41472.30862	2220	CEFAS	1	4.7	7.515308468	0	0	17	0.07007	16.8
269	2	51.15615454	-7.037448831	17/07/2013	2013	27:18.1	41472.31063	2221	CEFAS	1	4.7	8.218912653	0	1.1	19	0.06864	8.4
269	2	51.13762387	-7.044443523	17/07/2013	2013	30:19.1	41472.31272	2222	CEFAS	1	5.1	6.628155365	0	0	20	0.0572	9.2
269	2	51.12869781	-7.049332308	17/07/2013	2013	32:38.1	41472.31433	2223	CEFAS	1	5.5	8.412658733	0	0.4	21	0.04147	18
269	2	51.11677695	-7.063031267	17/07/2013	2013	40:48.8	41472.32001	2224	CEFAS	1	2.7	4.007484705	0	1.1	22	0.03575	0
269	2	51.07290592	-6.946626717	17/07/2013	2013	02:10.1	41472.33484	2225	CEFAS	1	3.9	6.301846178	0	0.2	29	0	8.4
269	2	51.08326684	-6.95088744	17/07/2013	2013	07:53.1	41472.33881	2226	CEFAS	1	3.9	7.454125495	0	0.4	27	0.00143	9.2
269	2	51.09468535	-6.942816623	17/07/2013	2013	10:51.1	41472.34087	2227	CEFAS	1	4.7	7.77023752	0	0	27	0.00143	18
269	2	51.1767431	-6.60705462	17/07/2013	2013	41:25.1	41472.40376	2228	CEFAS	1	21.5	10.38071102	1	13.9	12	0.01573	16.8
269	3	51.56985391	-5.880956494	18/07/2013	2013	54:20.5	41473.41274	2229	CEFAS	1	3.5	5.282129968	0	0.7	17	0.00429	15.2
269	3	51.54323587	-5.96036235	18/07/2013	2013	00:42.4	41473.41716	2230	CEFAS	1	5.1	4.71108889	0	2.6	22	0.00143	46
269	3	51.33169164	-6.467644582	18/07/2013	2013	04:32.1	41473.50315	2231	CEFAS	1	3.5	4.394976865	0	3.4	7	0.02145	23.2
269	4	51.22833482	-6.457687627	19/07/2013	2013	41:03.1	41474.36184	2232	CEFAS	1	16.7	10.82938615	1	10.4	4	0.02574	15.2
269	4	51.22889787	-6.457725048	19/07/2013	2013	42:12.1	41474.36264	2233	CEFAS	1	24.7	14.90825099	1	15.7	4	0.02574	15.2
269	4	51.22908409	-6.458262752	19/07/2013	2013	43:39.1	41474.36365	2234	CEFAS	1	1.1	3.4976266	0	0.7	4	0.02574	15.2
269	4	51.22910598	-6.45822277	19/07/2013	2013	43:43.1	41474.36369	2235	CEFAS	1	9.1	4.201230785	1	6.8	4	0.02574	15.2
269	4	51.22540876	-6.57868931	19/07/2013	2013	40:44.7	41474.4033	2236	CEFAS	1	31.1	14.71450491	1	23.3	11	0.03003	16.8
269	4	51.22761426	-6.564518538	19/07/2013	2013	54:24.1	41474.41278	2237	CEFAS	1	24.3	14.14346383	1	17.9	10	0.02431	16.8
269	4	51.22941207	-6.569944411	19/07/2013	2013	09:58.1	41474.42359	2238	CEFAS	1	1.5	3.436443628	0	1.4	10	0.02431	16.8
269	4	51.23074442	-6.571340863	19/07/2013	2013	13:20.1	41474.42593	2239	CEFAS	1	1.5	3.436443628	0	1	10	0.02431	33.2
269	4	51.23029599	-6.619739405	19/07/2013	2013	58:15.1	41474.45712	2240	CEFAS	1	4.3	7.260379415	0	1.6	13	0.03861	18
269	4	51.231281	-6.621268	19/07/2013	2013	59:06.1	41474.45771	2241	CEFAS	1	10.3	9.870852913	1	5.4	13	0.03861	18
269	4	51.23180139	-6.621385508	19/07/2013	2013	02:55.5	41474.46036	2242	CEFAS	1	4.3	6.495592258	0	1.7	13	0.03861	18
269	4	51.23037427	-6.621886667	19/07/2013	2013	05:07.1	41474.46189	2243	CEFAS	1	2.7	3.823935788	0	1.6	13	0.03861	18
269	4	51.22935882	-6.620226482	19/07/2013	2013	09:38.3	41474.46503	2244	CEFAS	1	2.7	5.353510103	0	0.5	13	0.03861	18
269	4	51.26305321	-6.611075134	19/07/2013	2013	35:54.1	41474.48327	2245	CEFAS	1	1.5	3.569006735	0	1	11	0.03432	24.8
269	4	51.2662314	-6.612928488	19/07/2013	2013	37:20.1	41474.48426	2246	CEFAS	1	2.7	4.333793893	0	2	11	0.03432	33.2
269	4	51.2766909	-6.614378477	19/07/2013	2013	39:10.1	41474.48553	2247	CEFAS	1	5.5	8.025166573	0	1	11	0.03146	16.8
269	4	51.27783523	-6.613952357	19/07/2013	2013	40:39.1	41474.48656	2248	CEFAS	1	13.5	10.38071102	1	7.2	12	0.03289	16.8
269	4	51.27715898	-6.614350635	19/07/2013	2013	43:02.1	41474.48822	2249	CEFAS	1	2.3	4.201230785	0	1.8	11	0.03146	16.8
269	4	51.28034078	-6.615808497	19/07/2013	2013	49:03.1	41474.4924	2250	CEFAS	1	4.3	6.811704283	0	0.6	13	0.04004	16.8
269	4	51.2715327	-6.612101508	19/07/2013	2013	50:38.1	41474.4935	2251	CEFAS	1	1.5	3.4976266	0	1.3	11	0.03146	33.2
269	4	51.27195783	-6.609321003	19/07/2013	2013	51:55.1	41474.49439	2252	CEFAS	1	8.3	8.473841705	0	3.8	11	0.03146	33.2
269	4	51.27052072	-6.609466807	19/07/2013	2013	54:13.1	41474.49598	2253	CEFAS	1	9.9	8.667587785	1	5.6	11	0.03146	33.2
269	4	51.26881964	-6.609331354	19/07/2013	2013	56:44.1	41474.49773	2254	CEFAS	1	7.9	9.238628863	0	2	11	0.03146	33.2
269	4	51.27332468	-6.606333167	19/07/2013	2013	59:31.1	41474.49967	2255	CEFAS	1	6.7	8.851136703	0	0.8	11	0.03146	33.2
269	4	51.2745909	-6.611934615	19/07/2013	2013	02:46.1	41474.50192	2256	CEFAS	1	13.5	11.0843152	1	7	11	0.03146	16.8
269	4	51.27504473	-6.610247769	19/07/2013	2013	06:08.1	41474.50426	2257	CEFAS	1	4.7	7.260379415	0	0.4	11	0.03146	16.8
269	4	51.27394664	-6.612104069	19/07/2013	2013	07:49.1	41474.50543	2258	CEFAS	1	9.1	8.15772968	1	5.9	11	0.03146	33.2
269	4	51.27229015	-6.618815683	19/07/2013	2013	15:42.6	41474.51091	2259	CEFAS	1	0.7	3.181514575	0	0.2	12	0.03861	8.4
269	4	51.28323978	-6.607834282	19/07/2013	2013	22:13.1	41474.51543	2260	CEFAS	1	8.7	7.199196443	1	5.6	12	0.03289	16.8
269	4	51.29096943	-6.590024945	19/07/2013	2013	27:08.0	41474.56051	2261	CEFAS	1	6.3	8.851136703	0	0.3	11	0.03432	27.2
269	4	51.2950565	-6.586236049	19/07/2013	2013	32:05.6	41474.56395	2262	CEFAS	1	4.7	7.831420493	0	1	11	0.03432	27.2
269	4	51.2798853	-6.599571622	19/07/2013	2013	41:57.8	41474.57081	2263	CEFAS	1	3.5	4.456159838	0	2.8	12	0.03289	8.4
269	4	51.24817942	-6.614663141	19/07/2013	2013	03:53.1	41474.6277	2264	CEFAS	1	3.5	4.51734281	0	3.1	12	0.0429	36.4
269	4	51.26500933	-6.642720297	19/07/2013	2013	11:19.2	41474.67453	2265	CEFAS	1	5.5	7.647871575	0	0.3	13	0.04719	0
269	4	51.24300599	-6.690351537	19/07/2013	2013	37:09.0	41474.69247	2266	CEFAS	1	4.7	7.515308468	0	1	17	0.05148	24.8
269	4	51.27625075	-6.841555379	19/07/2013	2013	52:59.2	41474.70346	2267	CEFAS	1	2.7	4.394976865	0	1.4	15	0.06435	18
269	4	51.34481485	-6.81378588	19/07/2013	2013	07:16.3	41474.71338	2268	CEFAS	1	3.9	7.199196443	0	1	8	0.12727	23.2
269	4	51.3203881	-6.691380659	19/07/2013	2013	24:31.1	41474.72536	2269	CEFAS	1	3.9	7.260379415	0	0	12	0.08151	16.8
269	4	51.27195216	-6.646413173	19/07/2013	2013	43:50.9	41474.73878	2270	CEFAS	1	10.3	6.689338338	1	8.6	13	0.04719	0
269	5	51.239502	-6.513898	20/07/2013	2013	35:02.1	41475.60766	2271	CEFAS	1	0.7	6.883084418	0	0.3	23	0.02288	0
284	1	52.20484145	-5.164502423	25/07/2013	2013	39:52.0	41480.77769	2272	CEFAS	0	2.7	4.333793893	0	1.7	10	0.0286	28.4
284	1	52.24229095	-5.123483863	25/07/2013	2013	56:57.1	41480.78955	2273	CEFAS	0	2.3	4.456159838	0	1.4	10	0.0572	50
284	1	51.75195815	-5.31297544	26/07/2013	2013	26:53.1	41481.31034	2274	CEFAS	0	1.5	3.88511876	0	1.1	15	0	10
284	1	51.75202085	-5.312441737	26/07/2013	2013	35:32.1	41481.31634	2275	CEFAS	0	1.5	3.752555653	0	1	15	0	10
284	1	51.75331059	-5.314645882	26/07/2013	2013	45:41.3	41481.32339	2276	CEFAS	0	2.3	4.140047813	0	1.2	15	0	10
284	1	51.76085501	-5.318992059	26/07/2013	2013	03:47.2	41481.33596	2277	CEFAS	0	1.5	3.569006735	0	1.3	20	0	0
284	1	51.77649514	-5.305804952	26/07/2013	2013	27:53.1	41481.3527	2278	CEFAS	0	0.7	3.181514575	0	0.6	20	0	0
287	1	51.47235874	-6.426498858	26/07/2013	2013	25:20.1	41481.22593	2279	CEFAS	1	4.3	3.630189708	0	0.5	11	0	54.4
287	1	51.456807	-6.407869318	26/07/2013	2013	33:59.8	41481.23194	2280	CEFAS	1	4.3	5.057792402	0	0.6	13	0	50
287	1	51.36650862	-6.427036788	26/07/2013	2013	21:11.7	41481.38972	2281	CEFAS	1	29.1	8.116941032	1	23.4	20	0	38.4
287	1	51.36684135	-6.426934603	26/07/2013	2013	22:36.1	41481.3907	2282	CEFAS	1	1.5	1.815094854	0	1.1	20	0	38.4
287	1	51.40489076	-6.406041054	26/07/2013	2013	02:42.1	41481.41854	2283	CEFAS	1	39.1	12.83822708	1	32.2	18	0	23.2
287	1	51.40505258	-6.404804602	26/07/2013	2013	04:27.8	41481.41977	2284	CEFAS	1	8.3	2.763430929	1	7.8	18	0	23.2
290	1	51.19323082	-7.905344839	26/07/2013	2013	46:55.2	41481.57425	2285	CEFAS	1	3.9	6.434409285	0	0.1	49	0.02574	15.2
290	1	51.21286317	-7.920237536	26/07/2013	2013	52:32.1	41481.57815	2286	CEFAS	1	1.9	4.843651998	0	1.3	48	0.02145	0
290	1	51.23036541	-7.900762057	26/07/2013	2013	04:58.1	41481.58678	2287	CEFAS	1	3.1	4.456159838	0	2.2	48	0.01144	7.6
290	1	51.55177042	-7.353010432	26/07/2013	2013	16:01.2	41481.71946	2288	CEFAS	1	7.9	7.9639836	0	3.6	11	0.00143	15.2
290	1	51.5607198	-7.333834262	26/07/2013	2013	19:20.1	41481.72176	2289	CEFAS	1	4.7	7.831420493	0	0.3	11	0.00286	7.6
290	1	51.57424768	-7.322522164	26/07/2013	2013	24:20.1	41481.72523	2290	CEFAS	1	4.3	8.025166573	0	0.2	8	0.00286	38.4
290	1	51.5646934	-7.327999854	26/07/2013	2013	26:59.1	41481.72707	2291	CEFAS	1	4.7	7.57649144	0	0	9	0.00429	7.6
290	1	51.55734698	-7.340126802	26/07/2013	2013	29:27.1	41481.72879	2292	CEFAS	1	5.1	8.59620765	0	0.2	11	0.00286	15.2
290	1	51.55115437	-7.355225446	26/07/2013	2013	35:46.5	41481.73318	2293	CEFAS	1	7.1	8.086349545	0	2.9	12	0.00143	7.6
290	1	51.54667286	-7.338043574	26/07/2013	2013	39:20.8	41481.73566	2294	CEFAS	1	4.7	7.392942523	0	0.2	11	0.00286	7.6
290	1	51.55902696	-7.324554632	26/07/2013	2013	43:11.1	41481.73832	2295	CEFAS	1	4.3	7.902800628	0	0.9	10	0.00429	15.2
290	1	51.55499515	-7.332315274	26/07/2013	2013	45:02.1	41481.73961	2296	CEFAS	1	4.3	7.647871575	0	0	10	0.00429	15.2
290	1	51.56162696	-7.337047285	26/07/2013	2013	49:02.6	41481.74239	2297	CEFAS	1	5.1	7.709054548	0	0.4	10	0.00143	7.6
290	1	51.55127458	-7.339643124	26/07/2013	2013	56:31.3	41481.74758	2298	CEFAS	1	6.7	8.78995373	0	1.8	11	0.00286	15.2
290	1	51.53311532	-7.3287391	26/07/2013	2013	18:10.1	41481.76262	2299	CEFAS	1	5.1	7.57649144	0	0.4	12	0.00429	15.2
290	1	51.51844683	-7.29676774	26/07/2013	2013	30:47.0	41481.77138	2300	CEFAS	1	4.7	6.94426739	0	0.6	13	0.00572	23.2
290	1	51.5466193	-7.282014698	26/07/2013	2013	38:05.1	41481.77645	2301	CEFAS	1	5.1	8.280095625	0	0.2	10	0.01144	30.8
290	1	51.54014211	-7.279714285	26/07/2013	2013	40:31.1	41481.77814	2302	CEFAS	1	5.5	9.238628863	0	0.4	10	0.0143	30.8
290	1	51.53625542	-7.331445361	26/07/2013	2013	49:16.6	41481.78422	2303	CEFAS	1	4.7	7.454125495	0	3.2	12	0.00429	15.2
290	1	51.56888806	-7.317231321	26/07/2013	2013	54:55.7	41481.78814	2304	CEFAS	1	4.3	7.260379415	0	0.3	9	0.00429	15.2
290	1	51.57527597	-7.322912534	26/07/2013	2013	00:35.1	41481.79207	2305	CEFAS	1	6.3	7.392942523	0	2.2	8	0.00286	38.4
290	1	51.57379134	-7.283105648	26/07/2013	2013	09:04.2	41481.79797	2306	CEFAS	1	5.5	7.454125495	0	0.4	7	0.00572	23.2
290	1	51.56047319	-7.20290527	26/07/2013	2013	52:40.5	41481.82825	2307	CEFAS	1	4.3	6.883084418	0	0.7	7	0.01144	30.8
290	1	51.55546552	-7.193156337	26/07/2013	2013	55:01.1	41481.82987	2308	CEFAS	1	3.5	6.11829726	0	0.1	7	0.01144	23.2
290	1	51.63360163	-7.164591072	26/07/2013	2013	06:43.1	41481.838	2309	CEFAS	1	5.1	7.321562388	0	0.6	0	0	23.2
290	1	51.62068479	-7.218471137	26/07/2013	2013	23:00.9	41481.84932	2310	CEFAS	1	4.3	6.94426739	0	1	1	0	30.8
290	1	51.41823292	-6.813403975	27/07/2013	2013	23:32.7	41482.26635	2311	CEFAS	1	2.3	4.71108889	0	1.1	NaN	0	24.8
290	1	51.40554486	-6.792031157	27/07/2013	2013	27:55.1	41482.26939	2312	CEFAS	1	3.1	5.669622128	0	1.6	NaN	0	30.8
290	1	51.39655933	-6.799886876	27/07/2013	2013	31:17.1	41482.27173	2313	CEFAS	1	3.5	7.260379415	0	0	NaN	0	8.4
290	1	51.38676596	-6.777848956	27/07/2013	2013	35:28.5	41482.27464	2314	CEFAS	1	3.5	6.240663205	0	0.4	NaN	0	23.2
290	1	51.30849447	-6.712722042	27/07/2013	2013	51:45.6	41482.28594	2315	CEFAS	1	3.5	5.53705902	0	1.3	NaN	0	15.2
290	1	51.16911711	-7.013631917	27/07/2013	2013	30:37.8	41482.4796	2316	CEFAS	1	4.7	7.709054548	0	0.4	NaN	0	8.4
290	1	51.45599856	-6.789909499	27/07/2013	2013	02:16.6	41482.54325	2317	CEFAS	1	4.7	7.831420493	0	0.3	NaN	0	30.8
290	1	51.47163331	-6.777004924	27/07/2013	2013	05:33.1	41482.54552	2318	CEFAS	1	0.7	3.314077683	0	0.1	NaN	0	7.6
290	1	51.59423433	-5.910876852	27/07/2013	2013	43:00.2	41482.6132	2319	CEFAS	1	4.7	5.282129968	0	2.4	10	0	24.8
290	1	51.58277546	-5.892868573	27/07/2013	2013	50:08.1	41482.61815	2320	CEFAS	1	3.9	7.57649144	0	0.3	9	0	24.8
290	2	51.60329775	-6.441445506	28/07/2013	2013	12:21.1	41483.46691	2321	CEFAS	1	2.7	6.301846178	0	0	7	0.05291	30.8
290	2	51.56864058	-6.688436348	28/07/2013	2013	32:55.1	41483.48119	2322	CEFAS	1	2.7	6.55677523	0	0	3	0.04147	38.4
290	2	51.55822437	-6.681331057	28/07/2013	2013	36:25.1	41483.48362	2323	CEFAS	1	2.7	6.373226313	0	1.6	4	0.03718	30.8
290	2	51.55388127	-6.735924883	28/07/2013	2013	46:09.0	41483.49038	2324	CEFAS	1	2.7	5.669622128	0	2.3	4	0.00572	54
290	2	51.55330435	-6.738004119	28/07/2013	2013	46:57.1	41483.49094	2325	CEFAS	1	2.7	6.179480233	0	0.8	4	0.00286	54
290	2	51.54918205	-6.739566998	28/07/2013	2013	48:25.1	41483.49196	2326	CEFAS	1	2.7	6.179480233	0	-0.1	5	0	54
290	2	51.56818467	-6.774542818	28/07/2013	2013	52:57.8	41483.49511	2327	CEFAS	1	2.3	5.53705902	0	1.9	4	0.00143	46
290	2	51.57063359	-6.792810865	28/07/2013	2013	55:12.1	41483.49667	2328	CEFAS	1	2.7	5.985734153	0	0.6	5	0.00143	23.2
290	2	51.56806193	-6.784287886	28/07/2013	2013	00:18.1	41483.50021	2329	CEFAS	1	3.1	6.55677523	0	0.7	4	0.00143	30.8
290	2	51.57008903	-6.767015118	28/07/2013	2013	02:40.1	41483.50185	2330	CEFAS	1	3.5	6.046917125	0	1.8	4	0.00286	46
290	2	51.55894313	-6.765253781	28/07/2013	2013	07:40.1	41483.50533	2331	CEFAS	1	3.5	6.883084418	0	0	5	0.00143	38.4
290	2	51.56240879	-6.776357794	28/07/2013	2013	42:42.8	41483.52966	2332	CEFAS	1	1.9	5.027200915	0	0.4	4	0.00143	30.8
290	2	51.58129447	-6.831911271	28/07/2013	2013	53:39.9	41483.53727	2333	CEFAS	1	4.3	6.55677523	0	0.5	6	0.00715	30.8
290	2	51.59100282	-6.832881625	28/07/2013	2013	55:53.1	41483.53881	2334	CEFAS	1	3.5	6.883084418	0	0	5	0.00858	30.8
290	2	51.58218478	-6.823413627	28/07/2013	2013	58:28.1	41483.5406	2335	CEFAS	1	3.5	4.262413758	0	1.6	5	0.00286	0
290	2	51.58176874	-6.836843582	28/07/2013	2013	04:32.6	41483.54482	2336	CEFAS	1	0.7	3.69137268	0	-0.1	6	0.00715	30.8
290	2	51.5845965	-6.839747091	28/07/2013	2013	08:27.1	41483.54754	2337	CEFAS	1	1.9	4.649905918	0	0	5	0.00858	30.8
290	2	51.58446881	-6.814631042	28/07/2013	2013	14:41.1	41483.55186	2338	CEFAS	1	2.3	5.353510103	0	0	4	0.00572	0
290	2	51.60563185	-6.857123248	28/07/2013	2013	46:44.1	41483.57412	2339	CEFAS	1	3.1	4.588722945	0	1.8	4	0.02002	23.2
290	2	51.61097442	-6.848712242	28/07/2013	2013	51:54.1	41483.57771	2340	CEFAS	1	3.1	5.863368208	0	0.9	4	0.02002	23.2
290	2	51.60928446	-6.869593087	28/07/2013	2013	55:38.1	41483.5803	2341	CEFAS	1	3.9	7.066633335	0	0.5	4	0.02574	30.8
290	2	51.61109115	-6.862204023	28/07/2013	2013	01:28.1	41483.58435	2342	CEFAS	1	2.7	5.475876048	0	0.4	4	0.02574	23.2
290	2	51.61297868	-6.875646211	28/07/2013	2013	06:19.1	41483.58772	2343	CEFAS	1	1.5	3.823935788	0	1	4	0.02574	30.8
290	2	51.60742426	-6.882939128	28/07/2013	2013	11:11.1	41483.5911	2344	CEFAS	1	2.3	5.791988073	0	0	5	0.03575	23.2
290	2	51.6147903	-6.871303407	28/07/2013	2013	20:18.4	41483.59744	2345	CEFAS	1	2.7	4.456159838	0	0.9	4	0.02574	23.2
290	2	51.47902592	-6.893161598	28/07/2013	2013	38:05.2	41483.77645	2346	CEFAS	1	4.3	6.301846178	0	0.8	13	0	24.8
290	2	51.4756956	-6.906183698	28/07/2013	2013	40:46.1	41483.77831	2347	CEFAS	1	3.9	6.301846178	0	1	NaN	0	33.2
290	2	51.45323762	-6.91103906	28/07/2013	2013	05:30.1	41483.79549	2348	CEFAS	1	3.5	6.046917125	0	0	NaN	0	16.8
290	2	51.38053302	-6.754051729	28/07/2013	2013	04:21.8	41483.83636	2349	CEFAS	1	2.7	4.649905918	0	1.1	NaN	0	38.4
290	3	51.54996605	-6.659457161	29/07/2013	2013	01:26.1	41484.70933	2350	CEFAS	1	5.1	8.59620765	0	0.3	2	0.03432	23.2
290	3	51.58385764	-7.066098368	29/07/2013	2013	59:43.2	41484.74981	2351	CEFAS	1	4.3	7.709054548	0	0	13	0.00143	24.8
290	3	51.57536129	-7.065760439	29/07/2013	2013	02:13.9	41484.75155	2352	CEFAS	1	1.9	5.159764023	0	1.6	13	0.00429	33.2
290	3	51.56080002	-7.064870483	29/07/2013	2013	06:38.0	41484.75461	2353	CEFAS	1	3.9	7.005450363	0	0.7	14	0.01144	8.4
290	3	51.5575745	-7.065479777	29/07/2013	2013	08:01.3	41484.75557	2354	CEFAS	1	3.5	5.7308051	0	1	14	0.01144	33.2
290	3	51.55654251	-7.068203033	29/07/2013	2013	09:18.8	41484.75647	2355	CEFAS	1	4.3	7.515308468	0	0.5	14	0.01144	33.2
290	3	51.56217688	-7.068398575	29/07/2013	2013	10:37.1	41484.75737	2356	CEFAS	1	3.5	6.883084418	0	0.3	14	0.00858	8.4
290	3	51.56042322	-7.067657683	29/07/2013	2013	11:21.1	41484.75788	2357	CEFAS	1	4.7	7.831420493	0	0.4	14	0.01144	8.4
290	3	51.56097834	-7.068375551	29/07/2013	2013	12:24.1	41484.75861	2358	CEFAS	1	3.9	7.515308468	0	0.4	14	0.01144	8.4
290	3	51.56271657	-7.071455769	29/07/2013	2013	14:03.3	41484.75976	2359	CEFAS	1	3.5	5.669622128	0	1.2	15	0.00858	8.4
290	3	51.56437794	-7.069241766	29/07/2013	2013	14:55.1	41484.76036	2360	CEFAS	1	4.3	7.9639836	0	0.5	14	0.00858	8.4
290	3	51.56256706	-7.067370307	29/07/2013	2013	15:42.1	41484.7609	2361	CEFAS	1	3.5	7.321562388	0	0.3	14	0.00858	8.4
290	3	51.56269708	-7.071156768	29/07/2013	2013	17:24.6	41484.76209	2362	CEFAS	1	3.9	5.7308051	0	0.3	15	0.00858	8.4
290	3	51.56651645	-7.07450678	29/07/2013	2013	18:47.8	41484.76305	2363	CEFAS	1	3.9	7.647871575	0	0.1	15	0.00858	33.2
290	3	51.56807596	-7.07600598	29/07/2013	2013	19:40.1	41484.76366	2364	CEFAS	1	2.7	6.301846178	0	0	15	0.00858	33.2
290	3	51.55946028	-7.065928052	29/07/2013	2013	22:05.5	41484.76534	2365	CEFAS	1	3.5	6.883084418	0	0	14	0.01144	8.4
290	3	51.55732572	-7.066820244	29/07/2013	2013	23:28.8	41484.76631	2366	CEFAS	1	5.1	8.15772968	0	0.3	14	0.01144	33.2
290	3	51.56289231	-7.072001614	29/07/2013	2013	25:21.9	41484.76761	2367	CEFAS	1	3.9	7.260379415	0	0.1	15	0.00858	8.4
290	3	51.5662982	-7.071124719	29/07/2013	2013	26:15.1	41484.76823	2368	CEFAS	1	2.7	4.649905918	0	1.3	15	0.00858	8.4
290	3	51.56950314	-7.068864886	29/07/2013	2013	27:26.1	41484.76905	2369	CEFAS	1	2.7	6.495592258	0	0.1	14	0.00858	8.4
290	3	51.57048806	-7.067250282	29/07/2013	2013	28:13.1	41484.7696	2370	CEFAS	1	2.7	5.669622128	0	0.2	14	0.00858	33.2
290	3	51.57052123	-7.066012042	29/07/2013	2013	28:57.1	41484.77011	2371	CEFAS	1	3.1	6.628155365	0	0.3	14	0.00858	33.2
290	3	51.57021616	-7.065614714	29/07/2013	2013	29:20.1	41484.77037	2372	CEFAS	1	2.7	5.7308051	0	0.9	14	0.00858	33.2
290	3	51.56782244	-7.066538809	29/07/2013	2013	30:41.1	41484.77131	2373	CEFAS	1	1.1	3.314077683	0	0.7	14	0.00858	8.4
290	3	51.57160293	-7.070488894	29/07/2013	2013	32:45.4	41484.77275	2374	CEFAS	1	4.7	7.77023752	0	0.3	14	0.00858	33.2
290	3	51.56600988	-7.069731956	29/07/2013	2013	34:19.1	41484.77383	2375	CEFAS	1	4.7	7.902800628	0	0	14	0.00858	8.4
290	3	51.5619174	-7.067956374	29/07/2013	2013	35:20.1	41484.77454	2376	CEFAS	1	3.1	6.179480233	0	0.7	14	0.00858	8.4
290	3	51.56338028	-7.063236232	29/07/2013	2013	36:11.1	41484.77513	2377	CEFAS	1	3.1	6.75052131	0	0.7	14	0.00858	8.4
290	3	51.56031982	-7.059508647	29/07/2013	2013	37:39.1	41484.77615	2378	CEFAS	1	2.7	6.301846178	0	0.2	14	0.01144	8.4
290	3	51.55817663	-7.057555623	29/07/2013	2013	39:14.2	41484.77725	2379	CEFAS	1	3.9	7.392942523	0	0	14	0.01144	33.2
290	3	51.56211852	-7.061650454	29/07/2013	2013	40:44.1	41484.77829	2380	CEFAS	1	3.1	6.94426739	0	0	14	0.00858	8.4
290	3	51.55990678	-7.064068351	29/07/2013	2013	41:42.1	41484.77896	2381	CEFAS	1	3.9	7.005450363	0	0.5	14	0.01144	8.4
290	3	51.56381619	-7.066383239	29/07/2013	2013	43:19.1	41484.78008	2382	CEFAS	1	2.3	3.752555653	0	1.8	14	0.00858	8.4
290	3	51.56833713	-7.067280516	29/07/2013	2013	44:27.1	41484.78087	2383	CEFAS	1	3.9	6.11829726	0	0.9	14	0.00858	8.4
290	3	51.57439785	-7.068350148	29/07/2013	2013	45:34.1	41484.78164	2384	CEFAS	1	2.7	5.791988073	0	0.8	13	0.00429	33.2
290	3	51.57076781	-7.064828706	29/07/2013	2013	47:05.1	41484.7827	2385	CEFAS	1	2.7	6.55677523	0	0	14	0.00858	33.2
290	3	51.57077005	-7.063325325	29/07/2013	2013	47:35.1	41484.78305	2386	CEFAS	1	2.3	4.90483497	0	0.5	14	0.00858	33.2
290	3	51.57377023	-7.064684357	29/07/2013	2013	48:12.1	41484.78347	2387	CEFAS	1	2.7	6.11829726	0	0.6	13	0.00429	33.2
290	3	51.57809888	-7.066522834	29/07/2013	2013	49:04.1	41484.78408	2388	CEFAS	1	3.1	6.046917125	0	0.7	13	0.00429	33.2
290	3	51.57656774	-7.066070801	29/07/2013	2013	49:45.1	41484.78455	2389	CEFAS	1	3.5	6.689338338	0	0.1	13	0.00429	33.2
290	3	51.57226738	-7.063993342	29/07/2013	2013	50:35.1	41484.78513	2390	CEFAS	1	1.1	3.375260655	0	1	14	0.00858	33.2
290	3	51.57110482	-7.062614776	29/07/2013	2013	51:08.1	41484.78551	2391	CEFAS	1	1.9	5.027200915	0	0.7	14	0.00858	33.2
290	3	51.57144737	-7.061900277	29/07/2013	2013	52:04.1	41484.78616	2392	CEFAS	1	3.1	6.301846178	0	0.7	14	0.00858	33.2
290	3	51.57238879	-7.062956599	29/07/2013	2013	52:38.1	41484.78655	2393	CEFAS	1	2.7	4.843651998	0	1	14	0.00858	33.2
290	3	51.56418091	-7.062472137	29/07/2013	2013	55:01.1	41484.78821	2394	CEFAS	1	3.1	6.628155365	0	0.6	14	0.00858	8.4
290	3	51.55622594	-7.05306546	29/07/2013	2013	57:29.1	41484.78992	2395	CEFAS	1	2.7	6.046917125	0	0	14	0.01144	33.2
290	3	51.55679648	-7.055774893	29/07/2013	2013	58:08.1	41484.79037	2396	CEFAS	1	3.5	5.608439155	0	1.4	14	0.01144	33.2
290	3	51.5585811	-7.057439047	29/07/2013	2013	00:00.1	41484.79167	2397	CEFAS	1	2.7	6.301846178	0	0	14	0.01144	33.2
290	3	51.55557733	-7.056733202	29/07/2013	2013	01:00.1	41484.79236	2398	CEFAS	1	3.1	6.55677523	0	0	14	0.01144	33.2
290	3	51.56840016	-7.068112078	29/07/2013	2013	04:31.0	41484.7948	2399	CEFAS	1	2.7	4.966017943	0	0.7	14	0.00858	8.4
290	3	51.56903158	-7.07257982	29/07/2013	2013	06:06.1	41484.7959	2400	CEFAS	1	2.7	5.92455118	0	0.2	15	0.00858	8.4
290	3	51.57206327	-7.079590779	29/07/2013	2013	08:15.1	41484.7974	2401	CEFAS	1	3.5	6.046917125	0	0.3	15	0.00858	16.8
290	3	51.5677776	-7.074725602	29/07/2013	2013	10:16.3	41484.7988	2402	CEFAS	1	3.1	5.7308051	0	1.2	15	0.00858	33.2
290	3	51.57839959	-7.079618842	29/07/2013	2013	12:31.5	41484.80036	2403	CEFAS	1	2.7	6.046917125	0	-0.1	14	0.00429	16.8
290	3	51.57872431	-7.080265895	29/07/2013	2013	13:06.1	41484.80077	2404	CEFAS	1	0.7	3.314077683	0	0.6	14	0.00429	16.8
290	3	51.5805447	-7.084428142	29/07/2013	2013	16:33.1	41484.80316	2405	CEFAS	1	2.3	5.669622128	0	0.1	14	0.00429	16.8
290	3	51.56386666	-7.064183611	29/07/2013	2013	20:48.8	41484.80612	2406	CEFAS	1	3.1	6.240663205	0	0.9	14	0.00858	8.4
290	3	51.57541511	-7.071513855	29/07/2013	2013	23:53.1	41484.80825	2407	CEFAS	1	3.9	4.007484705	0	3.4	14	0.00429	33.2
290	3	51.57631036	-7.077734316	29/07/2013	2013	29:47.1	41484.81235	2408	CEFAS	1	3.1	5.09858105	0	0.9	14	0.00429	16.8
290	3	51.55849603	-7.069904728	29/07/2013	2013	40:03.5	41484.81948	2409	CEFAS	1	1.9	3.946301733	0	0.8	14	0.01144	33.2
290	3	51.55636233	-7.063140868	29/07/2013	2013	43:35.1	41484.82193	2410	CEFAS	1	1.9	4.394976865	0	0.5	14	0.01144	33.2
290	3	51.55712308	-7.063530293	29/07/2013	2013	44:19.1	41484.82244	2411	CEFAS	1	1.9	4.07886484	0	1	14	0.01144	33.2
290	3	51.56011366	-7.065259419	29/07/2013	2013	45:24.1	41484.8232	2412	CEFAS	1	3.9	6.301846178	0	0.6	14	0.01144	8.4
290	3	51.56097733	-7.063893048	29/07/2013	2013	47:15.1	41484.82448	2413	CEFAS	1	2.3	4.90483497	0	0.8	14	0.01144	8.4
290	3	51.56133841	-7.063536977	29/07/2013	2013	49:41.1	41484.82617	2414	CEFAS	1	2.3	5.669622128	0	0	14	0.01144	8.4
290	3	51.58152045	-7.085835294	29/07/2013	2013	04:19.4	41484.83634	2415	CEFAS	1	2.3	3.823935788	0	1.1	14	0.00429	24.8
290	3	51.56723371	-7.131486034	29/07/2013	2013	15:34.7	41484.84415	2416	CEFAS	1	2.3	4.588722945	0	1.9	17	0.00572	33.2
297	1	50.80639606	-5.577717981	27/07/2013	2013	29:50.4	41482.52072	2417	CEFAS	1	3.9	7.321562388	0	0.4	30	0.02145	14.4
297	1	50.80054036	-5.571195681	27/07/2013	2013	32:14.4	41482.52239	2418	CEFAS	1	3.5	7.260379415	0	0.1	31	0.0286	14.4
297	1	50.80421384	-5.5697141	27/07/2013	2013	36:21.0	41482.52524	2419	CEFAS	1	4.3	7.005450363	0	0.9	30	0.02145	14.4
297	1	50.80505028	-5.575636973	27/07/2013	2013	39:42.8	41482.52758	2420	CEFAS	1	3.9	7.260379415	0	0.3	30	0.02145	14.4
297	1	50.80278754	-5.577557459	27/07/2013	2013	42:13.9	41482.52933	2421	CEFAS	1	3.9	7.13801347	0	0.3	31	0.0286	14.4
297	1	50.79518597	-5.575026458	27/07/2013	2013	44:36.0	41482.53097	2422	CEFAS	1	5.1	6.75052131	0	0.5	31	0.0286	14.4
297	1	50.7914474	-5.572292576	27/07/2013	2013	47:27.4	41482.53296	2423	CEFAS	1	3.9	7.260379415	0	0.3	30	0.03432	14.4
297	1	50.79612663	-5.57808615	27/07/2013	2013	52:05.0	41482.53617	2424	CEFAS	1	3.9	7.454125495	0	0.3	31	0.0286	14.4
297	1	50.78867318	-5.570640421	27/07/2013	2013	55:26.5	41482.5385	2425	CEFAS	1	5.5	8.59620765	0	0.3	30	0.03432	14.4
297	1	50.79701075	-5.583574524	27/07/2013	2013	01:27.2	41482.54268	2426	CEFAS	1	5.5	8.728770758	0	0.1	31	0.03003	14.4
297	1	50.80259349	-5.584845615	27/07/2013	2013	05:38.2	41482.54558	2427	CEFAS	1	4.3	7.005450363	0	1.1	31	0.03003	7.2
297	1	50.79544919	-5.573125085	27/07/2013	2013	11:32.6	41482.54968	2428	CEFAS	1	3.9	7.260379415	0	0.3	31	0.0286	14.4
297	1	50.79124752	-5.576415721	27/07/2013	2013	20:00.1	41482.55556	2429	CEFAS	1	5.1	7.199196443	0	0.9	30	0.03432	14.4
297	1	50.7922017	-5.580147941	27/07/2013	2013	22:33.8	41482.55734	2430	CEFAS	1	4.7	7.831420493	0	0.6	30	0.03146	14.4
297	1	50.79180895	-5.579369459	27/07/2013	2013	27:30.5	41482.56077	2431	CEFAS	1	5.9	8.98369981	0	0.9	30	0.03146	14.4
297	1	50.79477797	-5.58326562	27/07/2013	2013	33:53.9	41482.56521	2432	CEFAS	1	5.1	8.412658733	0	0	31	0.03003	14.4
297	1	50.79396511	-5.585273154	27/07/2013	2013	38:42.6	41482.56855	2433	CEFAS	1	5.1	8.025166573	0	1	31	0.03003	14.4
297	1	50.7912638	-5.583055041	27/07/2013	2013	41:29.1	41482.57048	2434	CEFAS	1	5.5	8.667587785	0	0.4	30	0.03146	14.4
297	1	50.79130263	-5.584618806	27/07/2013	2013	45:03.1	41482.57295	2435	CEFAS	1	5.9	8.025166573	0	2.1	30	0.03146	14.4
297	1	50.79181368	-5.587640768	27/07/2013	2013	49:32.0	41482.57606	2436	CEFAS	1	5.9	8.851136703	0	0.3	30	0.03146	14.4
297	1	50.78926524	-5.590020565	27/07/2013	2013	10:12.0	41482.59042	2437	CEFAS	1	5.5	8.78995373	0	0.3	30	0.03146	14.4
297	1	50.7639364	-5.571151659	27/07/2013	2013	20:43.4	41482.68106	2438	CEFAS	1	3.9	7.005450363	0	1	28	0.0286	0
297	1	50.73631034	-5.602394146	27/07/2013	2013	27:54.0	41482.68604	2439	CEFAS	1	3.9	7.066633335	0	0.4	25	0.00286	23.2
297	1	50.72328072	-5.574532428	27/07/2013	2013	31:47.4	41482.68874	2440	CEFAS	1	4.3	6.94426739	0	0.7	24	0.00715	15.2
297	1	50.33680557	-5.710310267	27/07/2013	2013	16:29.1	41482.76145	2441	CEFAS	1	12.7	3.69137268	1	11	7	0.02145	16.8
297	1	49.92792479	-5.682574196	27/07/2013	2013	01:21.1	41482.83427	2442	CEFAS	1	2.3	4.71108889	0	0.7	NaN	0	30.8
297	1	49.88527421	-5.604453242	27/07/2013	2013	13:31.9	41482.84273	2443	CEFAS	1	5.5	7.831420493	0	1.2	9	0	30.8
297	1	49.88614842	-5.603695025	27/07/2013	2013	15:53.8	41482.84437	2444	CEFAS	1	9.5	7.9639836	1	5.2	10	0	30.8
297	1	49.884712	-5.603439	27/07/2013	2013	19:17.9	41482.84673	2445	CEFAS	1	5.5	9.044882783	0	0.2	9	0	30.8
297	1	49.89889136	-5.536357257	28/07/2013	2013	51:49.1	41483.36932	2446	CEFAS	1	1.9	4.262413758	0	0.4	10	0.00429	30.8
297	1	50.67287491	-5.719079418	28/07/2013	2013	17:01.0	41483.47015	2447	CEFAS	1	2.7	4.140047813	0	2.1	21	0.01716	30.8
297	1	50.83357352	-5.443067427	28/07/2013	2013	54:45.7	41483.49636	2448	CEFAS	1	3.5	6.495592258	0	0.2	28	0	16.8
297	1	50.83822866	-5.455636987	28/07/2013	2013	04:31.5	41483.50314	2449	CEFAS	1	2.3	4.772271863	0	0.8	28	0	16.8
297	1	50.8871928	-5.471027069	28/07/2013	2013	10:43.1	41483.50744	2450	CEFAS	1	1.1	3.242697548	0	0.7	NaN	0	15.2
297	1	50.89125589	-5.486358847	28/07/2013	2013	14:22.1	41483.50998	2451	CEFAS	1	2.3	4.201230785	0	1.1	NaN	0	0
297	1	50.88428622	-5.495426374	28/07/2013	2013	17:59.6	41483.5125	2452	CEFAS	1	1.1	3.375260655	0	0.6	NaN	0	21.6
297	1	50.98289156	-5.595120472	28/07/2013	2013	40:11.9	41483.52792	2453	CEFAS	1	1.1	3.436443628	0	0.6	NaN	0.0286	0
297	1	50.97649438	-5.637394939	28/07/2013	2013	48:27.1	41483.53365	2454	CEFAS	1	1.9	3.752555653	0	1.1	NaN	0.02288	23.2
297	1	51.00640113	-5.658578655	28/07/2013	2013	52:26.0	41483.53641	2455	CEFAS	1	3.1	5.53705902	0	0.9	NaN	0.00286	7.6
297	1	51.01312856	-5.648826938	28/07/2013	2013	55:03.6	41483.53824	2456	CEFAS	1	1.9	3.69137268	0	1	NaN	0.00429	0
297	1	51.08356808	-5.638511905	28/07/2013	2013	06:52.3	41483.54644	2457	CEFAS	1	3.1	5.475876048	0	1.3	NaN	0.01287	8.4
297	1	51.08359379	-5.648341675	28/07/2013	2013	09:56.1	41483.54857	2458	CEFAS	1	4.3	4.394976865	1	4	NaN	0.01287	8.4
297	2	51.45790846	-5.3690502	29/07/2013	2013	59:30.8	41484.37466	2459	CEFAS	1	1.5	4.201230785	0	1.1	NaN	0	50
297	2	51.40472276	-5.390822152	29/07/2013	2013	15:54.4	41484.38605	2460	CEFAS	1	6.3	5.791988073	1	4.4	NaN	0.00143	15.2
297	2	51.40487307	-5.402905976	29/07/2013	2013	21:43.1	41484.39008	2461	CEFAS	1	0.7	3.181514575	0	0.6	NaN	0.00143	15.2
297	2	51.40896369	-5.408031014	29/07/2013	2013	25:49.4	41484.39293	2462	CEFAS	1	2.3	4.394976865	0	1.5	NaN	0	24.8
297	2	51.40994625	-5.409881487	29/07/2013	2013	27:04.6	41484.3938	2463	CEFAS	1	3.1	5.09858105	0	0.9	NaN	0	24.8
297	2	51.3971003	-5.448899453	29/07/2013	2013	39:29.6	41484.40243	2464	CEFAS	1	3.1	5.475876048	0	0.2	NaN	NaN	41.6
297	2	51.38878651	-5.44762571	29/07/2013	2013	45:57.4	41484.40691	2465	CEFAS	1	1.9	3.946301733	0	0.6	NaN	NaN	24.8
297	2	51.38576633	-5.442396879	29/07/2013	2013	49:22.1	41484.40928	2466	CEFAS	1	2.3	4.772271863	0	0.5	NaN	NaN	24.8
297	2	51.38220813	-5.433965902	29/07/2013	2013	52:33.1	41484.41149	2467	CEFAS	1	2.3	3.69137268	0	1.3	NaN	0.00143	33.2
297	2	51.376653	-5.432739669	29/07/2013	2013	58:10.5	41484.4154	2468	CEFAS	1	1.9	3.69137268	0	1.1	NaN	0.00143	33.2
297	2	51.14309905	-5.285279903	29/07/2013	2013	54:30.7	41484.45452	2469	CEFAS	1	2.7	4.51734281	0	0.9	NaN	0.01001	15.2
297	2	51.13878715	-5.278742352	29/07/2013	2013	01:05.0	41484.45909	2470	CEFAS	1	2.3	4.201230785	0	1.7	NaN	0.01716	7.6
297	2	51.13332158	-5.283570931	29/07/2013	2013	04:03.1	41484.46115	2471	CEFAS	1	2.3	3.823935788	0	1.6	NaN	0.00715	0
297	2	51.0318022	-5.347016835	29/07/2013	2013	39:28.4	41484.48575	2472	CEFAS	1	1.5	3.823935788	0	0.5	NaN	0	15.2
297	2	50.81839077	-5.417907457	29/07/2013	2013	41:03.4	41484.69518	2473	CEFAS	1	3.5	5.53705902	0	0.7	28	0	24.8
297	2	50.80046468	-5.401411392	29/07/2013	2013	44:49.8	41484.6978	2474	CEFAS	1	2.7	5.027200915	0	0.4	26	0	24.8
297	2	50.71170531	-5.324811157	29/07/2013	2013	12:00.1	41484.71667	2475	CEFAS	1	2.3	4.772271863	0	0.5	18	0	30.8
297	2	50.64548764	-5.260805805	29/07/2013	2013	36:30.1	41484.73368	2476	CEFAS	1	2.7	5.669622128	0	0.8	11	0	8.4
297	2	50.63931501	-5.276211251	29/07/2013	2013	40:01.2	41484.73613	2477	CEFAS	1	2.7	5.027200915	0	1.1	11	0.00143	24.8
297	2	50.6350805	-5.27786826	29/07/2013	2013	42:32.4	41484.73788	2478	CEFAS	1	2.3	4.140047813	0	2.2	11	0.00143	24.8
297	2	50.63199723	-5.291173898	29/07/2013	2013	48:40.0	41484.74213	2479	CEFAS	1	2.7	5.7308051	0	0.1	11	0.00143	33.2
297	2	50.6229211	-5.289343574	29/07/2013	2013	50:56.2	41484.74371	2480	CEFAS	1	3.1	6.301846178	0	1	11	0.00429	33.2
297	2	50.61086247	-5.295180853	29/07/2013	2013	55:26.0	41484.74683	2481	CEFAS	1	2.7	5.475876048	0	0.6	10	0.00715	15.2
297	2	50.58893997	-5.357049472	29/07/2013	2013	53:29.7	41484.78715	2482	CEFAS	1	2.7	4.201230785	0	1.4	9	0.00429	15.2
297	2	50.60664165	-5.395236685	29/07/2013	2013	05:10.2	41484.79526	2483	CEFAS	1	2.7	5.353510103	0	0.8	12	0	30.8
297	2	50.6284587	-5.389110911	29/07/2013	2013	11:50.9	41484.79989	2484	CEFAS	1	1.9	4.007484705	0	0.7	14	0	28.4
297	2	50.62647475	-5.409633093	29/07/2013	2013	16:19.9	41484.80301	2485	CEFAS	1	1.9	4.394976865	0	1	14	0	21.6
297	2	50.59853012	-5.433600652	29/07/2013	2013	25:24.1	41484.80931	2486	CEFAS	1	3.9	5.863368208	0	1.7	12	0	15.2
297	2	50.59682526	-5.441955939	29/07/2013	2013	28:59.5	41484.8118	2487	CEFAS	1	3.1	5.7308051	0	1.5	12	0	38.4
297	2	50.59942648	-5.440821198	29/07/2013	2013	31:59.4	41484.81388	2488	CEFAS	1	3.5	6.55677523	0	0.1	12	0	15.2
297	2	50.59676938	-5.438867006	29/07/2013	2013	33:19.1	41484.8148	2489	CEFAS	1	1.1	3.4976266	0	0.6	12	0	15.2
297	2	50.59604112	-5.433631863	29/07/2013	2013	35:44.3	41484.81648	2490	CEFAS	1	3.1	4.71108889	0	1.4	12	0	15.2
297	2	50.59235777	-5.441911314	29/07/2013	2013	38:46.0	41484.81859	2491	CEFAS	1	2.3	4.51734281	0	1.3	11	0	38.4
297	2	50.59025289	-5.429893005	29/07/2013	2013	41:57.4	41484.8208	2492	CEFAS	1	3.1	5.669622128	0	0.5	11	0	15.2
297	2	50.59151214	-5.435352786	29/07/2013	2013	43:47.7	41484.82208	2493	CEFAS	1	2.3	4.456159838	0	0	11	0	15.2
297	2	50.58925394	-5.446883247	29/07/2013	2013	48:00.2	41484.825	2494	CEFAS	1	3.1	5.353510103	0	0.7	11	0	38.4
297	2	50.5867437	-5.452968474	29/07/2013	2013	50:55.9	41484.82704	2495	CEFAS	1	2.3	4.007484705	0	0.7	11	0	14.4
297	2	50.58241183	-5.439732018	29/07/2013	2013	55:56.6	41484.83052	2496	CEFAS	1	2.7	5.414693075	0	0.7	11	0	46
297	2	50.56510864	-5.447597588	29/07/2013	2013	03:59.1	41484.8361	2497	CEFAS	1	3.5	5.985734153	0	0.4	9	0	28.4
297	2	50.55925141	-5.453670055	29/07/2013	2013	14:30.8	41484.84341	2498	CEFAS	1	1.1	3.314077683	0	0.8	9	0	28.4
297	2	50.55843108	-5.457517486	29/07/2013	2013	17:04.6	41484.84519	2499	CEFAS	1	1.5	3.69137268	0	0.3	8	0	28.4
297	2	50.55159957	-5.587286378	30/07/2013	2013	35:40.8	41485.23311	2500	CEFAS	1	1.9	3.630189708	0	1.3	9	0	38.4
297	2	50.54719116	-5.574971109	30/07/2013	2013	41:57.1	41485.23747	2501	CEFAS	1	1.5	4.394976865	0	0.3	8	0	46
297	2	50.5439675	-5.578950128	30/07/2013	2013	43:25.1	41485.23848	2502	CEFAS	1	1.1	3.946301733	0	0.7	8	0	21.6
297	2	50.53760295	-5.564140581	30/07/2013	2013	47:11.1	41485.2411	2503	CEFAS	1	3.5	6.373226313	0	0.8	8	0	35.6
297	2	50.5451908	-5.484514331	30/07/2013	2013	00:51.1	41485.25059	2504	CEFAS	1	3.1	6.11829726	0	0.7	8	0	7.2
297	2	50.54035158	-5.481809007	30/07/2013	2013	07:33.4	41485.25525	2505	CEFAS	1	1.1	3.375260655	0	0.4	8	0	14.4
297	2	50.5371432	-5.478451182	30/07/2013	2013	08:34.1	41485.25595	2506	CEFAS	1	0.7	3.120331603	0	0.3	8	0	14.4
297	2	50.53971668	-5.476663291	30/07/2013	2013	12:35.1	41485.25874	2507	CEFAS	1	1.5	4.007484705	0	0.6	8	0	14.4
297	2	50.54503094	-5.496451802	30/07/2013	2013	25:50.0	41485.26794	2508	CEFAS	1	2.3	4.71108889	0	0.8	8	0	21.6
297	2	50.52738741	-5.472214962	30/07/2013	2013	35:14.6	41485.27447	2509	CEFAS	1	1.1	3.181514575	0	0.2	7	0	14.4
297	2	51.03330503	-5.480678567	30/07/2013	2013	43:04.6	41485.32158	2510	CEFAS	1	1.5	3.69137268	0	1.1	NaN	0	7.6
297	2	51.03738091	-5.491697635	30/07/2013	2013	47:55.1	41485.32494	2511	CEFAS	1	2.3	5.53705902	0	0.6	NaN	0	7.6
297	2	51.0966572	-5.51250699	30/07/2013	2013	57:38.5	41485.3317	2512	CEFAS	1	1.1	3.242697548	0	0.5	NaN	0	7.6
297	2	51.13326471	-5.515893551	30/07/2013	2013	03:47.1	41485.33596	2513	CEFAS	1	1.1	3.242697548	0	0.3	NaN	0	7.6
297	3	50.93195705	-5.27925676	30/07/2013	2013	48:52.4	41485.70061	2514	CEFAS	1	2.3	4.201230785	0	0.7	NaN	0	0
297	3	50.65635229	-5.110173498	30/07/2013	2013	28:48.0	41485.72833	2515	CEFAS	1	1.9	4.394976865	0	0.5	6	0	38.4
297	3	50.62249077	-5.132685494	30/07/2013	2013	39:42.7	41485.73591	2516	CEFAS	1	1.9	3.823935788	0	0.5	4	0	15.2
297	3	50.51740199	-5.449954845	30/07/2013	2013	29:28.6	41485.77047	2517	CEFAS	1	1.9	4.007484705	0	0.9	6	0.00143	21.6
298	1	50.32748031	-5.867155246	27/07/2013	2013	32:04.1	41482.64727	2518	CEFAS	1	11.5	5.282129968	1	7.6	1	0.13442	30.8
298	1	50.32677535	-5.865959781	27/07/2013	2013	32:52.1	41482.64783	2519	CEFAS	1	12.3	7.77023752	1	7.4	1	0.13442	30.8
298	1	50.32786261	-5.871271612	27/07/2013	2013	35:14.1	41482.64947	2520	CEFAS	1	1.9	3.242697548	0	1.6	1	0.13442	30.8
298	1	50.00110044	-6.231307149	27/07/2013	2013	26:39.1	41482.72684	2521	CEFAS	1	3.9	4.456159838	0	3.4	NaN	NaN	8.4
298	1	49.91943744	-6.390496595	27/07/2013	2013	08:00.1	41482.75556	2522	CEFAS	1	1.9	3.569006735	0	1.8	NaN	0	33.2
298	1	49.91563264	-6.397846793	27/07/2013	2013	12:37.1	41482.75876	2523	CEFAS	1	7.5	5.159764023	0	3.6	NaN	0	33.2
298	1	49.91476005	-6.389716071	27/07/2013	2013	39:12.1	41482.81889	2524	CEFAS	1	4.3	4.333793893	0	3.7	NaN	0	11.2
298	1	49.92212839	-6.397218995	27/07/2013	2013	41:41.1	41482.82061	2525	CEFAS	1	19.9	10.63564007	1	12.9	NaN	NaN	33.2
298	1	49.90326046	-6.425759985	28/07/2013	2013	52:48.1	41483.20333	2526	CEFAS	1	7.9	5.92455118	0	3.1	NaN	0	10
298	1	49.90266324	-6.423318461	28/07/2013	2013	53:41.1	41483.20395	2527	CEFAS	1	10.7	4.843651998	1	6.4	NaN	0	0
298	1	49.90344479	-6.424281907	28/07/2013	2013	55:09.1	41483.20497	2528	CEFAS	1	7.9	4.262413758	1	4.9	NaN	0	0
298	1	49.90415201	-6.422645598	28/07/2013	2013	55:56.1	41483.20551	2529	CEFAS	1	13.5	9.044882783	1	6.1	NaN	0	0
298	1	49.90402785	-6.422761254	28/07/2013	2013	58:02.1	41483.20697	2530	CEFAS	1	9.5	7.13801347	1	4.7	NaN	0	0
298	1	49.9046713	-6.426066885	28/07/2013	2013	58:59.1	41483.20763	2531	CEFAS	1	2.3	3.823935788	0	1.3	NaN	0	20
298	1	49.90782469	-6.421009732	28/07/2013	2013	09:07.1	41483.21467	2532	CEFAS	1	4.3	4.262413758	0	3.9	NaN	0	0
298	1	49.90940471	-6.417655885	28/07/2013	2013	10:05.1	41483.21534	2533	CEFAS	1	0.7	3.120331603	0	0.4	NaN	0	0
298	1	49.90927133	-6.417662114	28/07/2013	2013	10:47.1	41483.21582	2534	CEFAS	1	4.3	4.394976865	1	4	NaN	0	0
298	1	49.90901377	-6.418721676	28/07/2013	2013	11:53.1	41483.21659	2535	CEFAS	1	5.9	4.456159838	0	1.8	NaN	0	0
298	1	49.90764366	-6.423367134	28/07/2013	2013	15:06.1	41483.21882	2536	CEFAS	1	4.7	5.159764023	1	4.6	NaN	0	0
298	1	49.90705435	-6.424986537	28/07/2013	2013	15:42.1	41483.21924	2537	CEFAS	1	1.1	3.375260655	0	1	NaN	0	20
298	1	49.90723878	-6.424509175	28/07/2013	2013	16:29.1	41483.21978	2538	CEFAS	1	7.5	5.863368208	1	4.7	NaN	0	20
298	1	49.90613641	-6.412293348	28/07/2013	2013	25:27.1	41483.22601	2539	CEFAS	1	5.9	5.159764023	0	3	NaN	0	0
298	1	49.90574825	-6.412830526	28/07/2013	2013	26:15.1	41483.22656	2540	CEFAS	1	15.5	7.13801347	1	9.7	NaN	0	0
298	1	49.9095153	-6.425081356	28/07/2013	2013	35:35.1	41483.23305	2541	CEFAS	1	5.1	4.772271863	0	2.5	NaN	0	20
298	1	49.909866	-6.425011	28/07/2013	2013	38:12.1	41483.23486	2542	CEFAS	1	15.5	7.647871575	1	12.3	NaN	0	20
298	1	49.90702068	-6.413119515	28/07/2013	2013	40:26.1	41483.23641	2543	CEFAS	1	3.5	3.88511876	0	3.4	NaN	0	0
298	1	49.90613448	-6.41265288	28/07/2013	2013	40:47.1	41483.23666	2544	CEFAS	1	1.9	3.436443628	0	1.6	NaN	0	0
298	1	49.9057315	-6.412179801	28/07/2013	2013	41:26.1	41483.23711	2545	CEFAS	1	7.1	4.90483497	1	5.2	NaN	0	0
298	1	49.90654758	-6.411065544	28/07/2013	2013	42:32.1	41483.23787	2546	CEFAS	1	3.5	4.456159838	0	2.6	NaN	0	0
298	1	49.90652001	-6.41134111	28/07/2013	2013	42:47.1	41483.23805	2547	CEFAS	1	3.5	4.456159838	0	2.5	NaN	0	0
298	1	49.90667059	-6.411437837	28/07/2013	2013	43:34.1	41483.23859	2548	CEFAS	1	5.9	5.669622128	0	3.3	NaN	0	0
298	1	49.90675946	-6.410239555	28/07/2013	2013	44:14.1	41483.23905	2549	CEFAS	1	10.7	5.863368208	1	8.1	NaN	0	0
298	1	49.90653133	-6.408810288	28/07/2013	2013	45:09.1	41483.23969	2550	CEFAS	1	5.9	6.11829726	0	2.7	NaN	0	0
298	1	49.90179177	-6.405386308	28/07/2013	2013	56:11.1	41483.24735	2551	CEFAS	1	8.3	6.495592258	1	4.7	NaN	0	0
298	1	49.89489558	-6.412599899	28/07/2013	2013	58:19.1	41483.24883	2552	CEFAS	1	5.1	5.282129968	0	2.1	NaN	0	0
298	1	49.78615497	-6.500845063	28/07/2013	2013	12:56.1	41483.30065	2553	CEFAS	1	3.9	6.11829726	0	0.1	NaN	0	15.2
298	1	49.6751301	-6.669936527	28/07/2013	2013	45:02.1	41483.32294	2554	CEFAS	1	4.3	6.373226313	0	0.9	NaN	NaN	10
298	1	49.56702369	-7.105548999	28/07/2013	2013	48:29.1	41483.367	2555	CEFAS	1	3.1	5.353510103	0	1.2	NaN	0	0
298	1	49.60575655	-7.226400015	28/07/2013	2013	30:21.1	41483.43774	2556	CEFAS	1	0.7	3.181514575	0	0.2	NaN	0	7.6
298	2	51.449989	-5.421858	29/07/2013	2013	53:20.1	41484.41204	2557	CEFAS	1	2.7	4.333793893	0	2	NaN	0	24.8
298	2	51.13374677	-5.281688832	29/07/2013	2013	00:44.1	41484.45884	2558	CEFAS	1	1.1	3.436443628	0	1	NaN	0.00715	7.6
298	2	50.88576622	-5.271409356	29/07/2013	2013	59:17.1	41484.4995	2559	CEFAS	1	3.5	5.353510103	0	0.9	27	0	8.4
298	2	50.88518431	-5.272339933	29/07/2013	2013	59:55.1	41484.49994	2560	CEFAS	1	8.7	5.353510103	1	6.3	27	0	8.4
298	2	50.88531735	-5.27159062	29/07/2013	2013	00:46.1	41484.50053	2561	CEFAS	1	4.7	5.863368208	0	3.4	27	0	8.4
298	2	50.88543816	-5.272444764	29/07/2013	2013	01:41.1	41484.50117	2562	CEFAS	1	2.3	4.07886484	0	2.1	27	0	8.4
298	2	50.88496692	-5.274417857	29/07/2013	2013	02:32.1	41484.50176	2563	CEFAS	1	1.9	3.752555653	0	1.7	27	0	8.4
298	2	50.88348686	-5.275617993	29/07/2013	2013	03:18.1	41484.50229	2564	CEFAS	1	0.7	3.181514575	0	0.4	27	0	8.4
298	2	50.88331282	-5.275919078	29/07/2013	2013	03:33.1	41484.50247	2565	CEFAS	1	1.9	3.4976266	0	1.5	27	0	8.4
298	2	50.88375274	-5.277410793	29/07/2013	2013	04:41.1	41484.50325	2566	CEFAS	1	1.9	3.69137268	0	1.7	27	0	8.4
298	2	50.88355125	-5.277366587	29/07/2013	2013	05:09.1	41484.50358	2567	CEFAS	1	3.1	4.772271863	0	2.8	27	0	8.4
298	2	50.88236566	-5.276558863	29/07/2013	2013	05:58.1	41484.50414	2568	CEFAS	1	0.7	3.630189708	0	0	27	0	8.4
298	2	50.88215451	-5.276599085	29/07/2013	2013	06:10.1	41484.50428	2569	CEFAS	1	1.9	4.007484705	0	1.3	27	0	8.4
298	2	50.88199028	-5.276795023	29/07/2013	2013	06:24.1	41484.50445	2570	CEFAS	1	1.5	4.201230785	0	1.4	27	0	8.4
298	2	50.88197574	-5.2790578	29/07/2013	2013	07:25.1	41484.50515	2571	CEFAS	1	3.5	4.333793893	0	3.2	27	0	8.4
298	2	50.8815482	-5.279977994	29/07/2013	2013	07:43.1	41484.50536	2572	CEFAS	1	1.9	4.007484705	0	1.2	27	0	8.4
298	2	50.87938998	-5.282205977	29/07/2013	2013	08:36.1	41484.50597	2573	CEFAS	1	4.3	4.966017943	0	3.1	27	0	8.4
298	2	50.87939634	-5.282524964	29/07/2013	2013	08:54.1	41484.50618	2574	CEFAS	1	3.1	4.90483497	0	2	27	0	8.4
298	2	50.87954888	-5.282709958	29/07/2013	2013	09:07.1	41484.50633	2575	CEFAS	1	3.9	5.027200915	0	1.3	27	0	8.4
298	2	50.87968658	-5.283340481	29/07/2013	2013	09:35.1	41484.50666	2576	CEFAS	1	3.1	4.772271863	0	1.4	27	0	8.4
298	2	50.87934766	-5.283737986	29/07/2013	2013	10:02.1	41484.50697	2577	CEFAS	1	4.7	4.649905918	0	3.8	27	0	24.8
298	2	50.87919891	-5.280906519	29/07/2013	2013	12:02.1	41484.50836	2578	CEFAS	1	4.7	5.475876048	1	4.6	27	0	8.4
298	2	50.87898692	-5.283481567	29/07/2013	2013	12:29.1	41484.50867	2579	CEFAS	1	4.3	5.159764023	0	2.2	27	0	24.8
298	2	50.87915817	-5.28378077	29/07/2013	2013	12:57.1	41484.50899	2580	CEFAS	1	3.9	5.09858105	0	1.8	27	0	24.8
298	2	50.87932822	-5.283420916	29/07/2013	2013	13:17.1	41484.50923	2581	CEFAS	1	2.7	4.588722945	0	2.4	27	0	24.8
298	2	50.87942381	-5.283015011	29/07/2013	2013	13:51.1	41484.50962	2582	CEFAS	1	5.1	5.159764023	1	4.4	27	0	8.4
298	2	50.87926011	-5.282455601	29/07/2013	2013	14:30.1	41484.51007	2583	CEFAS	1	4.7	4.90483497	0	3.9	27	0	8.4
298	2	50.87849992	-5.281219139	29/07/2013	2013	15:13.1	41484.51057	2584	CEFAS	1	1.9	3.752555653	0	0.8	27	0	8.4
298	2	50.87809305	-5.280697057	29/07/2013	2013	15:28.1	41484.51074	2585	CEFAS	1	0.7	3.569006735	0	0	27	0	8.4
298	2	50.87773111	-5.280102933	29/07/2013	2013	16:01.1	41484.51112	2586	CEFAS	1	1.9	4.007484705	0	1.4	26	0	8.4
298	2	50.88021096	-5.282523582	29/07/2013	2013	17:03.1	41484.51184	2587	CEFAS	1	4.3	5.414693075	0	2	27	0	8.4
298	2	50.88015786	-5.283575645	29/07/2013	2013	17:38.1	41484.51225	2588	CEFAS	1	2.3	5.220946995	0	1.2	27	0	24.8
298	2	50.87960494	-5.283627668	29/07/2013	2013	17:58.1	41484.51248	2589	CEFAS	1	0.7	3.181514575	0	0.6	27	0	24.8
298	2	50.87764358	-5.282411162	29/07/2013	2013	18:51.1	41484.51309	2590	CEFAS	1	4.7	5.09858105	0	3.3	27	0	8.4
298	2	50.87673883	-5.282119854	29/07/2013	2013	19:16.1	41484.51338	2591	CEFAS	1	5.1	4.007484705	1	4.5	27	0	16.8
298	2	50.87514499	-5.284098413	29/07/2013	2013	20:16.1	41484.51408	2592	CEFAS	1	1.1	3.752555653	0	1	27	0	33.2
298	2	50.87337172	-5.286473611	29/07/2013	2013	21:28.1	41484.51491	2593	CEFAS	1	1.5	3.314077683	0	1.4	27	0	33.2
298	2	50.87207671	-5.28668897	29/07/2013	2013	22:10.1	41484.51539	2594	CEFAS	1	1.1	3.4976266	0	0.9	27	0	33.2
298	2	50.87065136	-5.286402298	29/07/2013	2013	22:49.1	41484.51585	2595	CEFAS	1	1.1	3.946301733	0	1	27	0	33.2
298	2	50.86797663	-5.285434006	29/07/2013	2013	23:56.1	41484.51662	2596	CEFAS	1	1.5	3.569006735	0	1.4	27	0	33.2
298	2	50.86611671	-5.284717891	29/07/2013	2013	24:56.1	41484.51732	2597	CEFAS	1	1.9	3.946301733	0	1.7	27	0	8.4
298	2	50.86076066	-5.283718455	29/07/2013	2013	33:51.1	41484.52351	2598	CEFAS	1	1.5	3.69137268	0	1.1	27	0	8.4
298	2	50.861377	-5.284805827	29/07/2013	2013	34:28.1	41484.52394	2599	CEFAS	1	2.3	4.140047813	0	2.2	27	0	8.4
298	2	50.86143543	-5.285268674	29/07/2013	2013	34:49.1	41484.52418	2600	CEFAS	1	1.9	3.569006735	0	1.8	27	0	8.4
298	2	50.85793542	-5.284835974	29/07/2013	2013	36:07.1	41484.52508	2601	CEFAS	1	1.9	3.752555653	0	1.7	26	0	8.4
298	2	50.75908981	-5.317216751	29/07/2013	2013	57:06.1	41484.53965	2602	CEFAS	1	2.3	4.333793893	0	1.4	21	0	0
298	2	50.7313982	-5.350189351	29/07/2013	2013	16:12.1	41484.55292	2603	CEFAS	1	0.7	3.181514575	0	0.4	20	0.00143	16.8
298	2	50.72980383	-5.351065471	29/07/2013	2013	21:32.1	41484.55662	2604	CEFAS	1	5.5	5.475876048	1	5.4	21	0.00429	16.8
298	2	50.54800867	-5.552927049	29/07/2013	2013	16:28.1	41484.63644	2605	CEFAS	1	2.7	4.333793893	0	2.3	9	0	21.6
298	2	50.54706087	-5.553778538	29/07/2013	2013	17:18.1	41484.63702	2606	CEFAS	1	2.7	4.262413758	0	2.2	8	0	21.6
298	2	50.52305632	-5.5772791	29/07/2013	2013	23:39.1	41484.64142	2607	CEFAS	1	4.7	4.966017943	0	3.1	6	0.00143	28.4
298	2	50.52170481	-5.578480047	29/07/2013	2013	24:25.1	41484.64196	2608	CEFAS	1	1.9	4.456159838	0	0	6	0.00143	15.2
298	2	50.52147893	-5.579642835	29/07/2013	2013	25:06.1	41484.64243	2609	CEFAS	1	3.9	3.946301733	0	3.2	6	0.00429	15.2
298	2	50.52301954	-5.57998369	29/07/2013	2013	25:47.1	41484.64291	2610	CEFAS	1	5.5	4.649905918	0	3.5	6	0.00429	28.4
298	2	50.52354949	-5.57985137	29/07/2013	2013	26:09.1	41484.64316	2611	CEFAS	1	3.1	4.456159838	0	2	6	0.00429	28.4
298	2	50.52103941	-5.579964124	29/07/2013	2013	26:51.1	41484.64365	2612	CEFAS	1	2.3	4.140047813	0	1.8	6	0.00429	15.2
298	2	50.52116647	-5.582557031	29/07/2013	2013	27:43.1	41484.64425	2613	CEFAS	1	3.9	4.394976865	0	3.4	6	0.00429	46
298	2	50.52239042	-5.583993134	29/07/2013	2013	28:12.1	41484.64458	2614	CEFAS	1	4.3	4.90483497	0	1.7	6	0.00429	15.2
298	2	50.52247546	-5.584620367	29/07/2013	2013	28:39.1	41484.6449	2615	CEFAS	1	4.7	4.456159838	1	4.6	6	0.00429	15.2
298	2	50.52204646	-5.586114633	29/07/2013	2013	29:39.1	41484.64559	2616	CEFAS	1	7.9	6.301846178	1	5.9	6	0.00429	15.2
298	2	50.52007271	-5.586649894	29/07/2013	2013	30:42.1	41484.64632	2617	CEFAS	1	3.9	4.966017943	0	0.3	6	0.00429	46
298	2	50.52089138	-5.588691352	29/07/2013	2013	31:26.1	41484.64683	2618	CEFAS	1	2.3	4.140047813	0	1.4	6	0.00429	46
298	2	50.52095313	-5.590317206	29/07/2013	2013	31:52.1	41484.64713	2619	CEFAS	1	2.3	4.456159838	0	1.4	6	0.00429	46
298	2	50.51846842	-5.592376957	29/07/2013	2013	32:44.1	41484.64773	2620	CEFAS	1	3.1	4.007484705	0	2.6	6	0.00429	46
298	2	50.51901771	-5.593189051	29/07/2013	2013	33:06.1	41484.64799	2621	CEFAS	1	3.5	4.456159838	0	2.3	6	0.00429	46
298	2	50.51751389	-5.594638544	29/07/2013	2013	34:02.1	41484.64864	2622	CEFAS	1	3.1	4.649905918	0	1.7	6	0.00429	46
298	2	50.51575593	-5.595514241	29/07/2013	2013	34:37.1	41484.64904	2623	CEFAS	1	3.9	5.220946995	0	2.9	6	0.00429	46
298	2	50.51561606	-5.596065048	29/07/2013	2013	34:56.1	41484.64926	2624	CEFAS	1	4.3	4.333793893	0	3.1	6	0.00429	46
298	2	50.35418375	-5.783075937	29/07/2013	2013	25:06.1	41484.6841	2625	CEFAS	1	3.5	5.09858105	0	1.8	4	0.03575	14.4
298	2	50.34748809	-5.788930778	29/07/2013	2013	27:00.1	41484.68542	2626	CEFAS	1	5.9	4.456159838	1	4.2	4	0.03575	42.8
298	2	50.34688106	-5.789258161	29/07/2013	2013	27:22.1	41484.68567	2627	CEFAS	1	2.7	4.71108889	0	2	4	0.03575	42.8
298	2	50.34674439	-5.789638921	29/07/2013	2013	27:43.1	41484.68592	2628	CEFAS	1	3.5	4.201230785	0	3.4	3	0.05148	42.8
298	2	50.34611534	-5.790834104	29/07/2013	2013	28:33.1	41484.68649	2629	CEFAS	1	1.9	4.201230785	0	1.6	4	0.04147	42.8
298	2	50.34349648	-5.79089588	29/07/2013	2013	29:19.1	41484.68703	2630	CEFAS	1	2.3	4.51734281	0	1.4	4	0.04147	42.8
298	2	50.34326149	-5.790987333	29/07/2013	2013	29:33.1	41484.68719	2631	CEFAS	1	3.5	4.772271863	0	2.1	4	0.04147	42.8
298	2	50.34337664	-5.791128884	29/07/2013	2013	29:55.1	41484.68744	2632	CEFAS	1	3.5	4.966017943	0	2.3	4	0.04147	42.8
298	2	50.34351089	-5.790802265	29/07/2013	2013	30:29.1	41484.68784	2633	CEFAS	1	3.9	4.588722945	0	2.8	4	0.04147	42.8
298	2	50.34314367	-5.790187129	29/07/2013	2013	31:00.1	41484.6882	2634	CEFAS	1	2.3	5.027200915	0	2.2	4	0.04147	42.8
298	2	50.34287085	-5.790202651	29/07/2013	2013	31:24.1	41484.68847	2635	CEFAS	1	4.3	4.51734281	0	2.9	4	0.04147	42.8
298	2	50.34235348	-5.791135613	29/07/2013	2013	31:59.1	41484.68888	2636	CEFAS	1	2.7	4.007484705	0	2.3	4	0.04147	0
298	2	50.30996301	-5.808978868	29/07/2013	2013	38:26.1	41484.69336	2637	CEFAS	1	5.9	5.791988073	0	2.6	5	0.04719	7.2
298	2	50.27358217	-5.854995166	29/07/2013	2013	46:52.1	41484.69921	2638	CEFAS	1	20.7	4.90483497	1	14.7	5	0.03289	16.8
298	2	50.27304425	-5.856448759	29/07/2013	2013	47:47.1	41484.69985	2639	CEFAS	1	3.5	4.007484705	0	3	5	0.03289	16.8
298	2	50.27303479	-5.856686874	29/07/2013	2013	47:54.1	41484.69993	2640	CEFAS	1	2.3	3.823935788	0	2.1	5	0.03289	16.8
298	2	50.27307246	-5.85719183	29/07/2013	2013	49:03.1	41484.70073	2641	CEFAS	1	10.3	5.09858105	1	7	5	0.03289	16.8
298	2	50.27321605	-5.857417324	29/07/2013	2013	50:23.1	41484.70166	2642	CEFAS	1	5.1	3.630189708	1	4.4	5	0.03289	16.8
298	2	50.27303098	-5.856751172	29/07/2013	2013	52:40.1	41484.70324	2643	CEFAS	1	2.7	4.007484705	0	2.5	5	0.03289	16.8
298	2	50.2730738	-5.856762046	29/07/2013	2013	52:46.1	41484.70331	2644	CEFAS	1	7.9	3.88511876	1	6.2	5	0.03289	16.8
298	2	50.27262333	-5.859398688	29/07/2013	2013	55:06.1	41484.70493	2645	CEFAS	1	15.9	11.02313223	1	8.6	5	0.03289	16.8
298	2	50.27338452	-5.85746132	29/07/2013	2013	57:16.1	41484.70644	2646	CEFAS	1	19.9	13.88853478	1	11.3	5	0.03289	16.8
298	2	50.27319765	-5.857960141	29/07/2013	2013	59:14.1	41484.7078	2647	CEFAS	1	18.3	9.687303995	1	10.6	5	0.03289	16.8
298	2	50.27289872	-5.858815164	29/07/2013	2013	01:09.1	41484.70913	2648	CEFAS	1	0.7	3.181514575	0	0.3	5	0.03289	16.8
298	2	50.27315882	-5.8626734	29/07/2013	2013	02:24.1	41484.71	2649	CEFAS	1	5.1	5.7308051	1	5	4	0.05148	16.8
298	2	50.2713142	-5.862574174	29/07/2013	2013	04:09.1	41484.71122	2650	CEFAS	1	16.3	8.535024678	1	10.3	4	0.05148	16.8
298	2	50.28681625	-5.842194473	29/07/2013	2013	43:54.1	41484.73882	2651	CEFAS	1	0.7	3.314077683	0	0.4	5	0.03575	33.2
298	2	50.28662542	-5.844430292	29/07/2013	2013	45:05.1	41484.73964	2652	CEFAS	1	7.9	4.588722945	1	6.3	4	0.04862	23.2
298	2	50.28771422	-5.844045908	29/07/2013	2013	47:47.1	41484.74152	2653	CEFAS	1	8.7	5.282129968	1	8.6	4	0.04862	33.2
298	2	50.28600905	-5.843636983	29/07/2013	2013	52:04.1	41484.74449	2654	CEFAS	1	9.5	5.09858105	1	9.4	4	0.04862	23.2
298	2	50.28637093	-5.843946622	29/07/2013	2013	52:17.1	41484.74464	2655	CEFAS	1	5.1	4.262413758	0	3	4	0.04862	23.2
298	2	50.28704367	-5.842367054	29/07/2013	2013	57:33.1	41484.7483	2656	CEFAS	1	11.5	4.649905918	1	9.8	5	0.03575	33.2
298	2	50.28749079	-5.840678241	29/07/2013	2013	59:55.1	41484.74994	2657	CEFAS	1	15.1	6.373226313	1	9	5	0.03575	33.2
298	2	50.28748218	-5.841154928	29/07/2013	2013	01:32.1	41484.75107	2658	CEFAS	1	6.7	4.201230785	1	4.7	5	0.03575	33.2
299	1	50.33246866	-5.248836762	27/07/2013	2013	07:24.4	41482.63014	2659	CEFAS	1	3.9	6.75052131	0	0.6	15	0	10
299	1	50.31418125	-5.26958579	27/07/2013	2013	16:57.8	41482.63678	2660	CEFAS	1	3.1	5.7308051	0	0.8	16	0	0
299	1	50.25439845	-5.383922665	27/07/2013	2013	33:19.1	41482.64814	2661	CEFAS	1	4.3	8.025166573	0	0.3	NaN	0	0
299	1	50.17293452	-5.655292351	27/07/2013	2013	01:28.5	41482.66769	2662	CEFAS	1	2.3	4.333793893	0	1.9	NaN	0	0
299	1	50.04356638	-5.727992496	27/07/2013	2013	31:21.4	41482.68844	2663	CEFAS	1	5.5	7.77023752	0	0.8	NaN	0	0
299	1	50.04816138	-5.735736439	27/07/2013	2013	36:57.1	41482.69233	2664	CEFAS	1	4.7	9.044882783	0	0.6	NaN	0	0
299	1	50.05076602	-5.740232171	27/07/2013	2013	26:04.1	41482.72644	2665	CEFAS	1	5.5	9.80966994	0	0.3	NaN	0.00143	0
299	1	50.0457456	-5.730238172	27/07/2013	2013	27:57.1	41482.72774	2666	CEFAS	1	4.7	8.086349545	0	1	NaN	0	0
299	1	50.04396474	-5.727182205	27/07/2013	2013	31:06.1	41482.72993	2667	CEFAS	1	3.9	6.179480233	0	1.1	NaN	0	0
299	1	50.04683121	-5.733133167	27/07/2013	2013	33:38.1	41482.73169	2668	CEFAS	1	4.7	8.59620765	0	0.5	NaN	0	0
299	1	50.05150023	-5.740582215	27/07/2013	2013	38:40.6	41482.73519	2669	CEFAS	1	5.1	8.535024678	0	0.1	NaN	0.00143	0
299	1	50.04737742	-5.733697309	27/07/2013	2013	41:17.1	41482.737	2670	CEFAS	1	4.3	8.667587785	0	0	NaN	0	0
299	1	50.04122349	-5.720387146	27/07/2013	2013	43:31.1	41482.73855	2671	CEFAS	1	5.9	8.15772968	0	1.7	NaN	0	0
299	1	50.02419056	-5.628856208	27/07/2013	2013	05:18.1	41482.75368	2672	CEFAS	1	5.1	9.17744589	0	0	NaN	0.00143	0
299	1	50.02555366	-5.629747093	27/07/2013	2013	08:47.1	41482.7561	2673	CEFAS	1	6.3	10.06459899	0	0.3	NaN	0.00143	0
299	1	50.02670317	-5.634403079	27/07/2013	2013	21:12.1	41482.76472	2674	CEFAS	1	4.3	8.535024678	0	0.3	NaN	0.00143	0
299	1	50.07015145	-5.527411029	27/07/2013	2013	51:03.1	41482.78545	2675	CEFAS	1	4.3	7.260379415	0	0.2	NaN	NaN	0
299	1	50.07694017	-5.49139366	27/07/2013	2013	54:38.1	41482.78794	2676	CEFAS	1	3.9	5.353510103	0	1.8	NaN	0	0
299	1	50.09819062	-5.4602696	27/07/2013	2013	05:17.8	41482.79534	2677	CEFAS	1	4.3	8.025166573	0	0.6	NaN	0	0
299	1	50.10723948	-5.463076293	27/07/2013	2013	07:22.1	41482.79678	2678	CEFAS	1	3.1	6.75052131	0	1	NaN	NaN	0
299	1	50.10919157	-5.460294826	27/07/2013	2013	10:16.1	41482.7988	2679	CEFAS	1	4.3	7.709054548	0	1.1	NaN	NaN	0
299	1	50.10623093	-5.460394347	27/07/2013	2013	38:19.1	41482.81828	2680	CEFAS	1	3.5	7.005450363	0	0	NaN	NaN	0
299	1	50.1066399	-5.457532905	27/07/2013	2013	41:46.1	41482.82067	2681	CEFAS	1	4.7	9.044882783	0	0.1	NaN	NaN	0
299	1	50.11389382	-5.465820108	27/07/2013	2013	46:06.1	41482.82368	2682	CEFAS	1	3.9	6.811704283	0	0	NaN	NaN	0
299	1	50.11128062	-5.477522934	27/07/2013	2013	50:16.1	41482.82658	2683	CEFAS	1	4.3	8.667587785	0	0	NaN	NaN	0
299	1	50.11105358	-5.466343029	27/07/2013	2013	55:38.1	41482.8303	2684	CEFAS	1	3.1	6.179480233	0	0.9	NaN	NaN	0
299	1	50.11093722	-5.47458846	27/07/2013	2013	07:21.1	41482.83844	2685	CEFAS	1	3.9	7.005450363	0	0.1	NaN	NaN	0
299	1	50.04350516	-5.628288447	28/07/2013	2013	56:15.1	41483.20573	2686	CEFAS	1	2.3	5.282129968	0	0.6	NaN	0	0
299	1	50.03384847	-5.67555454	28/07/2013	2013	03:33.2	41483.2108	2687	CEFAS	1	3.9	6.94426739	0	0.4	NaN	0	0
299	1	50.03391503	-5.673293303	28/07/2013	2013	08:06.8	41483.21397	2688	CEFAS	1	4.7	7.647871575	0	0.7	NaN	0	0
299	1	50.03446219	-5.675469402	28/07/2013	2013	12:03.6	41483.21671	2689	CEFAS	1	3.9	7.454125495	0	0.4	NaN	0	0
299	1	50.0343232	-5.672262219	28/07/2013	2013	16:27.8	41483.21977	2690	CEFAS	1	4.7	8.473841705	0	0.4	NaN	0	0
299	1	50.03395217	-5.673694078	28/07/2013	2013	25:39.7	41483.22615	2691	CEFAS	1	5.9	8.851136703	0	0.3	NaN	0	0
299	1	50.04074786	-5.637527556	28/07/2013	2013	38:28.7	41483.23505	2692	CEFAS	1	2.7	4.843651998	0	0.9	NaN	0	NaN
299	1	50.04758014	-5.612194578	28/07/2013	2013	53:55.1	41483.24578	2693	CEFAS	1	3.1	6.811704283	0	0.8	NaN	0.00143	0
299	1	50.03973161	-5.63574613	28/07/2013	2013	59:43.9	41483.24981	2694	CEFAS	1	4.7	8.280095625	0	0.5	NaN	0	NaN
299	1	50.03917756	-5.638505752	28/07/2013	2013	01:21.1	41483.25094	2695	CEFAS	1	5.1	9.17744589	0	0.5	NaN	0	0
299	1	50.03935532	-5.633962251	28/07/2013	2013	05:38.1	41483.25391	2696	CEFAS	1	4.3	8.667587785	0	0	NaN	0	0
299	1	50.03676247	-5.664481044	28/07/2013	2013	09:57.1	41483.25691	2697	CEFAS	1	4.7	8.341278598	0	0.2	NaN	0	0
299	1	50.03641729	-5.666866198	28/07/2013	2013	10:43.1	41483.25744	2698	CEFAS	1	2.3	5.159764023	0	0.5	NaN	0	0
299	1	50.03420837	-5.675049974	28/07/2013	2013	15:50.2	41483.261	2699	CEFAS	1	5.1	8.280095625	0	0.4	NaN	0	0
299	1	50.04091736	-5.633197302	28/07/2013	2013	23:01.5	41483.26599	2700	CEFAS	1	5.1	8.851136703	0	0.5	NaN	0	0
299	1	50.02679617	-5.52976038	28/07/2013	2013	38:50.5	41483.27697	2701	CEFAS	1	3.5	6.811704283	0	0.8	NaN	0.00286	0
299	1	50.02029621	-5.519860911	28/07/2013	2013	43:10.9	41483.27999	2702	CEFAS	1	5.5	9.106065755	0	0.3	NaN	0.00715	18
299	1	50.02221292	-5.51308711	28/07/2013	2013	46:06.1	41483.28202	2703	CEFAS	1	4.3	8.473841705	0	0.2	NaN	0.00286	18
299	1	50.02290752	-5.541691322	28/07/2013	2013	16:36.4	41483.3032	2704	CEFAS	1	3.9	8.15772968	0	-0.1	NaN	0.00286	0
299	1	50.02034558	-5.531804427	28/07/2013	2013	18:54.5	41483.3048	2705	CEFAS	1	4.7	8.025166573	0	0.3	NaN	0.00572	0
299	1	50.05269041	-5.497650378	28/07/2013	2013	25:55.2	41483.30967	2706	CEFAS	1	3.1	4.333793893	0	2.2	NaN	0.00143	0
299	1	50.05365743	-5.49730127	28/07/2013	2013	27:46.1	41483.31095	2707	CEFAS	1	1.5	3.88511876	0	0.7	NaN	0.00143	0
299	1	50.03956245	-5.631341168	28/07/2013	2013	05:34.8	41483.37888	2708	CEFAS	1	3.9	7.831420493	0	-0.1	NaN	0.00143	0
299	1	50.03712954	-5.625343057	28/07/2013	2013	07:59.7	41483.38055	2709	CEFAS	1	2.7	6.689338338	0	0	NaN	0.00143	0
299	1	50.03797994	-5.633309757	28/07/2013	2013	10:04.3	41483.38199	2710	CEFAS	1	4.7	8.15772968	0	0	NaN	0	0
299	1	50.03610913	-5.65006221	28/07/2013	2013	12:58.6	41483.38401	2711	CEFAS	1	9.9	10.51327413	1	4.1	NaN	0	0
299	1	50.03619641	-5.647563313	28/07/2013	2013	16:06.0	41483.38618	2712	CEFAS	1	4.7	8.59620765	0	0	NaN	0	0
299	1	50.03394553	-5.654993327	28/07/2013	2013	23:26.3	41483.39128	2713	CEFAS	1	4.3	7.454125495	0	0.1	NaN	0	0
299	1	50.03914842	-5.690085768	28/07/2013	2013	27:41.9	41483.39423	2714	CEFAS	1	3.9	7.515308468	0	0.1	NaN	0	0
299	1	50.08035121	-5.761191774	28/07/2013	2013	37:35.7	41483.40111	2715	CEFAS	1	5.1	8.280095625	0	0.1	9	0	10
299	1	50.10717264	-5.73886726	28/07/2013	2013	42:10.7	41483.40429	2716	CEFAS	1	5.5	8.98369981	0	0.1	9	0	0
299	1	50.04431288	-5.692466822	28/07/2013	2013	35:41.8	41483.44146	2717	CEFAS	1	2.3	4.262413758	0	1.2	NaN	0	0
299	1	50.03595316	-5.68363138	28/07/2013	2013	38:12.1	41483.4432	2718	CEFAS	1	3.5	6.628155365	0	0.1	NaN	0	0
299	1	50.03293959	-5.657851446	28/07/2013	2013	45:04.1	41483.44796	2719	CEFAS	1	5.1	9.432374942	0	0.7	NaN	0	0
299	1	50.03773929	-5.651509381	28/07/2013	2013	47:03.2	41483.44934	2720	CEFAS	1	3.5	5.791988073	0	0.7	NaN	0	0
299	1	50.03531779	-5.631402419	28/07/2013	2013	53:35.7	41483.45389	2721	CEFAS	1	6.7	10.31952805	0	0.3	NaN	0.00143	0
299	1	50.03434131	-5.638752552	28/07/2013	2013	56:13.2	41483.45571	2722	CEFAS	1	6.3	9.748486968	0	0.3	NaN	0	0
299	1	50.03568306	-5.630380411	28/07/2013	2013	57:59.2	41483.45694	2723	CEFAS	1	7.1	10.45209115	0	0.7	NaN	0.00143	0
299	1	50.03755988	-5.634308998	28/07/2013	2013	01:15.9	41483.45921	2724	CEFAS	1	4.3	8.341278598	0	0.1	NaN	0	0
299	1	50.03445727	-5.633539857	28/07/2013	2013	03:02.4	41483.46044	2725	CEFAS	1	3.9	5.791988073	0	1.3	NaN	0	0
299	1	50.03447368	-5.634966475	28/07/2013	2013	05:19.9	41483.46204	2726	CEFAS	1	5.1	8.412658733	0	0	NaN	0	0
299	1	50.02869274	-5.635561902	28/07/2013	2013	12:43.8	41483.46717	2727	CEFAS	1	2.7	4.456159838	0	0.8	NaN	0.00143	0
299	1	50.03425438	-5.637896509	28/07/2013	2013	18:10.5	41483.47095	2728	CEFAS	1	5.1	9.044882783	0	0.1	NaN	0	0
299	1	50.02792327	-5.660830134	28/07/2013	2013	21:38.6	41483.47336	2729	CEFAS	1	4.7	8.728770758	0	0.1	NaN	0	0
299	1	50.027168	-5.664993	28/07/2013	2013	23:18.1	41483.47452	2730	CEFAS	1	4.7	8.412658733	0	0	NaN	0	0
299	1	50.01668143	-5.666760137	28/07/2013	2013	32:13.6	41483.48071	2731	CEFAS	1	5.1	8.728770758	0	0.1	NaN	0	24.8
299	1	50.01396319	-5.662407966	28/07/2013	2013	33:58.8	41483.48193	2732	CEFAS	1	5.1	8.535024678	0	0	NaN	0	24.8
299	1	50.00898272	-5.667781271	28/07/2013	2013	36:48.7	41483.4839	2733	CEFAS	1	4.3	8.218912653	0	0.2	NaN	0	24.8
299	1	50.03685788	-5.63096172	28/07/2013	2013	44:04.8	41483.48894	2734	CEFAS	1	3.5	5.608439155	0	1.1	NaN	0.00143	0
299	1	50.03590583	-5.632384077	28/07/2013	2013	48:18.8	41483.49188	2735	CEFAS	1	3.9	7.515308468	0	0	NaN	0	0
299	1	50.04896887	-5.621291909	28/07/2013	2013	17:11.3	41483.51194	2736	CEFAS	1	5.1	8.59620765	0	0.5	NaN	0	0
299	1	50.04906978	-5.619919895	28/07/2013	2013	21:11.8	41483.51472	2737	CEFAS	1	5.1	8.78995373	0	0.4	NaN	0	0
299	1	50.04744499	-5.615884963	28/07/2013	2013	22:28.4	41483.51561	2738	CEFAS	1	4.3	7.57649144	0	0.3	NaN	0	0
299	1	50.0476533	-5.620346579	28/07/2013	2013	24:14.1	41483.51683	2739	CEFAS	1	5.1	8.412658733	0	0.3	NaN	0	0
299	1	50.04054265	-5.635493607	28/07/2013	2013	32:02.3	41483.52225	2740	CEFAS	1	3.1	4.51734281	0	0.7	NaN	0	NaN
299	1	50.04794287	-5.622083938	28/07/2013	2013	46:55.0	41483.53258	2741	CEFAS	1	4.7	8.412658733	0	0.5	NaN	0	0
299	1	50.04829116	-5.622238863	28/07/2013	2013	48:38.1	41483.53377	2742	CEFAS	1	3.5	6.94426739	0	0	NaN	0	0
299	1	50.04623686	-5.625591693	28/07/2013	2013	50:20.3	41483.53496	2743	CEFAS	1	4.3	7.392942523	0	0	NaN	0	0
299	1	50.04862177	-5.621190726	28/07/2013	2013	52:40.8	41483.53658	2744	CEFAS	1	5.1	8.98369981	0	0.2	NaN	0	0
299	1	50.04813346	-5.621870481	28/07/2013	2013	55:10.1	41483.53831	2745	CEFAS	1	5.5	7.647871575	0	1	NaN	0	0
299	1	50.04794466	-5.623301677	28/07/2013	2013	57:04.1	41483.53963	2746	CEFAS	1	4.3	8.341278598	0	0.1	NaN	0	0
299	1	50.04897243	-5.622234874	28/07/2013	2013	59:13.9	41483.54113	2747	CEFAS	1	4.7	8.728770758	0	0	NaN	0	0
299	1	50.04788863	-5.623275317	28/07/2013	2013	02:14.1	41483.54322	2748	CEFAS	1	5.1	9.687303995	0	0.3	NaN	0	0
299	1	50.04742209	-5.622121676	28/07/2013	2013	04:19.7	41483.54467	2749	CEFAS	1	5.1	8.086349545	0	0.6	NaN	0	0
299	1	50.04786892	-5.622496885	28/07/2013	2013	10:42.9	41483.54911	2750	CEFAS	1	4.7	8.535024678	0	0.2	NaN	0	0
299	2	51.35900969	-5.298758091	29/07/2013	2013	19:06.1	41484.42993	2751	CEFAS	1	2.7	5.53705902	0	0.6	0	0	30.8
299	2	51.33164604	-5.220652639	29/07/2013	2013	27:48.8	41484.43598	2752	CEFAS	1	2.3	5.353510103	0	0.7	5	0	23.2
299	2	51.33068711	-5.208129007	29/07/2013	2013	31:20.1	41484.43843	2753	CEFAS	1	1.1	3.88511876	0	0	5	0	30.8
299	2	51.32741417	-5.186818126	29/07/2013	2013	36:31.1	41484.44203	2754	CEFAS	1	1.9	5.09858105	0	0.3	6	0	15.2
299	2	51.01499308	-4.996871394	29/07/2013	2013	33:46.4	41484.48179	2755	CEFAS	1	1.1	3.569006735	0	0.4	13	0.08437	23.2
299	2	51.01409731	-4.993402538	29/07/2013	2013	35:40.1	41484.4831	2756	CEFAS	1	2.3	4.51734281	0	1.6	13	0.08437	23.2
299	2	50.99697312	-4.984122052	29/07/2013	2013	41:00.0	41484.48681	2757	CEFAS	1	10.7	7.515308468	1	7.1	14	0.0715	15.2
299	2	50.72811773	-4.86896119	29/07/2013	2013	35:00.9	41484.52432	2758	CEFAS	1	1.5	3.630189708	0	0.6	0	0.04004	30.8
299	2	50.68210233	-4.848229209	29/07/2013	2013	44:26.1	41484.53086	2759	CEFAS	1	2.3	5.353510103	0	0	2	0.07865	8.4
299	2	50.5613162	-4.996869742	29/07/2013	2013	25:23.5	41484.5593	2760	CEFAS	1	3.1	5.159764023	0	0.9	NaN	0.01144	0
299	2	50.55090272	-5.012026067	29/07/2013	2013	29:15.1	41484.56198	2761	CEFAS	1	2.3	4.51734281	0	0.4	NaN	0.01287	0
299	2	50.55065225	-5.008734243	29/07/2013	2013	29:52.1	41484.56241	2762	CEFAS	1	1.1	3.375260655	0	0.8	NaN	0.01287	0
299	2	50.32424881	-5.233257382	29/07/2013	2013	19:10.1	41484.59664	2763	CEFAS	1	3.5	5.53705902	0	1	NaN	NaN	0
299	2	50.32878858	-5.284441467	29/07/2013	2013	32:11.7	41484.60569	2764	CEFAS	1	3.9	7.260379415	0	0.3	14	0	18
299	2	50.33086573	-5.276843571	29/07/2013	2013	40:48.1	41484.61167	2765	CEFAS	1	4.7	8.59620765	0	0	15	0	0
299	2	50.32978447	-5.282807316	29/07/2013	2013	43:48.1	41484.61375	2766	CEFAS	1	2.7	4.843651998	0	1	14	0	0
299	2	50.32741091	-5.28156	29/07/2013	2013	49:07.1	41484.61744	2767	CEFAS	1	3.5	7.199196443	0	-0.1	14	0	0
299	2	50.32951792	-5.291511928	29/07/2013	2013	56:45.1	41484.62274	2768	CEFAS	1	5.1	8.851136703	0	0.7	14	0	18
299	2	50.3289178	-5.294040298	29/07/2013	2013	57:51.1	41484.62351	2769	CEFAS	1	2.3	5.282129968	0	0.4	14	0	18
299	2	50.32033805	-5.303895509	29/07/2013	2013	00:14.1	41484.62516	2770	CEFAS	1	4.3	8.473841705	0	0	15	0	0
299	2	50.31585438	-5.308583688	29/07/2013	2013	02:38.1	41484.62683	2771	CEFAS	1	4.7	8.086349545	0	0.7	15	0	0
299	2	50.31115948	-5.311478619	29/07/2013	2013	04:30.1	41484.62813	2772	CEFAS	1	5.1	8.78995373	0	0.1	16	0	0
299	2	50.32313021	-5.295719553	29/07/2013	2013	08:53.1	41484.63117	2773	CEFAS	1	3.9	8.412658733	0	0	15	0	18
299	2	50.32033443	-5.30425254	29/07/2013	2013	11:24.1	41484.63292	2774	CEFAS	1	3.5	7.902800628	0	0	15	0	0
299	2	50.33411776	-5.318450085	29/07/2013	2013	15:12.1	41484.63556	2775	CEFAS	1	4.3	8.412658733	0	0	13	0	15.2
299	2	50.32674589	-5.267165754	29/07/2013	2013	34:23.3	41484.64888	2776	CEFAS	1	4.3	7.9639836	0	0.8	15	0	0
299	2	50.3283915	-5.251893353	29/07/2013	2013	36:26.1	41484.6503	2777	CEFAS	1	4.3	8.728770758	0	0.1	15	0	0
299	2	50.33453858	-5.245183089	29/07/2013	2013	38:22.1	41484.65164	2778	CEFAS	1	4.3	8.473841705	0	0.2	15	0	0
299	2	50.33365211	-5.251061006	29/07/2013	2013	40:12.1	41484.65292	2779	CEFAS	1	4.3	8.59620765	0	0	15	0	10
299	2	50.32935602	-5.253515312	29/07/2013	2013	41:59.1	41484.65416	2780	CEFAS	1	4.3	8.535024678	0	0.4	15	0	0
299	2	50.32316285	-5.248221116	29/07/2013	2013	44:15.1	41484.65573	2781	CEFAS	1	3.5	7.709054548	0	0	16	0	0
299	2	50.32018188	-5.262516515	29/07/2013	2013	48:04.1	41484.65838	2782	CEFAS	1	4.7	8.851136703	0	0.1	16	0	0
299	2	50.33106123	-5.268461062	29/07/2013	2013	51:17.1	41484.66061	2783	CEFAS	1	4.7	8.341278598	0	0	15	0	0
299	2	50.32805033	-5.275045445	29/07/2013	2013	53:09.1	41484.66191	2784	CEFAS	1	4.7	9.044882783	0	0.6	15	0	0
299	2	50.324772	-5.28184	29/07/2013	2013	55:27.1	41484.66351	2785	CEFAS	1	4.7	8.667587785	0	1	14	0	0
299	2	50.31924748	-5.298633477	29/07/2013	2013	59:42.1	41484.66646	2786	CEFAS	1	3.9	8.473841705	0	0	15	0	10
299	2	50.32044495	-5.316349716	29/07/2013	2013	02:41.3	41484.66853	2787	CEFAS	1	5.1	8.78995373	0	0.1	14	0	8.4
299	2	50.29538962	-5.341966938	29/07/2013	2013	11:15.9	41484.67449	2788	CEFAS	1	1.5	4.140047813	0	1.2	16	0	9.2
299	2	50.28487497	-5.335623247	29/07/2013	2013	13:28.1	41484.67602	2789	CEFAS	1	3.5	8.025166573	0	0.3	17	0	0
299	2	50.27990022	-5.336989411	29/07/2013	2013	15:05.1	41484.67714	2790	CEFAS	1	3.5	7.77023752	0	0	17	0	0
299	2	50.27736883	-5.338031551	29/07/2013	2013	16:35.1	41484.67818	2791	CEFAS	1	3.5	7.392942523	0	0.4	NaN	0	0
299	2	50.27243561	-5.338957846	29/07/2013	2013	18:07.1	41484.67925	2792	CEFAS	1	5.1	8.412658733	0	0.4	NaN	0	0
299	2	50.26973031	-5.342777821	29/07/2013	2013	19:37.1	41484.68029	2793	CEFAS	1	3.5	6.373226313	0	0.8	NaN	0	0
299	2	50.2661309	-5.345995338	29/07/2013	2013	21:26.1	41484.68155	2794	CEFAS	1	4.3	7.515308468	0	0.7	NaN	0	0
299	2	50.26934207	-5.352991357	29/07/2013	2013	22:56.1	41484.68259	2795	CEFAS	1	5.1	8.412658733	0	0.7	NaN	0	0
299	2	50.26507213	-5.353066649	29/07/2013	2013	24:25.1	41484.68362	2796	CEFAS	1	3.9	7.77023752	0	0.1	NaN	0	0
299	2	50.2642829	-5.35772789	29/07/2013	2013	26:15.1	41484.6849	2797	CEFAS	1	3.9	7.9639836	0	0.2	NaN	0	0
299	2	50.26926735	-5.362474196	29/07/2013	2013	28:01.1	41484.68612	2798	CEFAS	1	3.9	7.57649144	0	0.4	NaN	0	0
299	2	50.2677284	-5.341777087	29/07/2013	2013	29:56.1	41484.68745	2799	CEFAS	1	4.3	7.902800628	0	0	NaN	0	0
299	2	50.26660575	-5.341926915	29/07/2013	2013	32:07.1	41484.68897	2800	CEFAS	1	5.1	8.851136703	0	0.3	NaN	0	0
299	2	50.26435408	-5.348038437	29/07/2013	2013	34:10.1	41484.69039	2801	CEFAS	1	3.1	7.066633335	0	0.1	NaN	0	0
299	2	50.26832972	-5.353957675	29/07/2013	2013	35:42.1	41484.69146	2802	CEFAS	1	4.7	8.412658733	0	0.1	NaN	0	0
299	2	50.27530989	-5.358809902	29/07/2013	2013	37:27.1	41484.69267	2803	CEFAS	1	3.9	8.341278598	0	0	NaN	0	0
299	2	50.27196219	-5.363571029	29/07/2013	2013	39:10.1	41484.69387	2804	CEFAS	1	4.3	8.535024678	0	0.4	NaN	0	0
299	2	50.26703096	-5.36200288	29/07/2013	2013	41:00.1	41484.69514	2805	CEFAS	1	4.3	8.412658733	0	0.1	NaN	0	0
299	2	50.26182534	-5.354164187	29/07/2013	2013	43:36.8	41484.69695	2806	CEFAS	1	4.7	7.57649144	0	0.2	NaN	0	0
299	2	50.25505465	-5.36729395	29/07/2013	2013	47:11.1	41484.69943	2807	CEFAS	1	4.3	8.667587785	0	0	NaN	0	0
299	2	50.26899495	-5.364302869	29/07/2013	2013	13:19.2	41484.71758	2808	CEFAS	1	4.3	7.831420493	0	0	NaN	0	0
299	2	50.27796232	-5.380770627	29/07/2013	2013	16:06.1	41484.71952	2809	CEFAS	1	4.3	8.59620765	0	0	NaN	0	9.2
299	2	50.27315466	-5.390544023	29/07/2013	2013	18:39.1	41484.72129	2810	CEFAS	1	3.5	7.57649144	0	0	NaN	0	33.2
299	2	50.18933874	-5.611306323	29/07/2013	2013	55:43.5	41484.74703	2811	CEFAS	1	4.3	7.9639836	0	0	NaN	NaN	0
299	2	50.14997053	-5.700486577	29/07/2013	2013	09:29.4	41484.75659	2812	CEFAS	1	3.5	6.11829726	0	0.1	NaN	0	0
299	2	50.0401015	-5.625632901	29/07/2013	2013	32:49.9	41484.7728	2813	CEFAS	1	2.3	4.262413758	0	0.8	NaN	0.00143	0
299	2	50.042246	-5.562346989	29/07/2013	2013	37:21.1	41484.77594	2814	CEFAS	1	3.9	7.57649144	0	0.1	NaN	0.00143	0
299	2	50.04266725	-5.547993577	29/07/2013	2013	39:03.1	41484.77712	2815	CEFAS	1	3.9	5.985734153	0	1.4	NaN	0.00143	0
299	2	50.04437565	-5.540271965	29/07/2013	2013	40:56.1	41484.77843	2816	CEFAS	1	3.9	7.321562388	0	0	NaN	0	0
299	2	50.04873281	-5.530334114	29/07/2013	2013	42:26.1	41484.77947	2817	CEFAS	1	2.7	4.90483497	0	1	NaN	0	0
299	2	50.04891823	-5.52741507	29/07/2013	2013	44:06.1	41484.78063	2818	CEFAS	1	3.5	7.13801347	0	0	NaN	0	0
299	2	50.04917291	-5.527272747	29/07/2013	2013	45:47.1	41484.7818	2819	CEFAS	1	3.9	6.628155365	0	0.1	NaN	0	0
299	2	50.04899163	-5.527039133	29/07/2013	2013	48:01.1	41484.78335	2820	CEFAS	1	3.9	7.515308468	0	0.3	NaN	0	0
299	2	50.048679	-5.526742	29/07/2013	2013	02:04.0	41484.7931	2821	CEFAS	1	4.7	7.260379415	0	0.9	NaN	0	0
299	2	50.07033584	-5.524392092	29/07/2013	2013	12:23.1	41484.80027	2822	CEFAS	1	3.9	7.902800628	0	0	NaN	0.00572	0
299	2	50.07585297	-5.515447643	29/07/2013	2013	15:09.1	41484.80219	2823	CEFAS	1	3.5	6.240663205	0	0	NaN	0.00572	0
299	2	50.07690809	-5.513038791	29/07/2013	2013	17:56.1	41484.80412	2824	CEFAS	1	4.3	8.280095625	0	0.2	NaN	0.00143	0
299	2	50.07476546	-5.517729457	29/07/2013	2013	21:15.9	41484.80643	2825	CEFAS	1	5.1	8.280095625	0	0.2	NaN	0.00572	0
299	2	50.08103462	-5.50371948	29/07/2013	2013	06:17.1	41484.8377	2826	CEFAS	1	3.5	5.09858105	0	0.8	NaN	0	0
299	2	50.08227126	-5.502319237	29/07/2013	2013	09:08.1	41484.83968	2827	CEFAS	1	3.1	6.179480233	0	0.9	NaN	0	0
299	2	50.04530119	-5.577468704	30/07/2013	2013	15:37.6	41485.38585	2828	CEFAS	1	5.5	9.360994808	0	0.3	NaN	0.00715	0
299	2	50.04714691	-5.564115062	30/07/2013	2013	20:44.9	41485.38941	2829	CEFAS	1	4.7	7.709054548	0	1.4	NaN	0.00715	0
299	2	50.04376846	-5.575613623	30/07/2013	2013	35:54.1	41485.39993	2830	CEFAS	1	5.5	7.647871575	0	1.5	NaN	0.00715	0
299	2	50.0482912	-5.557401303	30/07/2013	2013	49:53.1	41485.40964	2831	CEFAS	1	5.1	8.280095625	0	0.1	NaN	0	0
997	1	50.75835624	-5.222744144	28/07/2013	2013	28:35.1	41483.68652	2832	CEFAS	0	1.1	3.69137268	0	0.2	17	0	8.4
997	1	50.69865487	-5.270985188	28/07/2013	2013	45:14.1	41483.69808	2833	CEFAS	0	0.7	3.436443628	0	0.4	15	0	0
997	1	50.66209199	-5.362918602	28/07/2013	2013	41:53.1	41483.73742	2834	CEFAS	0	1.9	3.823935788	0	0.9	17	0	33.2
997	1	50.63465662	-5.373347962	28/07/2013	2013	37:17.1	41483.77589	2835	CEFAS	0	2.3	4.588722945	0	0.2	14	0	30.8
997	1	50.63022399	-5.366101191	28/07/2013	2013	39:14.1	41483.77725	2836	CEFAS	0	1.1	3.314077683	0	1	13	0	24.8
997	1	50.6227624	-5.362157714	28/07/2013	2013	43:12.1	41483.78	2837	CEFAS	0	1.9	4.394976865	0	0.1	12	0	24.8
997	1	50.61905604	-5.361941035	28/07/2013	2013	24:04.1	41483.80838	2838	CEFAS	0	1.9	4.007484705	0	0.9	12	0	8.4
997	1	50.6127164	-5.343980614	28/07/2013	2013	43:16.1	41483.82171	2839	CEFAS	0	1.9	3.752555653	0	0.8	11	0.00143	7.6
997	1	50.62708113	-5.343006001	28/07/2013	2013	48:40.1	41483.82546	2840	CEFAS	0	1.1	3.4976266	0	0.5	13	0	23.2
997	1	50.63443687	-5.311538408	28/07/2013	2013	05:24.1	41483.83708	2841	CEFAS	0	0.7	3.436443628	0	0.4	12	0.00143	8.4
997	1	50.69116606	-5.301106712	29/07/2013	2013	53:45.1	41484.20399	2842	CEFAS	0	1.5	3.4976266	0	1.3	16	0	30.8
997	1	50.69068355	-5.302961191	29/07/2013	2013	55:30.1	41484.20521	2843	CEFAS	0	3.1	5.669622128	0	1.3	16	0	30.8
997	1	50.68932139	-5.29886195	29/07/2013	2013	57:20.1	41484.20648	2844	CEFAS	0	1.1	3.181514575	0	0.8	16	0	23.2
997	1	50.7028384	-5.301304919	29/07/2013	2013	05:53.1	41484.21242	2845	CEFAS	0	1.5	3.569006735	0	1.1	17	0	7.6
997	1	50.70077226	-5.311735619	29/07/2013	2013	08:30.1	41484.21424	2846	CEFAS	0	1.1	3.436443628	0	1	17	0	7.6
997	1	50.70072689	-5.31697069	29/07/2013	2013	10:14.1	41484.21544	2847	CEFAS	0	1.5	3.436443628	0	1.1	17	0	7.6
997	1	50.71898014	-5.358648085	29/07/2013	2013	17:55.1	41484.22078	2848	CEFAS	0	2.3	4.201230785	0	1.4	20	0.00429	24.8
997	1	50.74550608	-5.313614453	29/07/2013	2013	36:15.1	41484.23351	2849	CEFAS	0	2.3	4.07886484	0	2.2	19	0	23.2
997	1	50.80829455	-5.409634204	29/07/2013	2013	00:32.1	41484.25037	2850	CEFAS	0	2.3	3.88511876	0	1.3	28	0	33.2
997	1	50.8185693	-5.41132991	29/07/2013	2013	06:27.1	41484.25448	2851	CEFAS	0	2.7	4.333793893	0	1.3	28	0	24.8
997	1	50.81831334	-5.407291735	29/07/2013	2013	09:39.1	41484.2567	2852	CEFAS	0	1.9	4.07886484	0	0.9	28	0	24.8
997	1	50.81695447	-5.393262669	29/07/2013	2013	14:14.1	41484.25989	2853	CEFAS	0	1.5	3.752555653	0	1.2	28	0	33.2
997	1	50.82055327	-5.398025378	29/07/2013	2013	15:54.1	41484.26104	2854	CEFAS	0	1.9	4.333793893	0	0.6	28	0	33.2
997	1	50.8282023	-5.409759814	29/07/2013	2013	18:16.1	41484.26269	2855	CEFAS	0	1.1	3.436443628	0	0.8	29	0	41.6
997	1	50.810089	-5.426488343	29/07/2013	2013	55:35.1	41484.2886	2856	CEFAS	0	1.9	3.823935788	0	0.6	28	0.00143	41.6
997	1	50.79985359	-5.434611042	29/07/2013	2013	01:41.1	41484.29284	2857	CEFAS	0	2.7	4.843651998	0	0.9	28	0.00286	24.8
997	1	50.80005415	-5.4252174	29/07/2013	2013	19:25.1	41484.30515	2858	CEFAS	0	3.5	5.985734153	0	0.4	28	0.00286	41.6
998	2	51.34257997	-5.0434877	29/07/2013	2013	52:20.7	41484.70302	2859	CEFAS	1	1.5	3.436443628	0	1	7	0.00143	30.8
998	2	51.35493527	-5.050866663	29/07/2013	2013	02:04.1	41484.70977	2860	CEFAS	1	1.5	3.88511876	0	0.7	5	0.00858	54
998	2	51.35715929	-5.060710205	29/07/2013	2013	07:27.9	41484.71352	2861	CEFAS	1	2.3	4.456159838	0	0.4	5	0.00858	30.8
998	2	51.359111	-5.087124689	29/07/2013	2013	28:11.1	41484.72791	2862	CEFAS	1	1.5	7.321562388	0	1.4	5	0.01001	30.8
998	2	51.35892542	-5.087137098	29/07/2013	2013	28:53.1	41484.72839	2863	CEFAS	1	1.1	7.9639836	0	0.9	5	0.01001	30.8
998	3	51.04122685	-4.959091551	30/07/2013	2013	48:11.1	41485.65846	2864	CEFAS	1	1.1	3.569006735	0	0.9	8	0.0429	24.8
998	3	50.87718623	-4.974843326	30/07/2013	2013	11:43.1	41485.6748	2865	CEFAS	1	3.1	5.791988073	0	0.8	9	0	30.8
998	3	50.75215135	-4.998793687	30/07/2013	2013	42:27.1	41485.69615	2866	CEFAS	1	0.7	3.314077683	0	0.3	3	0	16.8
998	3	50.73363881	-4.993259273	30/07/2013	2013	45:09.8	41485.69803	2867	CEFAS	1	0.7	3.314077683	0	0.5	4	0	24.8
998	3	50.7289825	-4.993748613	30/07/2013	2013	46:31.1	41485.69897	2868	CEFAS	1	1.9	3.630189708	0	1.7	4	0	41.6
998	3	50.72148907	-4.992862447	30/07/2013	2013	48:24.1	41485.70028	2869	CEFAS	1	1.9	4.333793893	0	0.6	4	0	33.2
998	3	50.7141333	-4.993593523	30/07/2013	2013	49:42.1	41485.70118	2870	CEFAS	1	0.7	3.436443628	0	0.5	5	0	33.2
998	3	50.69854985	-5.005672895	30/07/2013	2013	53:26.1	41485.70377	2871	CEFAS	1	2.7	5.220946995	0	0.8	7	0	15.2
998	3	50.31606832	-5.605158567	30/07/2013	2013	44:52.1	41485.78116	2872	CEFAS	1	3.5	6.75052131	0	0.6	9	0	23.2
998	3	50.31698395	-5.621373921	30/07/2013	2013	07:20.1	41485.79676	2873	CEFAS	1	3.5	6.11829726	0	0.4	8	0	23.2
998	3	50.32672278	-5.633003263	30/07/2013	2013	09:52.1	41485.79852	2874	CEFAS	1	7.5	6.689338338	1	4.9	6	0	30.8
998	3	50.20241713	-5.857416089	31/07/2013	2013	41:38.1	41486.23725	2875	CEFAS	1	29.5	8.15772968	1	21.3	4	0.01716	0
998	3	50.20612896	-5.859742275	31/07/2013	2013	43:22.1	41486.23845	2876	CEFAS	1	2.3	3.375260655	0	2.2	3	0.02288	0
998	3	50.20617411	-5.859756121	31/07/2013	2013	43:25.1	41486.23848	2877	CEFAS	1	1.9	3.4976266	0	1.5	3	0.02288	0
998	3	50.20691569	-5.862804857	31/07/2013	2013	49:28.3	41486.24269	2878	CEFAS	1	0.7	3.120331603	0	0.5	3	0.02288	24.8
998	3	50.21509877	-5.899657407	31/07/2013	2013	56:30.8	41486.24758	2879	CEFAS	1	1.5	3.242697548	0	0.9	1	0.03289	24.8
998	3	50.21897683	-5.89313492	31/07/2013	2013	00:20.1	41486.25023	2880	CEFAS	1	1.1	3.181514575	0	0.9	2	0.02574	24.8
998	3	50.21897723	-5.89319995	31/07/2013	2013	00:23.1	41486.25027	2881	CEFAS	1	1.9	3.375260655	0	1.6	2	0.02574	24.8
998	3	50.21897461	-5.893308392	31/07/2013	2013	00:27.1	41486.25031	2882	CEFAS	1	1.5	3.242697548	0	1.3	2	0.02574	24.8
998	3	50.21896456	-5.893510131	31/07/2013	2013	00:33.1	41486.25038	2883	CEFAS	1	1.9	3.242697548	0	1.3	2	0.02574	24.8
998	3	50.2188446	-5.894765687	31/07/2013	2013	01:02.1	41486.25072	2884	CEFAS	1	3.5	3.375260655	0	3.4	1	0.03289	24.8
998	3	50.21867002	-5.895392573	31/07/2013	2013	01:37.1	41486.25112	2885	CEFAS	1	7.1	4.649905918	0	3.9	1	0.03289	24.8
998	3	50.22075749	-5.87786135	31/07/2013	2013	20:12.2	41486.26403	2886	CEFAS	1	10.7	9.106065755	1	6	2	0.02574	8.4
999	1	51.61353565	-5.637680035	28/07/2013	2013	32:51.1	41483.68948	2887	CEFAS	0	3.9	2.834811064	0	2	NaN	0	63.6
999	1	51.58075958	-5.666657751	28/07/2013	2013	44:19.3	41483.69745	2888	CEFAS	0	1.9	2.192389852	0	0.5	NaN	0	54
999	1	51.56760101	-5.673695504	28/07/2013	2013	47:01.4	41483.69932	2889	CEFAS	0	0.7	1.560165801	0	0.3	NaN	0	38.4
999	1	51.55542682	-5.67070315	28/07/2013	2013	50:29.9	41483.70173	2890	CEFAS	0	1.9	2.294361473	0	0.4	NaN	0.01144	38.4
999	1	51.48464745	-5.683582428	28/07/2013	2013	04:39.1	41483.71156	2891	CEFAS	0	0.7	1.65194026	0	0.5	NaN	0	33.2
999	1	51.44180041	-5.718954532	28/07/2013	2013	16:49.7	41483.72002	2892	CEFAS	0	1.5	1.906869313	0	0.4	NaN	0	30.8
999	1	51.28965161	-5.947927363	28/07/2013	2013	05:09.1	41483.75358	2893	CEFAS	0	2.7	2.070023906	0	1.6	NaN	0	7.6
999	1	51.12893564	-5.921803537	28/07/2013	2013	33:23.0	41483.81485	2894	CEFAS	0	0.7	1.713123233	0	0	NaN	0	15.2
999	1	50.96321297	-5.793538617	29/07/2013	2013	59:39.1	41484.20809	2895	CEFAS	0	1.1	1.682531747	0	0.9	NaN	0.00143	15.2
999	2	51.16984103	-5.793129949	30/07/2013	2013	03:02.7	41485.71045	2896	CEFAS	0	1.1	1.998643772	0	0.1	NaN	0	0
999	2	51.17244805	-5.793017532	30/07/2013	2013	04:26.3	41485.71142	2897	CEFAS	0	2.3	2.447318904	0	1.2	NaN	0	0
999	2	51.17147232	-5.795463356	30/07/2013	2013	05:24.1	41485.71208	2898	CEFAS	0	1.9	2.834811064	0	0.1	NaN	0	0
999	2	51.17426803	-5.794467572	30/07/2013	2013	06:42.0	41485.71299	2899	CEFAS	0	3.1	3.344669169	0	1.1	NaN	0	0
999	2	51.17186281	-5.797200986	30/07/2013	2013	08:38.3	41485.71433	2900	CEFAS	0	3.1	3.823935788	0	0.5	NaN	0	0
999	2	51.16563055	-5.80731593	30/07/2013	2013	11:05.3	41485.71603	2901	CEFAS	0	3.1	2.926585523	0	1.1	NaN	0	0
999	2	51.15995001	-5.807756614	30/07/2013	2013	13:13.4	41485.71752	2902	CEFAS	0	1.9	1.906869313	0	0.6	NaN	0	16.8
999	2	51.16209595	-5.816610452	30/07/2013	2013	15:57.2	41485.71941	2903	CEFAS	0	3.1	2.416727418	0	1.6	NaN	0	8.4
999	2	51.14071538	-5.812970341	30/07/2013	2013	19:59.6	41485.72222	2904	CEFAS	0	1.9	2.03943242	0	1.1	NaN	0	0
999	2	51.15646822	-5.870909707	30/07/2013	2013	34:53.9	41485.73257	2905	CEFAS	0	3.5	4.201230785	0	0.5	NaN	0	0
999	2	51.1505704	-5.875829744	30/07/2013	2013	39:52.5	41485.73602	2906	CEFAS	0	3.1	3.05914863	0	0.8	NaN	0	7.6
999	2	51.14077691	-5.903148477	30/07/2013	2013	13:04.4	41485.75908	2907	CEFAS	0	2.7	3.05914863	0	0.5	NaN	0	8.4
999	2	51.1448238	-5.910757918	30/07/2013	2013	14:50.1	41485.7603	2908	CEFAS	0	3.5	3.150923089	0	1.7	NaN	0	15.2
999	2	51.14455501	-5.919638634	30/07/2013	2013	24:16.5	41485.76686	2909	CEFAS	0	1.9	2.253572824	0	0.5	NaN	0	7.6
999	2	51.15329047	-5.984443099	30/07/2013	2013	37:56.9	41485.77635	2910	CEFAS	0	2.3	2.161798365	0	0.9	NaN	0	7.6
999	2	51.13976123	-5.920199558	30/07/2013	2013	44:18.8	41485.78077	2911	CEFAS	0	2.7	3.05914863	0	0.6	NaN	0	0
999	2	51.12274613	-5.91839677	30/07/2013	2013	52:21.0	41485.78635	2912	CEFAS	0	2.3	2.987768495	0	0.1	NaN	0	15.2
999	2	51.12191468	-5.909586682	30/07/2013	2013	57:28.4	41485.78991	2913	CEFAS	0	1.9	1.937460799	0	0.8	NaN	0	8.4
999	2	51.11488635	-5.907649688	30/07/2013	2013	06:41.1	41485.79631	2914	CEFAS	0	2.7	2.508501877	0	0.6	NaN	0	7.6
999	2	51.1124107	-5.921116824	30/07/2013	2013	12:50.8	41485.80059	2915	CEFAS	0	0.7	1.590757288	0	0.1	NaN	0	7.6
999	2	51.10420576	-5.954670996	30/07/2013	2013	31:24.2	41485.81347	2916	CEFAS	0	3.1	3.569006735	0	0.5	NaN	0	0
999	2	51.10952527	-5.955011102	30/07/2013	2013	37:29.7	41485.8177	2917	CEFAS	0	3.1	2.895994036	0	1	NaN	0	0
999	2	51.1078473	-5.960247079	30/07/2013	2013	39:31.5	41485.81911	2918	CEFAS	0	3.9	4.364385379	0	0.4	NaN	0	0
999	2	51.10436053	-5.966842144	30/07/2013	2013	43:35.7	41485.82194	2919	CEFAS	0	1.9	2.579882011	0	0.2	NaN	0	0
999	2	51.10137956	-5.975527735	30/07/2013	2013	47:34.0	41485.8247	2920	CEFAS	0	2.7	2.763430929	0	0.3	NaN	0	7.6
999	2	51.10354586	-5.979239751	30/07/2013	2013	50:46.4	41485.82693	2921	CEFAS	0	2.3	2.355544445	0	0.8	NaN	0	7.6
999	2	51.08059203	-5.994869744	30/07/2013	2013	07:03.1	41485.83823	2922	CEFAS	0	1.1	1.713123233	0	0.8	NaN	0	15.2
