# Supplementary material for: Seabird diving behaviour reveals the functional significance of shelf-sea fronts as foraging hotspots
Source: R Soc Open Sci. 2016 Sep 21;3(9):160317. doi: 10.1098/rsos.160317 (PMC5043317; doi:10.1098/rsos.160317)
Supplement: Supporting data for dive behaviour analyses [file rsos160317supp3.csv]

BirdID	Trip	Lat	Lon	Date	Year	Time	DateTime	Sex	DiveEvent	OLD_UniqueID	UniqueID	Fdens	Fdist	Fside	Gdens	FreqFronts
173	1	51.015668958400000	-6.134295953200000	13/07/2012	2012	15:06:45.0	41103.629687500000000	1	1	1	1	0.000000000000000	25.000000000000000	1.000000000000000	0.000000000000000	16.800000000000000
173	1	49.995712688710000	-6.240419961400000	13/07/2012	2012	15:06:45.0	41103.629687500000000	1	0	NaN	2	0.002000000000000	6.000000000000000	-1.000000000000000	0.008580000000000	30.800000000000000
173	1	52.090521209100000	-5.434870277900000	13/07/2012	2012	15:06:45.0	41103.629687500000000	1	0	NaN	3	0.000000000000000	9.000000000000000	-1.000000000000000	0.000000000000000	35.600000000000000
173	1	52.263190531350000	-4.683182167740000	13/07/2012	2012	15:06:45.0	41103.629687500000000	1	0	NaN	4	0.019000000000000	0.000000000000000	-1.000000000000000	0.028600000000000	7.200000000000000
173	1	49.991349968140000	-5.880106484600000	13/07/2012	2012	15:06:45.0	41103.629687500000000	1	0	NaN	5	0.008000000000000	1.000000000000000	-1.000000000000000	0.022880000000000	14.400000000000000
173	1	49.900378136840000	-6.230024750110000	13/07/2012	2012	15:06:45.0	41103.629687500000000	1	0	NaN	6	0.000000000000000	14.000000000000000	-1.000000000000000	0.001430000000000	7.200000000000000
173	1	51.016235122200000	-6.131924138990000	13/07/2012	2012	15:08:09.0	41103.630659722200000	1	1	2	7	0.000000000000000	25.000000000000000	1.000000000000000	0.000000000000000	16.800000000000000
173	1	52.562952344030000	-4.911686657120000	13/07/2012	2012	15:08:09.0	41103.630659722200000	1	0	NaN	8	0.000000000000000	9.000000000000000	-1.000000000000000	0.000000000000000	28.400000000000000
173	1	51.091508990570000	-5.343992011490000	13/07/2012	2012	15:08:09.0	41103.630659722200000	1	0	NaN	9	0.000000000000000	39.000000000000000	-1.000000000000000	0.000000000000000	7.200000000000000
173	1	50.993591695130000	-5.096993844740000	13/07/2012	2012	15:08:09.0	41103.630659722200000	1	0	NaN	10	0.000000000000000	42.000000000000000	1.000000000000000	0.000000000000000	14.400000000000000
173	1	50.775582117260000	-5.994750735590000	13/07/2012	2012	15:08:09.0	41103.630659722200000	1	0	NaN	11	0.000000000000000	34.000000000000000	-1.000000000000000	0.000000000000000	0.000000000000000
173	1	51.122882855630000	-7.842373576540000	13/07/2012	2012	15:08:09.0	41103.630659722200000	1	0	NaN	12	0.005000000000000	3.000000000000000	-1.000000000000000	0.017160000000000	0.000000000000000
173	1	50.809070827700000	-6.212545676400000	13/07/2012	2012	17:25:12.0	41103.725833333300000	1	1	3	13	0.000000000000000	34.000000000000000	1.000000000000000	0.000000000000000	7.200000000000000
173	1	51.240300919650000	-6.715641132970000	13/07/2012	2012	17:25:12.0	41103.725833333300000	1	0	NaN	14	0.001000000000000	7.000000000000000	-1.000000000000000	0.001430000000000	0.000000000000000
173	1	50.203068314080000	-6.001260566940000	13/07/2012	2012	17:25:12.0	41103.725833333300000	1	0	NaN	15	0.000000000000000	6.000000000000000	1.000000000000000	0.000000000000000	21.600000000000000
173	1	49.956104095540000	-6.460713536870000	13/07/2012	2012	17:25:12.0	41103.725833333300000	1	0	NaN	16	0.011000000000000	3.000000000000000	-1.000000000000000	0.045760000000000	14.400000000000000
173	1	49.806707793790000	-6.478125615280000	13/07/2012	2012	17:25:12.0	41103.725833333300000	1	0	NaN	17	0.000000000000000	6.000000000000000	-1.000000000000000	0.001430000000000	14.400000000000000
173	1	51.691296106440000	-7.074075649630000	13/07/2012	2012	17:25:12.0	41103.725833333300000	1	0	NaN	18	0.000000000000000	17.000000000000000	1.000000000000000	0.000000000000000	7.200000000000000
173	1	50.777352527700000	-6.194116985500000	13/07/2012	2012	17:44:14.0	41103.739050925900000	1	1	4	19	0.000000000000000	31.000000000000000	1.000000000000000	0.000000000000000	0.000000000000000
173	1	52.356022885510000	-4.454684855010000	13/07/2012	2012	17:44:14.0	41103.739050925900000	1	0	NaN	20	0.016000000000000	11.000000000000000	1.000000000000000	0.022880000000000	28.400000000000000
173	1	51.566320544780000	-6.077115472350000	13/07/2012	2012	17:44:14.0	41103.739050925900000	1	0	NaN	21	0.000000000000000	15.000000000000000	1.000000000000000	0.000000000000000	23.200000000000000
173	1	50.373954337410000	-6.067903705550000	13/07/2012	2012	17:44:14.0	41103.739050925900000	1	0	NaN	22	0.000000000000000	16.000000000000000	-1.000000000000000	0.000000000000000	14.400000000000000
173	1	50.793674843550000	-4.944429987640000	13/07/2012	2012	17:44:14.0	41103.739050925900000	1	0	NaN	23	0.000000000000000	42.000000000000000	1.000000000000000	0.000000000000000	30.800000000000000
173	1	50.404353013860000	-7.076306597120000	13/07/2012	2012	17:44:14.0	41103.739050925900000	1	0	NaN	24	0.000000000000000	25.000000000000000	-1.000000000000000	0.000000000000000	0.000000000000000
173	1	50.722001118500000	-6.165915975440000	13/07/2012	2012	18:34:54.0	41103.774236111100000	1	1	5	25	0.000000000000000	29.000000000000000	1.000000000000000	0.000000000000000	0.000000000000000
173	1	50.689663783370000	-7.263971140580000	13/07/2012	2012	18:34:54.0	41103.774236111100000	1	0	NaN	26	0.000000000000000	14.000000000000000	-1.000000000000000	0.000000000000000	0.000000000000000
173	1	51.302303880890000	-4.995064439900000	13/07/2012	2012	18:34:54.0	41103.774236111100000	1	0	NaN	27	0.000000000000000	11.000000000000000	-1.000000000000000	0.000000000000000	7.200000000000000
173	1	50.286441815780000	-6.124830659920000	13/07/2012	2012	18:34:54.0	41103.774236111100000	1	0	NaN	28	0.000000000000000	16.000000000000000	1.000000000000000	0.000000000000000	21.600000000000000
173	1	49.850166471290000	-5.570100179350000	13/07/2012	2012	18:34:54.0	41103.774236111100000	1	0	NaN	29	0.042000000000000	2.000000000000000	1.000000000000000	0.085800000000000	30.800000000000000
173	1	51.863352325150000	-6.254255532860000	13/07/2012	2012	18:34:54.0	41103.774236111100000	1	0	NaN	30	0.030000000000000	4.000000000000000	1.000000000000000	0.040040000000000	42.800000000000000
173	1	50.705733518100000	-6.173990286610000	13/07/2012	2012	18:52:26.0	41103.786412037000000	1	1	6	31	0.000000000000000	28.000000000000000	1.000000000000000	0.000000000000000	0.000000000000000
173	1	51.847784489520000	-6.492550000050000	13/07/2012	2012	18:52:26.0	41103.786412037000000	1	0	NaN	32	0.075000000000000	0.000000000000000	0.000000000000000	0.071500000000000	28.400000000000000
173	1	51.846639735640000	-6.824992778660000	13/07/2012	2012	18:52:26.0	41103.786412037000000	1	0	NaN	33	0.012000000000000	3.000000000000000	1.000000000000000	0.034320000000000	14.400000000000000
173	1	50.723917205580000	-6.442577877950000	13/07/2012	2012	18:52:26.0	41103.786412037000000	1	0	NaN	34	0.000000000000000	20.000000000000000	1.000000000000000	0.000000000000000	0.000000000000000
173	1	51.536828656330000	-7.060776478040000	13/07/2012	2012	18:52:26.0	41103.786412037000000	1	0	NaN	35	0.000000000000000	18.000000000000000	-1.000000000000000	0.000000000000000	0.000000000000000
173	1	50.845523752720000	-7.300954873280000	13/07/2012	2012	18:52:26.0	41103.786412037000000	1	0	NaN	36	0.001000000000000	5.000000000000000	-1.000000000000000	0.002860000000000	7.600000000000000
173	1	50.697599363600000	-6.180236293790000	13/07/2012	2012	19:00:44.0	41103.792175925900000	1	1	7	37	0.000000000000000	27.000000000000000	1.000000000000000	0.000000000000000	0.000000000000000
173	1	51.717025210610000	-6.413776221700000	13/07/2012	2012	19:00:44.0	41103.792175925900000	1	0	NaN	38	0.001000000000000	13.000000000000000	1.000000000000000	0.001430000000000	7.200000000000000
173	1	51.578684212390000	-7.741664828370000	13/07/2012	2012	19:00:44.0	41103.792175925900000	1	0	NaN	39	0.000000000000000	18.000000000000000	1.000000000000000	0.000000000000000	23.200000000000000
173	1	50.665090830090000	-5.693422244030000	13/07/2012	2012	19:00:44.0	41103.792175925900000	1	0	NaN	40	0.000000000000000	24.000000000000000	1.000000000000000	0.000000000000000	8.400000000000000
173	1	51.585841736500000	-5.100568009070000	13/07/2012	2012	19:00:44.0	41103.792175925900000	1	0	NaN	41	0.003000000000000	2.000000000000000	1.000000000000000	0.012870000000000	7.600000000000000
173	1	49.911858188860000	-5.875892540560000	13/07/2012	2012	19:00:44.0	41103.792175925900000	1	0	NaN	42	0.013000000000000	5.000000000000000	-1.000000000000000	0.028600000000000	14.400000000000000
173	1	50.697066145300000	-6.181003560990000	13/07/2012	2012	19:03:51.0	41103.794340277800000	1	1	8	43	0.000000000000000	27.000000000000000	1.000000000000000	0.000000000000000	0.000000000000000
173	1	51.966153137050000	-5.430615493680000	13/07/2012	2012	19:03:51.0	41103.794340277800000	1	0	NaN	44	0.001000000000000	7.000000000000000	-1.000000000000000	0.001430000000000	7.200000000000000
173	1	52.141887010170000	-4.629818227940000	13/07/2012	2012	19:03:51.0	41103.794340277800000	1	0	NaN	45	0.000000000000000	7.000000000000000	-1.000000000000000	0.000000000000000	0.000000000000000
173	1	51.225495219310000	-5.621481419150000	13/07/2012	2012	19:03:51.0	41103.794340277800000	1	0	NaN	46	0.000000000000000	42.000000000000000	1.000000000000000	0.000000000000000	0.000000000000000
173	1	50.327090097170000	-6.455059743330000	13/07/2012	2012	19:03:51.0	41103.794340277800000	1	0	NaN	47	0.000000000000000	18.000000000000000	-1.000000000000000	0.000000000000000	7.200000000000000
173	1	52.496627335790000	-4.229915000540000	13/07/2012	2012	19:03:51.0	41103.794340277800000	1	0	NaN	48	0.000000000000000	NaN	NaN	0.000000000000000	33.200000000000000
173	1	50.711189766700000	-6.176922778960000	13/07/2012	2012	19:16:06.0	41103.802847222200000	1	1	9	49	0.000000000000000	27.000000000000000	1.000000000000000	0.000000000000000	0.000000000000000
173	1	50.228267664290000	-7.114228435760000	13/07/2012	2012	19:16:06.0	41103.802847222200000	1	0	NaN	50	0.000000000000000	39.000000000000000	-1.000000000000000	0.000000000000000	7.600000000000000
173	1	51.232658325820000	-5.433369097730000	13/07/2012	2012	19:16:06.0	41103.802847222200000	1	0	NaN	51	0.000000000000000	38.000000000000000	1.000000000000000	0.000000000000000	7.200000000000000
173	1	50.783479352490000	-5.577104025190000	13/07/2012	2012	19:16:06.0	41103.802847222200000	1	0	NaN	52	0.000000000000000	16.000000000000000	1.000000000000000	0.000000000000000	0.000000000000000
173	1	51.536052407740000	-6.520705497360000	13/07/2012	2012	19:16:06.0	41103.802847222200000	1	0	NaN	53	0.013000000000000	8.000000000000000	-1.000000000000000	0.035750000000000	0.000000000000000
173	1	51.897964853820000	-6.131073900520000	13/07/2012	2012	19:16:06.0	41103.802847222200000	1	0	NaN	54	0.024000000000000	4.000000000000000	1.000000000000000	0.034320000000000	21.600000000000000
173	1	50.737225281100000	-6.154168056460000	13/07/2012	2012	19:32:07.0	41103.813969907400000	1	1	10	55	0.000000000000000	31.000000000000000	1.000000000000000	0.000000000000000	0.000000000000000
173	1	50.499527907430000	-6.256839324610000	13/07/2012	2012	19:32:07.0	41103.813969907400000	1	0	NaN	56	0.000000000000000	28.000000000000000	-1.000000000000000	0.000000000000000	7.200000000000000
173	1	49.840845121720000	-6.480905966080000	13/07/2012	2012	19:32:07.0	41103.813969907400000	1	0	NaN	57	0.002000000000000	6.000000000000000	-1.000000000000000	0.007150000000000	21.600000000000000
173	1	51.691438951620000	-7.263301550460000	13/07/2012	2012	19:32:07.0	41103.813969907400000	1	0	NaN	58	0.001000000000000	16.000000000000000	1.000000000000000	0.002860000000000	14.400000000000000
173	1	51.162315206010000	-7.462036991900000	13/07/2012	2012	19:32:07.0	41103.813969907400000	1	0	NaN	59	0.000000000000000	19.000000000000000	-1.000000000000000	0.000000000000000	0.000000000000000
173	1	50.859840255130000	-7.255371599410000	13/07/2012	2012	19:32:07.0	41103.813969907400000	1	0	NaN	60	0.003000000000000	2.000000000000000	-1.000000000000000	0.004290000000000	0.000000000000000
173	1	50.745455183500000	-6.152658034920000	13/07/2012	2012	19:36:31.0	41103.817025463000000	1	1	11	61	0.000000000000000	31.000000000000000	1.000000000000000	0.000000000000000	0.000000000000000
173	1	51.879185855160000	-6.780985166840000	13/07/2012	2012	19:36:31.0	41103.817025463000000	1	0	NaN	62	0.015000000000000	0.000000000000000	-1.000000000000000	0.034320000000000	14.400000000000000
173	1	51.197919953570000	-4.968546923140000	13/07/2012	2012	19:36:31.0	41103.817025463000000	1	0	NaN	63	0.000000000000000	21.000000000000000	-1.000000000000000	0.001430000000000	14.400000000000000
173	1	51.871453906490000	-5.989291799190000	13/07/2012	2012	19:36:31.0	41103.817025463000000	1	0	NaN	64	0.023000000000000	8.000000000000000	1.000000000000000	0.054340000000000	50.000000000000000
173	1	50.441575596030000	-7.174442321470000	13/07/2012	2012	19:36:31.0	41103.817025463000000	1	0	NaN	65	0.000000000000000	26.000000000000000	-1.000000000000000	0.000000000000000	0.000000000000000
173	1	52.442263031540000	-4.058423171580000	13/07/2012	2012	19:36:31.0	41103.817025463000000	1	0	NaN	66	NaN	NaN	NaN	NaN	NaN
173	1	50.855545699400000	-6.173989047250000	14/07/2012	2012	5:03:14.0	41104.210578703700000	1	1	12	67	0.000000000000000	32.000000000000000	1.000000000000000	0.000000000000000	0.000000000000000
173	1	51.712485876720000	-5.523071692360000	14/07/2012	2012	5:03:14.0	41104.210578703700000	1	0	NaN	68	0.015000000000000	4.000000000000000	-1.000000000000000	0.025740000000000	28.400000000000000
173	1	51.005529304830000	-6.225047301820000	14/07/2012	2012	5:03:14.0	41104.210578703700000	1	0	NaN	69	0.000000000000000	20.000000000000000	1.000000000000000	0.000000000000000	23.200000000000000
173	1	52.405777318760000	-4.233401282840000	14/07/2012	2012	5:03:14.0	41104.210578703700000	1	0	NaN	70	0.000000000000000	NaN	NaN	0.000000000000000	0.000000000000000
173	1	50.592668434900000	-6.501450458010000	14/07/2012	2012	5:03:14.0	41104.210578703700000	1	0	NaN	71	0.000000000000000	8.000000000000000	1.000000000000000	0.000000000000000	0.000000000000000
173	1	50.157210510660000	-6.868347287980000	14/07/2012	2012	5:03:14.0	41104.210578703700000	1	0	NaN	72	0.000000000000000	25.000000000000000	1.000000000000000	0.000000000000000	0.000000000000000
173	1	50.835275993700000	-6.179327967680000	14/07/2012	2012	5:14:55.0	41104.218692129600000	1	1	13	73	0.000000000000000	33.000000000000000	1.000000000000000	0.000000000000000	0.000000000000000
173	1	51.457663910380000	-7.727452339790000	14/07/2012	2012	5:14:55.0	41104.218692129600000	1	0	NaN	74	0.000000000000000	19.000000000000000	-1.000000000000000	0.000000000000000	7.600000000000000
173	1	51.875182046100000	-5.696884986050000	14/07/2012	2012	5:14:55.0	41104.218692129600000	1	0	NaN	75	0.039000000000000	6.000000000000000	1.000000000000000	0.074360000000000	28.400000000000000
173	1	52.384953181230000	-4.867906308360000	14/07/2012	2012	5:14:55.0	41104.218692129600000	1	0	NaN	76	0.003000000000000	13.000000000000000	-1.000000000000000	0.015730000000000	30.800000000000000
173	1	51.904114868920000	-5.262963553960000	14/07/2012	2012	5:14:55.0	41104.218692129600000	1	0	NaN	77	NaN	NaN	NaN	NaN	NaN
173	1	51.733682735180000	-5.798111974320000	14/07/2012	2012	5:14:55.0	41104.218692129600000	1	0	NaN	78	0.007000000000000	6.000000000000000	1.000000000000000	0.027170000000000	28.400000000000000
173	1	50.820376094500000	-6.173608570980000	14/07/2012	2012	5:24:47.0	41104.225543981500000	1	1	14	79	0.000000000000000	35.000000000000000	1.000000000000000	0.000000000000000	0.000000000000000
173	1	50.770054362280000	-4.918656381210000	14/07/2012	2012	5:24:47.0	41104.225543981500000	1	0	NaN	80	0.000000000000000	41.000000000000000	-1.000000000000000	0.000000000000000	15.200000000000000
173	1	50.591848295470000	-5.600607793830000	14/07/2012	2012	5:24:47.0	41104.225543981500000	1	0	NaN	81	0.000000000000000	16.000000000000000	1.000000000000000	0.000000000000000	16.800000000000000
173	1	49.900722980920000	-6.421080315870000	14/07/2012	2012	5:24:47.0	41104.225543981500000	1	0	NaN	82	0.001000000000000	8.000000000000000	-1.000000000000000	0.002860000000000	21.600000000000000
173	1	49.615167307130000	-6.177590226130000	14/07/2012	2012	5:24:47.0	41104.225543981500000	1	0	NaN	83	0.002000000000000	7.000000000000000	1.000000000000000	0.005720000000000	7.600000000000000
173	1	51.423267207950000	-5.042676151430000	14/07/2012	2012	5:24:47.0	41104.225543981500000	1	0	NaN	84	0.000000000000000	11.000000000000000	-1.000000000000000	0.000000000000000	23.200000000000000
173	1	50.809658189800000	-6.119447281640000	14/07/2012	2012	5:41:47.0	41104.237349537000000	1	1	15	85	0.000000000000000	37.000000000000000	1.000000000000000	0.000000000000000	0.000000000000000
173	1	50.973541945630000	-6.078462610750000	14/07/2012	2012	5:41:47.0	41104.237349537000000	1	0	NaN	86	0.000000000000000	29.000000000000000	1.000000000000000	0.000000000000000	8.400000000000000
173	1	50.866585236190000	-6.999173380960000	14/07/2012	2012	5:41:47.0	41104.237349537000000	1	0	NaN	87	0.000000000000000	8.000000000000000	1.000000000000000	0.000000000000000	0.000000000000000
173	1	51.061110934790000	-6.910725047030000	14/07/2012	2012	5:41:47.0	41104.237349537000000	1	0	NaN	88	0.031000000000000	22.000000000000000	1.000000000000000	0.045760000000000	7.200000000000000
173	1	52.075767797920000	-5.344815133580000	14/07/2012	2012	5:41:47.0	41104.237349537000000	1	0	NaN	89	0.000000000000000	10.000000000000000	-1.000000000000000	0.000000000000000	21.600000000000000
173	1	51.188012434850000	-6.431596603610000	14/07/2012	2012	5:41:47.0	41104.237349537000000	1	0	NaN	90	0.000000000000000	4.000000000000000	1.000000000000000	0.001430000000000	21.600000000000000
173	1	50.812165120300000	-6.110300388010000	14/07/2012	2012	5:44:41.0	41104.239363425900000	1	1	16	91	0.000000000000000	37.000000000000000	1.000000000000000	0.000000000000000	0.000000000000000
173	1	49.987653799880000	-6.796729934330000	14/07/2012	2012	5:44:41.0	41104.239363425900000	1	0	NaN	92	0.000000000000000	16.000000000000000	1.000000000000000	0.000000000000000	0.000000000000000
173	1	50.552086113760000	-5.873218959560000	14/07/2012	2012	5:44:41.0	41104.239363425900000	1	0	NaN	93	0.000000000000000	28.000000000000000	-1.000000000000000	0.000000000000000	7.600000000000000
173	1	51.231259946820000	-6.088085580070000	14/07/2012	2012	5:44:41.0	41104.239363425900000	1	0	NaN	94	0.000000000000000	24.000000000000000	1.000000000000000	0.000000000000000	0.000000000000000
173	1	50.164890915550000	-6.074036051470000	14/07/2012	2012	5:44:41.0	41104.239363425900000	1	0	NaN	95	0.000000000000000	11.000000000000000	1.000000000000000	0.000000000000000	14.400000000000000
173	1	50.694500598090000	-5.942415245400000	14/07/2012	2012	5:44:41.0	41104.239363425900000	1	0	NaN	96	0.000000000000000	39.000000000000000	-1.000000000000000	0.000000000000000	0.000000000000000
173	1	50.853756367500000	-6.023336779780000	14/07/2012	2012	6:29:15.0	41104.270312500000000	1	1	17	97	0.000000000000000	37.000000000000000	1.000000000000000	0.000000000000000	0.000000000000000
173	1	51.168707553860000	-7.120353051630000	14/07/2012	2012	6:29:15.0	41104.270312500000000	1	0	NaN	98	0.000000000000000	22.000000000000000	-1.000000000000000	0.000000000000000	7.600000000000000
173	1	50.536919222070000	-6.055868236550000	14/07/2012	2012	6:29:15.0	41104.270312500000000	1	0	NaN	99	0.017000000000000	31.000000000000000	-1.000000000000000	0.027170000000000	0.000000000000000
173	1	51.404393602450000	-7.123250601950000	14/07/2012	2012	6:29:15.0	41104.270312500000000	1	0	NaN	100	0.007000000000000	20.000000000000000	1.000000000000000	0.030030000000000	14.400000000000000
173	1	51.067851766140000	-7.729098916230000	14/07/2012	2012	6:29:15.0	41104.270312500000000	1	0	NaN	101	0.006000000000000	2.000000000000000	-1.000000000000000	0.015730000000000	7.600000000000000
173	1	50.695306204230000	-5.680724017400000	14/07/2012	2012	6:29:15.0	41104.270312500000000	1	0	NaN	102	0.000000000000000	20.000000000000000	1.000000000000000	0.000000000000000	8.400000000000000
173	1	50.866617207100000	-6.017900701260000	14/07/2012	2012	6:45:23.0	41104.281516203700000	1	1	18	103	0.000000000000000	37.000000000000000	1.000000000000000	0.000000000000000	0.000000000000000
173	1	49.993436834120000	-6.046702669580000	14/07/2012	2012	6:45:23.0	41104.281516203700000	1	0	NaN	104	0.020000000000000	7.000000000000000	-1.000000000000000	0.031460000000000	0.000000000000000
173	1	50.238346986540000	-7.577751748610000	14/07/2012	2012	6:45:23.0	41104.281516203700000	1	0	NaN	105	0.000000000000000	67.000000000000000	-1.000000000000000	0.000000000000000	7.200000000000000
173	1	51.811805882190000	-6.302220855300000	14/07/2012	2012	6:45:23.0	41104.281516203700000	1	0	NaN	106	0.056000000000000	2.000000000000000	1.000000000000000	0.071500000000000	64.399999999999900
173	1	50.530231321320000	-6.425187744010000	14/07/2012	2012	6:45:23.0	41104.281516203700000	1	0	NaN	107	0.000000000000000	7.000000000000000	1.000000000000000	0.000000000000000	7.200000000000000
173	1	51.423436605510000	-6.040202442790000	14/07/2012	2012	6:45:23.0	41104.281516203700000	1	0	NaN	108	0.000000000000000	18.000000000000000	1.000000000000000	0.000000000000000	0.000000000000000
173	1	50.830372000000000	-5.997983000000000	14/07/2012	2012	7:24:06.0	41104.308402777800000	1	1	19	109	0.000000000000000	40.000000000000000	1.000000000000000	0.000000000000000	0.000000000000000
173	1	51.643405658430000	-5.483453119190000	14/07/2012	2012	7:24:06.0	41104.308402777800000	1	0	NaN	110	0.059000000000000	0.000000000000000	1.000000000000000	0.080080000000000	57.200000000000000
173	1	51.369697759310000	-6.837376089290000	14/07/2012	2012	7:24:06.0	41104.308402777800000	1	0	NaN	111	0.016000000000000	3.000000000000000	1.000000000000000	0.018590000000000	14.400000000000000
173	1	50.895721522850000	-6.896929768270000	14/07/2012	2012	7:24:06.0	41104.308402777800000	1	0	NaN	112	0.000000000000000	13.000000000000000	1.000000000000000	0.000000000000000	0.000000000000000
173	1	50.523176354410000	-6.478356715610000	14/07/2012	2012	7:24:06.0	41104.308402777800000	1	0	NaN	113	0.002000000000000	3.000000000000000	1.000000000000000	0.004290000000000	0.000000000000000
173	1	51.604721735690000	-5.628851112680000	14/07/2012	2012	7:24:06.0	41104.308402777800000	1	0	NaN	114	0.003000000000000	8.000000000000000	1.000000000000000	0.004290000000000	35.600000000000000
173	1	50.830195899400000	-6.001846757440000	14/07/2012	2012	7:26:36.0	41104.310138888800000	1	1	20	115	0.000000000000000	39.000000000000000	1.000000000000000	0.000000000000000	0.000000000000000
173	1	50.235362195310000	-5.603902696230000	14/07/2012	2012	7:26:36.0	41104.310138888800000	1	0	NaN	116	0.000000000000000	15.000000000000000	-1.000000000000000	0.000000000000000	0.000000000000000
173	1	51.419665862970000	-6.806702669370000	14/07/2012	2012	7:26:36.0	41104.310138888800000	1	0	NaN	117	0.083000000000000	1.000000000000000	1.000000000000000	0.058630000000000	14.400000000000000
173	1	51.817557483300000	-6.702904837250000	14/07/2012	2012	7:26:36.0	41104.310138888800000	1	0	NaN	118	0.027000000000000	4.000000000000000	1.000000000000000	0.028600000000000	21.600000000000000
173	1	50.022775865060000	-6.133867739740000	14/07/2012	2012	7:26:36.0	41104.310138888800000	1	0	NaN	119	0.011000000000000	2.000000000000000	-1.000000000000000	0.037180000000000	23.200000000000000
173	1	50.088905955410000	-5.554462246120000	14/07/2012	2012	7:26:36.0	41104.310138888800000	1	0	NaN	120	NaN	NaN	NaN	NaN	NaN
173	1	50.826427762300000	-6.011204529810000	14/07/2012	2012	7:30:07.0	41104.312581018500000	1	1	21	121	0.000000000000000	39.000000000000000	1.000000000000000	0.000000000000000	0.000000000000000
173	1	50.891048256690000	-5.496552248530000	14/07/2012	2012	7:30:07.0	41104.312581018500000	1	0	NaN	122	0.000000000000000	9.000000000000000	1.000000000000000	0.000000000000000	0.000000000000000
173	1	51.625224554880000	-6.625139215390000	14/07/2012	2012	7:30:07.0	41104.312581018500000	1	0	NaN	123	0.009000000000000	2.000000000000000	-1.000000000000000	0.028600000000000	30.800000000000000
173	1	50.170694238900000	-5.674553668830000	14/07/2012	2012	7:30:07.0	41104.312581018500000	1	0	NaN	124	0.000000000000000	12.000000000000000	-1.000000000000000	0.000000000000000	0.000000000000000
173	1	51.779841066850000	-7.444198396650000	14/07/2012	2012	7:30:07.0	41104.312581018500000	1	0	NaN	125	0.019000000000000	2.000000000000000	1.000000000000000	0.051480000000000	0.000000000000000
173	1	51.325327348570000	-7.543587503960000	14/07/2012	2012	7:30:07.0	41104.312581018500000	1	0	NaN	126	0.000000000000000	21.000000000000000	-1.000000000000000	0.000000000000000	7.600000000000000
173	1	50.809850642400000	-6.026420976100000	14/07/2012	2012	7:52:30.0	41104.328125000000000	1	1	22	127	0.000000000000000	39.000000000000000	1.000000000000000	0.000000000000000	7.200000000000000
173	1	50.133237662800000	-5.550205908760000	14/07/2012	2012	7:52:30.0	41104.328125000000000	1	0	NaN	128	NaN	NaN	NaN	NaN	NaN
173	1	50.027440195380000	-7.043190489230000	14/07/2012	2012	7:52:30.0	41104.328125000000000	1	0	NaN	129	0.000000000000000	31.000000000000000	1.000000000000000	0.000000000000000	0.000000000000000
173	1	50.806714690930000	-6.555765027160000	14/07/2012	2012	7:52:30.0	41104.328125000000000	1	0	NaN	130	0.002000000000000	22.000000000000000	1.000000000000000	0.007150000000000	7.600000000000000
173	1	49.971753176530000	-5.486248064260000	14/07/2012	2012	7:52:30.0	41104.328125000000000	1	0	NaN	131	0.007000000000000	9.000000000000000	-1.000000000000000	0.022880000000000	14.400000000000000
173	1	50.457229023820000	-6.109919501770000	14/07/2012	2012	7:52:30.0	41104.328125000000000	1	0	NaN	132	0.000000000000000	24.000000000000000	-1.000000000000000	0.000000000000000	0.000000000000000
173	1	50.799888152700000	-6.025295925280000	14/07/2012	2012	7:55:34.0	41104.330254629600000	1	1	23	133	0.000000000000000	40.000000000000000	1.000000000000000	0.000000000000000	0.000000000000000
173	1	51.351589428980000	-6.363265775650000	14/07/2012	2012	7:55:34.0	41104.330254629600000	1	0	NaN	134	0.003000000000000	4.000000000000000	1.000000000000000	0.014300000000000	21.600000000000000
173	1	50.349352244450000	-6.777372415700000	14/07/2012	2012	7:55:34.0	41104.330254629600000	1	0	NaN	135	0.000000000000000	19.000000000000000	-1.000000000000000	0.000000000000000	0.000000000000000
173	1	49.763437064250000	-5.579915704830000	14/07/2012	2012	7:55:34.0	41104.330254629600000	1	0	NaN	136	0.000000000000000	9.000000000000000	1.000000000000000	0.001430000000000	0.000000000000000
173	1	50.406692575390000	-6.189001122620000	14/07/2012	2012	7:55:34.0	41104.330254629600000	1	0	NaN	137	0.000000000000000	23.000000000000000	-1.000000000000000	0.000000000000000	14.400000000000000
173	1	52.415686124680000	-4.598770641140000	14/07/2012	2012	7:55:34.0	41104.330254629600000	1	0	NaN	138	0.062000000000000	2.000000000000000	1.000000000000000	0.060060000000000	50.000000000000000
173	1	50.800174682100000	-6.024255627950000	14/07/2012	2012	7:56:28.0	41104.330879629600000	1	1	24	139	0.000000000000000	40.000000000000000	1.000000000000000	0.000000000000000	7.200000000000000
173	1	50.310701529390000	-5.311678001600000	14/07/2012	2012	7:56:28.0	41104.330879629600000	1	0	NaN	140	0.001000000000000	3.000000000000000	1.000000000000000	0.001430000000000	7.200000000000000
173	1	49.904094917440000	-6.685472224700000	14/07/2012	2012	7:56:28.0	41104.330879629600000	1	0	NaN	141	0.001000000000000	6.000000000000000	1.000000000000000	0.004290000000000	7.200000000000000
173	1	51.349775966940000	-6.514523234350000	14/07/2012	2012	7:56:28.0	41104.330879629600000	1	0	NaN	142	0.029000000000000	3.000000000000000	-1.000000000000000	0.048620000000000	21.600000000000000
173	1	51.099359780640000	-5.624997398790000	14/07/2012	2012	7:56:28.0	41104.330879629600000	1	0	NaN	143	0.000000000000000	51.000000000000000	1.000000000000000	0.000000000000000	0.000000000000000
173	1	51.777571348660000	-7.047429466200000	14/07/2012	2012	7:56:28.0	41104.330879629600000	1	0	NaN	144	0.000000000000000	9.000000000000000	1.000000000000000	0.000000000000000	0.000000000000000
173	1	50.799663517300000	-6.013428305590000	14/07/2012	2012	7:58:46.0	41104.332476851900000	1	1	25	145	0.000000000000000	41.000000000000000	1.000000000000000	0.000000000000000	0.000000000000000
173	1	51.521660853720000	-6.162990248880000	14/07/2012	2012	7:58:46.0	41104.332476851900000	1	0	NaN	146	0.009000000000000	7.000000000000000	1.000000000000000	0.054340000000000	21.600000000000000
173	1	51.130041216850000	-5.417535908670000	14/07/2012	2012	7:58:46.0	41104.332476851900000	1	0	NaN	147	0.000000000000000	43.000000000000000	-1.000000000000000	0.000000000000000	7.200000000000000
173	1	50.671188981040000	-5.129619839870000	14/07/2012	2012	7:58:46.0	41104.332476851900000	1	0	NaN	148	0.000000000000000	33.000000000000000	1.000000000000000	0.000000000000000	8.400000000000000
173	1	49.614548057160000	-6.424178250600000	14/07/2012	2012	7:58:46.0	41104.332476851900000	1	0	NaN	149	0.008000000000000	1.000000000000000	1.000000000000000	0.030030000000000	7.600000000000000
173	1	49.824843353780000	-6.055971929800000	14/07/2012	2012	7:58:46.0	41104.332476851900000	1	0	NaN	150	0.013000000000000	4.000000000000000	-1.000000000000000	0.044330000000000	7.200000000000000
173	1	50.792868187500000	-6.006677449800000	14/07/2012	2012	8:06:08.0	41104.337592592600000	1	1	26	151	0.000000000000000	41.000000000000000	1.000000000000000	0.000000000000000	0.000000000000000
173	1	50.855599725820000	-6.757150136410000	14/07/2012	2012	8:06:08.0	41104.337592592600000	1	0	NaN	152	0.000000000000000	15.000000000000000	1.000000000000000	0.001430000000000	0.000000000000000
173	1	49.777558922550000	-5.701368915760000	14/07/2012	2012	8:06:08.0	41104.337592592600000	1	0	NaN	153	0.007000000000000	6.000000000000000	1.000000000000000	0.041470000000000	21.600000000000000
173	1	49.651093031880000	-6.613307060570000	14/07/2012	2012	8:06:08.0	41104.337592592600000	1	0	NaN	154	0.014000000000000	4.000000000000000	1.000000000000000	0.020020000000000	7.600000000000000
173	1	51.019762383120000	-5.769949934130000	14/07/2012	2012	8:06:08.0	41104.337592592600000	1	0	NaN	155	0.000000000000000	46.000000000000000	1.000000000000000	0.000000000000000	0.000000000000000
173	1	50.191266457790000	-5.822731169100000	14/07/2012	2012	8:06:08.0	41104.337592592600000	1	0	NaN	156	0.001000000000000	4.000000000000000	-1.000000000000000	0.001430000000000	0.000000000000000
173	1	50.792301277300000	-6.014921087110000	14/07/2012	2012	8:10:04.0	41104.340324074100000	1	1	27	157	0.000000000000000	41.000000000000000	1.000000000000000	0.000000000000000	0.000000000000000
173	1	50.473250916750000	-7.565369846330000	14/07/2012	2012	8:10:04.0	41104.340324074100000	1	0	NaN	158	0.000000000000000	47.000000000000000	-1.000000000000000	0.000000000000000	0.000000000000000
173	1	50.264028946760000	-7.533819722540000	14/07/2012	2012	8:10:04.0	41104.340324074100000	1	0	NaN	159	0.000000000000000	52.000000000000000	-1.000000000000000	0.000000000000000	15.200000000000000
173	1	50.999833995660000	-5.352909247660000	14/07/2012	2012	8:10:04.0	41104.340324074100000	1	0	NaN	160	0.000000000000000	13.000000000000000	-1.000000000000000	0.000000000000000	7.200000000000000
173	1	50.107912249700000	-5.807640642690000	14/07/2012	2012	8:10:04.0	41104.340324074100000	1	0	NaN	161	0.006000000000000	5.000000000000000	-1.000000000000000	0.018590000000000	7.200000000000000
173	1	49.731366232910000	-5.966411670760000	14/07/2012	2012	8:10:04.0	41104.340324074100000	1	0	NaN	162	0.003000000000000	5.000000000000000	1.000000000000000	0.024310000000000	28.400000000000000
173	1	50.790775046600000	-6.019617304600000	14/07/2012	2012	8:11:45.0	41104.341493055600000	1	1	28	163	0.000000000000000	39.000000000000000	1.000000000000000	0.000000000000000	0.000000000000000
173	1	51.638990712490000	-6.872570151240000	14/07/2012	2012	8:11:45.0	41104.341493055600000	1	0	NaN	164	0.000000000000000	10.000000000000000	1.000000000000000	0.000000000000000	0.000000000000000
173	1	51.194699846810000	-5.505658235350000	14/07/2012	2012	8:11:45.0	41104.341493055600000	1	0	NaN	165	0.000000000000000	41.000000000000000	1.000000000000000	0.000000000000000	0.000000000000000
173	1	50.457048411300000	-5.996242488740000	14/07/2012	2012	8:11:45.0	41104.341493055600000	1	0	NaN	166	0.000000000000000	21.000000000000000	-1.000000000000000	0.000000000000000	0.000000000000000
173	1	52.441651377890000	-4.749407304090000	14/07/2012	2012	8:11:45.0	41104.341493055600000	1	0	NaN	167	0.002000000000000	5.000000000000000	-1.000000000000000	0.004290000000000	28.400000000000000
173	1	50.526623688710000	-5.600281642770000	14/07/2012	2012	8:11:45.0	41104.341493055600000	1	0	NaN	168	0.000000000000000	20.000000000000000	-1.000000000000000	0.000000000000000	24.800000000000000
173	1	50.784845128300000	-6.027565359380000	14/07/2012	2012	8:15:20.0	41104.343981481500000	1	1	29	169	0.000000000000000	39.000000000000000	1.000000000000000	0.000000000000000	0.000000000000000
173	1	52.565425779780000	-5.024418201120000	14/07/2012	2012	8:15:20.0	41104.343981481500000	1	0	NaN	170	0.006000000000000	9.000000000000000	-1.000000000000000	0.008580000000000	42.800000000000000
173	1	51.442335602330000	-5.543974714510000	14/07/2012	2012	8:15:20.0	41104.343981481500000	1	0	NaN	171	0.000000000000000	19.000000000000000	1.000000000000000	0.000000000000000	21.600000000000000
173	1	51.193247763180000	-6.831613866690000	14/07/2012	2012	8:15:20.0	41104.343981481500000	1	0	NaN	172	0.002000000000000	9.000000000000000	-1.000000000000000	0.004290000000000	0.000000000000000
173	1	50.911143984060000	-5.477135208270000	14/07/2012	2012	8:15:20.0	41104.343981481500000	1	0	NaN	173	0.000000000000000	7.000000000000000	0.000000000000000	0.000000000000000	7.200000000000000
173	1	50.970551172080000	-6.832052410040000	14/07/2012	2012	8:15:20.0	41104.343981481500000	1	0	NaN	174	0.002000000000000	21.000000000000000	1.000000000000000	0.004290000000000	0.000000000000000
173	1	50.773794189000000	-6.053057015630000	14/07/2012	2012	8:30:44.0	41104.354675925900000	1	1	30	175	0.000000000000000	37.000000000000000	1.000000000000000	0.000000000000000	7.200000000000000
173	1	50.475804207450000	-7.228855482070000	14/07/2012	2012	8:30:44.0	41104.354675925900000	1	0	NaN	176	0.000000000000000	27.000000000000000	-1.000000000000000	0.000000000000000	0.000000000000000
173	1	51.234091168860000	-6.453224793130000	14/07/2012	2012	8:30:44.0	41104.354675925900000	1	0	NaN	177	0.002000000000000	3.000000000000000	1.000000000000000	0.010010000000000	21.600000000000000
173	1	50.924244511750000	-6.729932751980000	14/07/2012	2012	8:30:44.0	41104.354675925900000	1	0	NaN	178	0.014000000000000	22.000000000000000	1.000000000000000	0.014300000000000	15.200000000000000
173	1	51.852837356960000	-6.278456943570000	14/07/2012	2012	8:30:44.0	41104.354675925900000	1	0	NaN	179	0.021000000000000	0.000000000000000	1.000000000000000	0.054340000000000	28.400000000000000
173	1	51.123345886760000	-6.092005189860000	14/07/2012	2012	8:30:44.0	41104.354675925900000	1	0	NaN	180	0.000000000000000	23.000000000000000	1.000000000000000	0.000000000000000	14.400000000000000
173	1	50.805265533000000	-6.061988076440000	14/07/2012	2012	10:58:01.0	41104.456956018500000	1	1	31	181	0.000000000000000	38.000000000000000	1.000000000000000	0.000000000000000	0.000000000000000
173	1	51.522700855130000	-6.960079012540000	14/07/2012	2012	10:58:01.0	41104.456956018500000	1	0	NaN	182	0.000000000000000	12.000000000000000	1.000000000000000	0.000000000000000	0.000000000000000
173	1	50.191776041590000	-5.872436168840000	14/07/2012	2012	10:58:01.0	41104.456956018500000	1	0	NaN	183	0.006000000000000	1.000000000000000	-1.000000000000000	0.008580000000000	7.200000000000000
173	1	49.851283133310000	-7.062183651830000	14/07/2012	2012	10:58:01.0	41104.456956018500000	1	0	NaN	184	0.000000000000000	27.000000000000000	1.000000000000000	0.000000000000000	0.000000000000000
173	1	51.844987293630000	-7.177209487340000	14/07/2012	2012	10:58:01.0	41104.456956018500000	1	0	NaN	185	0.038000000000000	3.000000000000000	1.000000000000000	0.047190000000000	14.400000000000000
173	1	50.236218021480000	-5.875076470140000	14/07/2012	2012	10:58:01.0	41104.456956018500000	1	0	NaN	186	0.000000000000000	1.000000000000000	-1.000000000000000	0.000000000000000	15.200000000000000
174	1	51.288742644800000	-5.914417237720000	13/07/2012	2012	16:17:46.0	41103.679004629600000	1	1	32	187	0.000000000000000	31.000000000000000	1.000000000000000	0.000000000000000	7.200000000000000
174	1	50.859030843300000	-6.963680963030000	13/07/2012	2012	16:17:46.0	41103.679004629600000	1	0	NaN	188	0.000000000000000	8.000000000000000	1.000000000000000	0.000000000000000	7.600000000000000
174	1	50.360846544520000	-6.337812761270000	13/07/2012	2012	16:17:46.0	41103.679004629600000	1	0	NaN	189	0.000000000000000	28.000000000000000	1.000000000000000	0.000000000000000	0.000000000000000
174	1	51.098111691210000	-5.941587362690000	13/07/2012	2012	16:17:46.0	41103.679004629600000	1	0	NaN	190	0.000000000000000	33.000000000000000	1.000000000000000	0.000000000000000	0.000000000000000
174	1	52.239761364400000	-4.387092242500000	13/07/2012	2012	16:17:46.0	41103.679004629600000	1	0	NaN	191	0.000000000000000	14.000000000000000	1.000000000000000	0.000000000000000	0.000000000000000
174	1	51.272646036480000	-7.452662018150000	13/07/2012	2012	16:17:46.0	41103.679004629600000	1	0	NaN	192	0.000000000000000	24.000000000000000	-1.000000000000000	0.000000000000000	0.000000000000000
174	1	51.286841628000000	-5.923610833130000	13/07/2012	2012	16:21:10.0	41103.681365740700000	1	1	33	193	0.000000000000000	32.000000000000000	1.000000000000000	0.000000000000000	0.000000000000000
174	1	50.980786551200000	-5.161461278880000	13/07/2012	2012	16:21:10.0	41103.681365740700000	1	0	NaN	194	0.000000000000000	24.000000000000000	-1.000000000000000	0.000000000000000	15.200000000000000
174	1	52.173252519200000	-4.307638055530000	13/07/2012	2012	16:21:10.0	41103.681365740700000	1	0	NaN	195	NaN	NaN	NaN	NaN	NaN
174	1	49.646390670480000	-6.887641486400000	13/07/2012	2012	16:21:10.0	41103.681365740700000	1	0	NaN	196	0.000000000000000	20.000000000000000	1.000000000000000	0.000000000000000	7.200000000000000
174	1	51.361841143180000	-5.406152071340000	13/07/2012	2012	16:21:10.0	41103.681365740700000	1	0	NaN	197	0.001000000000000	25.000000000000000	1.000000000000000	0.005720000000000	14.400000000000000
174	1	50.370677712240000	-6.528415509750000	13/07/2012	2012	16:21:10.0	41103.681365740700000	1	0	NaN	198	0.000000000000000	12.000000000000000	-1.000000000000000	0.000000000000000	8.400000000000000
174	1	51.280614418100000	-5.923706523220000	13/07/2012	2012	16:22:50.0	41103.682523148100000	1	1	34	199	0.000000000000000	32.000000000000000	1.000000000000000	0.000000000000000	7.200000000000000
174	1	51.458350045860000	-5.334178784000000	13/07/2012	2012	16:22:50.0	41103.682523148100000	1	0	NaN	200	0.006000000000000	15.000000000000000	1.000000000000000	0.028600000000000	23.200000000000000
174	1	52.125432194040000	-4.775139534780000	13/07/2012	2012	16:22:50.0	41103.682523148100000	1	0	NaN	201	0.000000000000000	11.000000000000000	-1.000000000000000	0.000000000000000	18.000000000000000
174	1	51.990672885960000	-5.629063640630000	13/07/2012	2012	16:22:50.0	41103.682523148100000	1	0	NaN	202	0.021000000000000	4.000000000000000	1.000000000000000	0.021450000000000	14.400000000000000
174	1	51.620932375720000	-6.723350837910000	13/07/2012	2012	16:22:50.0	41103.682523148100000	1	0	NaN	203	0.009000000000000	4.000000000000000	1.000000000000000	0.024310000000000	21.600000000000000
174	1	51.557290643560000	-7.403185385340000	13/07/2012	2012	16:22:50.0	41103.682523148100000	1	0	NaN	204	0.000000000000000	25.000000000000000	1.000000000000000	0.000000000000000	14.400000000000000
174	1	51.272317105900000	-5.919763812050000	13/07/2012	2012	16:27:14.0	41103.685578703700000	1	1	35	205	0.000000000000000	32.000000000000000	1.000000000000000	0.000000000000000	7.200000000000000
174	1	51.415772502010000	-6.123896551910000	13/07/2012	2012	16:27:14.0	41103.685578703700000	1	0	NaN	206	0.000000000000000	16.000000000000000	1.000000000000000	0.000000000000000	14.400000000000000
174	1	50.749316236180000	-6.377119109180000	13/07/2012	2012	16:27:14.0	41103.685578703700000	1	0	NaN	207	0.000000000000000	25.000000000000000	1.000000000000000	0.000000000000000	0.000000000000000
174	1	50.235458721460000	-5.816753656380000	13/07/2012	2012	16:27:14.0	41103.685578703700000	1	0	NaN	208	0.000000000000000	3.000000000000000	-1.000000000000000	0.000000000000000	14.400000000000000
174	1	51.887375150800000	-5.457036653520000	13/07/2012	2012	16:27:14.0	41103.685578703700000	1	0	NaN	209	0.000000000000000	7.000000000000000	-1.000000000000000	0.001430000000000	0.000000000000000
174	1	49.754836650360000	-6.021099293000000	13/07/2012	2012	16:27:14.0	41103.685578703700000	1	0	NaN	210	0.003000000000000	1.000000000000000	1.000000000000000	0.017160000000000	30.800000000000000
174	1	51.273092200900000	-5.924731857030000	13/07/2012	2012	16:28:55.0	41103.686747685200000	1	1	36	211	0.000000000000000	32.000000000000000	1.000000000000000	0.000000000000000	7.200000000000000
174	1	49.955800851710000	-5.936227401560000	13/07/2012	2012	16:28:55.0	41103.686747685200000	1	0	NaN	212	0.009000000000000	1.000000000000000	-1.000000000000000	0.021450000000000	15.200000000000000
174	1	49.925730667800000	-6.680263875430000	13/07/2012	2012	16:28:55.0	41103.686747685200000	1	0	NaN	213	0.002000000000000	6.000000000000000	1.000000000000000	0.012870000000000	7.200000000000000
174	1	51.602357496680000	-6.137903254760000	13/07/2012	2012	16:28:55.0	41103.686747685200000	1	0	NaN	214	0.000000000000000	14.000000000000000	1.000000000000000	0.001430000000000	28.400000000000000
174	1	49.682562249860000	-6.788846110720000	13/07/2012	2012	16:28:55.0	41103.686747685200000	1	0	NaN	215	0.000000000000000	13.000000000000000	1.000000000000000	0.000000000000000	14.400000000000000
174	1	49.961840201550000	-5.837885277550000	13/07/2012	2012	16:28:55.0	41103.686747685200000	1	0	NaN	216	0.012000000000000	4.000000000000000	-1.000000000000000	0.035750000000000	35.600000000000000
174	1	51.268552830700000	-5.912267672000000	13/07/2012	2012	16:34:00.0	41103.690277777800000	1	1	37	217	0.000000000000000	33.000000000000000	1.000000000000000	0.000000000000000	0.000000000000000
174	1	51.705451600290000	-5.893169389600000	13/07/2012	2012	16:34:00.0	41103.690277777800000	1	0	NaN	218	0.000000000000000	10.000000000000000	1.000000000000000	0.001430000000000	21.600000000000000
174	1	50.243034452720000	-5.485205049140000	13/07/2012	2012	16:34:00.0	41103.690277777800000	1	0	NaN	219	0.000000000000000	10.000000000000000	-1.000000000000000	0.000000000000000	18.000000000000000
174	1	52.535398587240000	-4.065241723180000	13/07/2012	2012	16:34:00.0	41103.690277777800000	1	0	NaN	220	NaN	NaN	NaN	NaN	0.000000000000000
174	1	51.835818299880000	-6.339688257070000	13/07/2012	2012	16:34:00.0	41103.690277777800000	1	0	NaN	221	0.045000000000000	3.000000000000000	1.000000000000000	0.068640000000000	28.400000000000000
174	1	50.480590125570000	-6.852042862010000	13/07/2012	2012	16:34:00.0	41103.690277777800000	1	0	NaN	222	0.007000000000000	9.000000000000000	-1.000000000000000	0.020020000000000	0.000000000000000
174	1	51.186022933400000	-6.013448507630000	13/07/2012	2012	17:40:51.0	41103.736701388900000	1	1	38	223	0.000000000000000	28.000000000000000	1.000000000000000	0.000000000000000	0.000000000000000
174	1	50.359263700020000	-5.364672902120000	13/07/2012	2012	17:40:51.0	41103.736701388900000	1	0	NaN	224	0.008000000000000	1.000000000000000	1.000000000000000	0.011440000000000	21.600000000000000
174	1	51.410176642420000	-5.348963073610000	13/07/2012	2012	17:40:51.0	41103.736701388900000	1	0	NaN	225	0.001000000000000	19.000000000000000	1.000000000000000	0.002860000000000	30.800000000000000
174	1	51.423436496570000	-6.786421989170000	13/07/2012	2012	17:40:51.0	41103.736701388900000	1	0	NaN	226	0.106000000000000	0.000000000000000	-1.000000000000000	0.072930000000000	14.400000000000000
174	1	50.257971270130000	-5.222650127650000	13/07/2012	2012	17:40:51.0	41103.736701388900000	1	0	NaN	227	NaN	NaN	NaN	NaN	NaN
174	1	50.259568536110000	-5.660273753010000	13/07/2012	2012	17:40:51.0	41103.736701388900000	1	0	NaN	228	0.006000000000000	13.000000000000000	-1.000000000000000	0.008580000000000	0.000000000000000
174	1	51.172775269400000	-6.020801985880000	13/07/2012	2012	17:46:03.0	41103.740312500000000	1	1	39	229	0.000000000000000	27.000000000000000	1.000000000000000	0.000000000000000	14.400000000000000
174	1	50.425716805150000	-6.013938633340000	13/07/2012	2012	17:46:03.0	41103.740312500000000	1	0	NaN	230	0.000000000000000	20.000000000000000	-1.000000000000000	0.000000000000000	0.000000000000000
174	1	51.598952072260000	-6.840573363280000	13/07/2012	2012	17:46:03.0	41103.740312500000000	1	0	NaN	231	0.000000000000000	8.000000000000000	1.000000000000000	0.000000000000000	14.400000000000000
174	1	52.002183974050000	-5.487265716200000	13/07/2012	2012	17:46:03.0	41103.740312500000000	1	0	NaN	232	0.009000000000000	3.000000000000000	-1.000000000000000	0.015730000000000	28.400000000000000
174	1	51.801939991680000	-7.194621593520000	13/07/2012	2012	17:46:03.0	41103.740312500000000	1	0	NaN	233	0.014000000000000	7.000000000000000	1.000000000000000	0.014300000000000	7.200000000000000
174	1	51.525420181340000	-5.672958884960000	13/07/2012	2012	17:46:03.0	41103.740312500000000	1	0	NaN	234	0.000000000000000	16.000000000000000	1.000000000000000	0.000000000000000	21.600000000000000
175	1	51.356368250700000	-5.335194172630000	13/07/2012	2012	14:25:37.0	41103.601122685200000	0	1	40	235	0.000000000000000	24.000000000000000	1.000000000000000	0.000000000000000	23.200000000000000
175	1	50.899205748670000	-6.404887057320000	13/07/2012	2012	14:25:37.0	41103.601122685200000	0	0	NaN	236	0.004000000000000	14.000000000000000	-1.000000000000000	0.008580000000000	0.000000000000000
175	1	51.589286946490000	-7.111906694320000	13/07/2012	2012	14:25:37.0	41103.601122685200000	0	0	NaN	237	0.000000000000000	23.000000000000000	1.000000000000000	0.000000000000000	7.200000000000000
175	1	51.155428654070000	-7.041264970220000	13/07/2012	2012	14:25:37.0	41103.601122685200000	0	0	NaN	238	0.005000000000000	7.000000000000000	1.000000000000000	0.007150000000000	0.000000000000000
175	1	49.897539005270000	-6.906030624530000	13/07/2012	2012	14:25:37.0	41103.601122685200000	0	0	NaN	239	0.000000000000000	18.000000000000000	1.000000000000000	0.000000000000000	15.200000000000000
175	1	52.343208326980000	-4.059616918840000	13/07/2012	2012	14:25:37.0	41103.601122685200000	0	0	NaN	240	NaN	NaN	NaN	NaN	NaN
175	1	51.332475442900000	-5.331646139640000	13/07/2012	2012	14:29:45.0	41103.603993055600000	0	1	41	241	0.000000000000000	26.000000000000000	1.000000000000000	0.000000000000000	15.200000000000000
175	1	50.730966177990000	-6.793229554650000	13/07/2012	2012	14:29:45.0	41103.603993055600000	0	0	NaN	242	0.002000000000000	7.000000000000000	1.000000000000000	0.004290000000000	0.000000000000000
175	1	50.841875005060000	-5.157018087190000	13/07/2012	2012	14:29:45.0	41103.603993055600000	0	0	NaN	243	0.000000000000000	41.000000000000000	1.000000000000000	0.000000000000000	7.600000000000000
175	1	50.610784188110000	-7.323214122650000	13/07/2012	2012	14:29:45.0	41103.603993055600000	0	0	NaN	244	0.000000000000000	21.000000000000000	-1.000000000000000	0.000000000000000	10.000000000000000
175	1	49.590176517950000	-6.324505599770000	13/07/2012	2012	14:29:45.0	41103.603993055600000	0	0	NaN	245	0.001000000000000	4.000000000000000	1.000000000000000	0.004290000000000	15.200000000000000
175	1	49.783848129090000	-6.461308057960000	13/07/2012	2012	14:29:45.0	41103.603993055600000	0	0	NaN	246	0.000000000000000	8.000000000000000	-1.000000000000000	0.000000000000000	21.600000000000000
175	1	50.864614036700000	-5.318879785660000	13/07/2012	2012	15:39:56.0	41103.652731481500000	0	1	42	247	0.000000000000000	18.000000000000000	-1.000000000000000	0.000000000000000	7.200000000000000
175	1	50.547882335500000	-6.257928832140000	13/07/2012	2012	15:39:56.0	41103.652731481500000	0	0	NaN	248	0.000000000000000	18.000000000000000	1.000000000000000	0.000000000000000	0.000000000000000
175	1	49.962457626090000	-6.273672851820000	13/07/2012	2012	15:39:56.0	41103.652731481500000	0	0	NaN	249	0.000000000000000	8.000000000000000	-1.000000000000000	0.000000000000000	7.600000000000000
175	1	52.223175318680000	-4.191514638270000	13/07/2012	2012	15:39:56.0	41103.652731481500000	0	0	NaN	250	NaN	NaN	NaN	NaN	NaN
175	1	50.487778720860000	-5.820243949500000	13/07/2012	2012	15:39:56.0	41103.652731481500000	0	0	NaN	251	0.000000000000000	24.000000000000000	-1.000000000000000	0.000000000000000	21.600000000000000
175	1	50.751844150600000	-7.135952390120000	13/07/2012	2012	15:39:56.0	41103.652731481500000	0	0	NaN	252	0.005000000000000	5.000000000000000	-1.000000000000000	0.007150000000000	0.000000000000000
175	1	50.860019557000000	-5.321493439160000	13/07/2012	2012	15:41:41.0	41103.653946759300000	0	1	43	253	0.000000000000000	18.000000000000000	-1.000000000000000	0.000000000000000	7.200000000000000
175	1	50.937784947610000	-5.983615260800000	13/07/2012	2012	15:41:41.0	41103.653946759300000	0	0	NaN	254	0.000000000000000	36.000000000000000	1.000000000000000	0.000000000000000	0.000000000000000
175	1	50.038280655990000	-6.321543875310000	13/07/2012	2012	15:41:41.0	41103.653946759300000	0	0	NaN	255	0.006000000000000	1.000000000000000	-1.000000000000000	0.028600000000000	0.000000000000000
175	1	51.824716430060000	-5.199981159500000	13/07/2012	2012	15:41:41.0	41103.653946759300000	0	0	NaN	256	0.000000000000000	19.000000000000000	-1.000000000000000	0.000000000000000	0.000000000000000
175	1	49.629547673430000	-6.224301638980000	13/07/2012	2012	15:41:41.0	41103.653946759300000	0	0	NaN	257	0.005000000000000	5.000000000000000	1.000000000000000	0.018590000000000	14.400000000000000
175	1	50.550935318070000	-4.980437901370000	13/07/2012	2012	15:41:41.0	41103.653946759300000	0	0	NaN	258	0.000000000000000	29.000000000000000	1.000000000000000	0.000000000000000	0.000000000000000
175	1	50.856973234400000	-5.323467194480000	13/07/2012	2012	15:42:31.0	41103.654525463000000	0	1	44	259	0.000000000000000	18.000000000000000	-1.000000000000000	0.000000000000000	7.200000000000000
175	1	50.709615991860000	-4.847620217920000	13/07/2012	2012	15:42:31.0	41103.654525463000000	0	0	NaN	260	0.000000000000000	43.000000000000000	1.000000000000000	0.000000000000000	0.000000000000000
175	1	49.938191621980000	-6.058049420690000	13/07/2012	2012	15:42:31.0	41103.654525463000000	0	0	NaN	261	0.038000000000000	9.000000000000000	-1.000000000000000	0.042900000000000	14.400000000000000
175	1	50.234185022840000	-7.594887887610000	13/07/2012	2012	15:42:31.0	41103.654525463000000	0	0	NaN	262	0.000000000000000	33.000000000000000	-1.000000000000000	0.000000000000000	0.000000000000000
175	1	51.121474305200000	-5.912415902470000	13/07/2012	2012	15:42:31.0	41103.654525463000000	0	0	NaN	263	0.000000000000000	33.000000000000000	1.000000000000000	0.000000000000000	8.400000000000000
175	1	51.432739949360000	-7.302183218350000	13/07/2012	2012	15:42:31.0	41103.654525463000000	0	0	NaN	264	0.000000000000000	29.000000000000000	1.000000000000000	0.000000000000000	7.200000000000000
175	1	50.854816813100000	-5.324737130560000	13/07/2012	2012	15:43:20.0	41103.655092592600000	0	1	45	265	0.000000000000000	18.000000000000000	-1.000000000000000	0.000000000000000	7.200000000000000
175	1	51.236285825410000	-7.771561216940000	13/07/2012	2012	15:43:20.0	41103.655092592600000	0	0	NaN	266	0.001000000000000	5.000000000000000	-1.000000000000000	0.002860000000000	0.000000000000000
175	1	50.954904899140000	-5.867611568180000	13/07/2012	2012	15:43:20.0	41103.655092592600000	0	0	NaN	267	0.000000000000000	42.000000000000000	1.000000000000000	0.000000000000000	0.000000000000000
175	1	51.313237665430000	-5.347330147260000	13/07/2012	2012	15:43:20.0	41103.655092592600000	0	0	NaN	268	0.000000000000000	28.000000000000000	1.000000000000000	0.002860000000000	14.400000000000000
175	1	52.245651516930000	-4.870814974730000	13/07/2012	2012	15:43:20.0	41103.655092592600000	0	0	NaN	269	0.001000000000000	10.000000000000000	-1.000000000000000	0.004290000000000	7.200000000000000
175	1	51.728021941660000	-5.779290035340000	13/07/2012	2012	15:43:20.0	41103.655092592600000	0	0	NaN	270	0.015000000000000	6.000000000000000	1.000000000000000	0.034320000000000	21.600000000000000
175	1	50.720695572100000	-5.443790258010000	13/07/2012	2012	16:33:49.0	41103.690150463000000	0	1	46	271	0.000000000000000	25.000000000000000	1.000000000000000	0.000000000000000	0.000000000000000
175	1	51.595621020010000	-5.753613140900000	13/07/2012	2012	16:33:49.0	41103.690150463000000	0	0	NaN	272	0.000000000000000	12.000000000000000	1.000000000000000	0.000000000000000	7.200000000000000
175	1	52.506256334030000	-4.338466196590000	13/07/2012	2012	16:33:49.0	41103.690150463000000	0	0	NaN	273	0.000000000000000	NaN	NaN	0.000000000000000	23.200000000000000
175	1	50.776473499030000	-7.269092616470000	13/07/2012	2012	16:33:49.0	41103.690150463000000	0	0	NaN	274	0.000000000000000	8.000000000000000	-1.000000000000000	0.000000000000000	0.000000000000000
175	1	51.533978884600000	-7.714464130910000	13/07/2012	2012	16:33:49.0	41103.690150463000000	0	0	NaN	275	0.000000000000000	22.000000000000000	1.000000000000000	0.000000000000000	7.600000000000000
175	1	51.259679904060000	-6.768240602520000	13/07/2012	2012	16:33:49.0	41103.690150463000000	0	0	NaN	276	0.006000000000000	3.000000000000000	-1.000000000000000	0.012870000000000	28.400000000000000
175	1	50.636902944100000	-5.524646308920000	13/07/2012	2012	16:53:46.0	41103.704004629600000	0	1	47	277	0.000000000000000	21.000000000000000	1.000000000000000	0.000000000000000	8.400000000000000
175	1	50.257171100890000	-5.666605255510000	13/07/2012	2012	16:53:46.0	41103.704004629600000	0	0	NaN	278	0.006000000000000	13.000000000000000	-1.000000000000000	0.008580000000000	0.000000000000000
175	1	51.593933748430000	-6.559207059500000	13/07/2012	2012	16:53:46.0	41103.704004629600000	0	0	NaN	279	0.006000000000000	4.000000000000000	1.000000000000000	0.020020000000000	7.200000000000000
175	1	52.438909306420000	-5.025871866320000	13/07/2012	2012	16:53:46.0	41103.704004629600000	0	0	NaN	280	0.008000000000000	15.000000000000000	-1.000000000000000	0.014300000000000	7.600000000000000
175	1	50.886007118080000	-6.771686909490000	13/07/2012	2012	16:53:46.0	41103.704004629600000	0	0	NaN	281	0.002000000000000	3.000000000000000	1.000000000000000	0.004290000000000	0.000000000000000
175	1	51.096300034540000	-7.637853240050000	13/07/2012	2012	16:53:46.0	41103.704004629600000	0	0	NaN	282	0.001000000000000	7.000000000000000	-1.000000000000000	0.002860000000000	7.600000000000000
175	1	50.461040249700000	-5.616866386750000	13/07/2012	2012	17:49:20.0	41103.742592592600000	0	1	48	283	0.002000000000000	5.000000000000000	1.000000000000000	0.007150000000000	38.400000000000000
175	1	51.420099862650000	-4.981209309240000	13/07/2012	2012	17:49:20.0	41103.742592592600000	0	0	NaN	284	0.000000000000000	6.000000000000000	-1.000000000000000	0.000000000000000	7.600000000000000
175	1	51.494315534680000	-6.951773559670000	13/07/2012	2012	17:49:20.0	41103.742592592600000	0	0	NaN	285	0.000000000000000	10.000000000000000	-1.000000000000000	0.001430000000000	7.200000000000000
175	1	50.289482481830000	-7.041427830030000	13/07/2012	2012	17:49:20.0	41103.742592592600000	0	0	NaN	286	0.000000000000000	32.000000000000000	-1.000000000000000	0.000000000000000	0.000000000000000
175	1	51.197254079260000	-4.895438377700000	13/07/2012	2012	17:49:20.0	41103.742592592600000	0	0	NaN	287	0.000000000000000	19.000000000000000	-1.000000000000000	0.000000000000000	0.000000000000000
175	1	51.713012173300000	-5.195696208820000	13/07/2012	2012	17:49:20.0	41103.742592592600000	0	0	NaN	288	0.000000000000000	8.000000000000000	-1.000000000000000	0.001430000000000	NaN
175	1	50.463641521100000	-5.616386929420000	13/07/2012	2012	17:53:31.0	41103.745497685200000	0	1	49	289	0.002000000000000	5.000000000000000	1.000000000000000	0.007150000000000	38.400000000000000
175	1	50.581324564150000	-7.223791896310000	13/07/2012	2012	17:53:31.0	41103.745497685200000	0	0	NaN	290	0.000000000000000	19.000000000000000	-1.000000000000000	0.000000000000000	0.000000000000000
175	1	50.143741530000000	-6.885275078450000	13/07/2012	2012	17:53:31.0	41103.745497685200000	0	0	NaN	291	0.000000000000000	26.000000000000000	1.000000000000000	0.000000000000000	0.000000000000000
175	1	50.420091039720000	-5.213289015240000	13/07/2012	2012	17:53:31.0	41103.745497685200000	0	0	NaN	292	0.002000000000000	11.000000000000000	1.000000000000000	0.002860000000000	7.600000000000000
175	1	51.321942597420000	-6.088578175290000	13/07/2012	2012	17:53:31.0	41103.745497685200000	0	0	NaN	293	0.000000000000000	20.000000000000000	1.000000000000000	0.000000000000000	7.200000000000000
175	1	50.018080434160000	-6.495131312300000	13/07/2012	2012	17:53:31.0	41103.745497685200000	0	0	NaN	294	0.003000000000000	1.000000000000000	1.000000000000000	0.014300000000000	15.200000000000000
175	1	50.420830302700000	-5.607654581150000	13/07/2012	2012	19:29:46.0	41103.812337963000000	0	1	50	295	0.006000000000000	1.000000000000000	1.000000000000000	0.015730000000000	30.800000000000000
175	1	50.820709536720000	-5.779549825350000	13/07/2012	2012	19:29:46.0	41103.812337963000000	0	0	NaN	296	0.000000000000000	18.000000000000000	1.000000000000000	0.000000000000000	0.000000000000000
175	1	51.373785381660000	-6.433555587790000	13/07/2012	2012	19:29:46.0	41103.812337963000000	0	0	NaN	297	0.021000000000000	0.000000000000000	0.000000000000000	0.025740000000000	7.200000000000000
175	1	51.303752056340000	-5.587370525180000	13/07/2012	2012	19:29:46.0	41103.812337963000000	0	0	NaN	298	0.000000000000000	34.000000000000000	1.000000000000000	0.000000000000000	0.000000000000000
175	1	51.465956623980000	-6.296594000920000	13/07/2012	2012	19:29:46.0	41103.812337963000000	0	0	NaN	299	0.002000000000000	5.000000000000000	1.000000000000000	0.004290000000000	35.600000000000000
175	1	51.012846131760000	-5.022314985020000	13/07/2012	2012	19:29:46.0	41103.812337963000000	0	0	NaN	300	0.000000000000000	42.000000000000000	1.000000000000000	0.000000000000000	0.000000000000000
176	1	51.214105368100000	-5.347170054310000	13/07/2012	2012	14:28:30.0	41103.603125000000000	1	1	51	301	0.001000000000000	33.000000000000000	-1.000000000000000	0.004290000000000	14.400000000000000
176	1	51.576156749490000	-5.847426056750000	13/07/2012	2012	14:28:30.0	41103.603125000000000	1	0	NaN	302	0.000000000000000	18.000000000000000	1.000000000000000	0.000000000000000	0.000000000000000
176	1	52.246775185440000	-4.884880582320000	13/07/2012	2012	14:28:30.0	41103.603125000000000	1	0	NaN	303	0.000000000000000	9.000000000000000	1.000000000000000	0.001430000000000	14.400000000000000
176	1	50.389810250740000	-6.284003629110000	13/07/2012	2012	14:28:30.0	41103.603125000000000	1	0	NaN	304	0.000000000000000	28.000000000000000	1.000000000000000	0.000000000000000	0.000000000000000
176	1	51.389966224080000	-6.369441526530000	13/07/2012	2012	14:28:30.0	41103.603125000000000	1	0	NaN	305	0.007000000000000	2.000000000000000	1.000000000000000	0.020020000000000	7.200000000000000
176	1	52.053171267530000	-5.397921706340000	13/07/2012	2012	14:28:30.0	41103.603125000000000	1	0	NaN	306	0.000000000000000	10.000000000000000	-1.000000000000000	0.000000000000000	21.600000000000000
176	1	50.966769868200000	-5.365140233020000	13/07/2012	2012	15:04:05.0	41103.627835648100000	1	1	52	307	0.000000000000000	12.000000000000000	-1.000000000000000	0.000000000000000	0.000000000000000
176	1	51.100984251910000	-6.856299600060000	13/07/2012	2012	15:04:05.0	41103.627835648100000	1	0	NaN	308	0.008000000000000	2.000000000000000	-1.000000000000000	0.012870000000000	15.200000000000000
176	1	50.378053531630000	-7.633849128260000	13/07/2012	2012	15:04:05.0	41103.627835648100000	1	0	NaN	309	0.000000000000000	54.000000000000000	-1.000000000000000	0.000000000000000	0.000000000000000
176	1	49.692244501940000	-6.386979148440000	13/07/2012	2012	15:04:05.0	41103.627835648100000	1	0	NaN	310	0.002000000000000	4.000000000000000	-1.000000000000000	0.011440000000000	28.400000000000000
176	1	51.505760504850000	-7.170503724740000	13/07/2012	2012	15:04:05.0	41103.627835648100000	1	0	NaN	311	0.001000000000000	23.000000000000000	-1.000000000000000	0.004290000000000	7.200000000000000
176	1	50.687558124750000	-5.169052334290000	13/07/2012	2012	15:04:05.0	41103.627835648100000	1	0	NaN	312	0.000000000000000	27.000000000000000	1.000000000000000	0.000000000000000	16.800000000000000
176	1	50.362874787700000	-5.762311610160000	13/07/2012	2012	17:45:40.0	41103.740046296300000	1	1	53	313	0.002000000000000	14.000000000000000	-1.000000000000000	0.002860000000000	15.200000000000000
176	1	49.890131968480000	-6.983277042270000	13/07/2012	2012	17:45:40.0	41103.740046296300000	1	0	NaN	314	0.000000000000000	23.000000000000000	1.000000000000000	0.000000000000000	15.200000000000000
176	1	49.909057549930000	-6.312894221680000	13/07/2012	2012	17:45:40.0	41103.740046296300000	1	0	NaN	315	0.000000000000000	11.000000000000000	-1.000000000000000	0.000000000000000	7.600000000000000
176	1	51.095741145220000	-7.096128133370000	13/07/2012	2012	17:45:40.0	41103.740046296300000	1	0	NaN	316	0.000000000000000	10.000000000000000	1.000000000000000	0.000000000000000	7.600000000000000
176	1	50.277273404000000	-6.593950045770000	13/07/2012	2012	17:45:40.0	41103.740046296300000	1	0	NaN	317	0.000000000000000	21.000000000000000	-1.000000000000000	0.000000000000000	0.000000000000000
176	1	51.435277828810000	-5.587816594280000	13/07/2012	2012	17:45:40.0	41103.740046296300000	1	0	NaN	318	0.000000000000000	22.000000000000000	1.000000000000000	0.000000000000000	15.200000000000000
176	1	50.177865366600000	-5.930995952570000	13/07/2012	2012	18:31:43.0	41103.772025463000000	1	1	54	319	0.015000000000000	3.000000000000000	1.000000000000000	0.022880000000000	30.800000000000000
176	1	49.730480960310000	-6.064571393600000	13/07/2012	2012	18:31:43.0	41103.772025463000000	1	0	NaN	320	0.004000000000000	1.000000000000000	1.000000000000000	0.012870000000000	21.600000000000000
176	1	51.202623949050000	-6.692868805810000	13/07/2012	2012	18:31:43.0	41103.772025463000000	1	0	NaN	321	0.000000000000000	9.000000000000000	-1.000000000000000	0.000000000000000	16.800000000000000
176	1	49.753061104020000	-5.614407233170000	13/07/2012	2012	18:31:43.0	41103.772025463000000	1	0	NaN	322	0.000000000000000	9.000000000000000	1.000000000000000	0.001430000000000	7.200000000000000
176	1	50.189936416340000	-6.773336424620000	13/07/2012	2012	18:31:43.0	41103.772025463000000	1	0	NaN	323	0.000000000000000	24.000000000000000	1.000000000000000	0.000000000000000	0.000000000000000
176	1	51.643799723470000	-5.958792518770000	13/07/2012	2012	18:31:43.0	41103.772025463000000	1	0	NaN	324	0.000000000000000	17.000000000000000	1.000000000000000	0.000000000000000	21.600000000000000
176	1	50.039065888500000	-5.926575935730000	13/07/2012	2012	18:59:11.0	41103.791099537000000	1	1	55	325	0.030000000000000	1.000000000000000	1.000000000000000	0.038610000000000	7.600000000000000
176	1	50.048606888560000	-6.746353942070000	13/07/2012	2012	18:59:11.0	41103.791099537000000	1	0	NaN	326	0.000000000000000	14.000000000000000	1.000000000000000	0.001430000000000	8.400000000000000
176	1	50.886403649290000	-6.635873239010000	13/07/2012	2012	18:59:11.0	41103.791099537000000	1	0	NaN	327	0.004000000000000	2.000000000000000	-1.000000000000000	0.007150000000000	7.200000000000000
176	1	50.424436719270000	-6.132407201390000	13/07/2012	2012	18:59:11.0	41103.791099537000000	1	0	NaN	328	0.000000000000000	22.000000000000000	-1.000000000000000	0.000000000000000	14.400000000000000
176	1	51.397506439880000	-5.923864408850000	13/07/2012	2012	18:59:11.0	41103.791099537000000	1	0	NaN	329	0.000000000000000	29.000000000000000	1.000000000000000	0.000000000000000	14.400000000000000
176	1	51.413289514770000	-7.761040071390000	13/07/2012	2012	18:59:11.0	41103.791099537000000	1	0	NaN	330	0.000000000000000	15.000000000000000	-1.000000000000000	0.000000000000000	7.600000000000000
176	1	50.031941115200000	-5.913218999670000	13/07/2012	2012	19:22:27.0	41103.807256944400000	1	1	56	331	0.030000000000000	1.000000000000000	1.000000000000000	0.038610000000000	0.000000000000000
176	1	50.766079749530000	-7.344045094800000	13/07/2012	2012	19:22:27.0	41103.807256944400000	1	0	NaN	332	0.000000000000000	12.000000000000000	-1.000000000000000	0.000000000000000	0.000000000000000
176	1	50.623529227250000	-4.911397127120000	13/07/2012	2012	19:22:27.0	41103.807256944400000	1	0	NaN	333	0.000000000000000	36.000000000000000	1.000000000000000	0.000000000000000	16.800000000000000
176	1	50.189240231970000	-7.163650989910000	13/07/2012	2012	19:22:27.0	41103.807256944400000	1	0	NaN	334	0.000000000000000	44.000000000000000	1.000000000000000	0.000000000000000	0.000000000000000
176	1	51.573414490960000	-7.713200253760000	13/07/2012	2012	19:22:27.0	41103.807256944400000	1	0	NaN	335	0.000000000000000	18.000000000000000	1.000000000000000	0.000000000000000	7.600000000000000
176	1	51.576077258620000	-5.793344490180000	13/07/2012	2012	19:22:27.0	41103.807256944400000	1	0	NaN	336	0.000000000000000	15.000000000000000	1.000000000000000	0.000000000000000	21.600000000000000
176	1	49.979163112900000	-5.892151733240000	13/07/2012	2012	19:35:10.0	41103.816087963000000	1	1	57	337	0.007000000000000	0.000000000000000	-1.000000000000000	0.020020000000000	7.200000000000000
176	1	51.392172478290000	-7.708381851830000	13/07/2012	2012	19:35:10.0	41103.816087963000000	1	0	NaN	338	0.000000000000000	17.000000000000000	-1.000000000000000	0.000000000000000	7.600000000000000
176	1	52.288814043080000	-5.152248397300000	13/07/2012	2012	19:35:10.0	41103.816087963000000	1	0	NaN	339	0.007000000000000	2.000000000000000	-1.000000000000000	0.012870000000000	14.400000000000000
176	1	52.490165894270000	-4.906596815540000	13/07/2012	2012	19:35:10.0	41103.816087963000000	1	0	NaN	340	0.000000000000000	14.000000000000000	-1.000000000000000	0.000000000000000	7.200000000000000
176	1	52.018010873850000	-5.446767005570000	13/07/2012	2012	19:35:10.0	41103.816087963000000	1	0	NaN	341	0.007000000000000	5.000000000000000	-1.000000000000000	0.010010000000000	21.600000000000000
176	1	52.200080617250000	-5.055213554400000	13/07/2012	2012	19:35:10.0	41103.816087963000000	1	0	NaN	342	0.001000000000000	7.000000000000000	1.000000000000000	0.005720000000000	7.200000000000000
176	1	49.951623349300000	-5.901922790350000	13/07/2012	2012	19:41:24.0	41103.820416666700000	1	1	58	343	0.004000000000000	1.000000000000000	-1.000000000000000	0.011440000000000	14.400000000000000
176	1	50.720616932830000	-6.415155431810000	13/07/2012	2012	19:41:24.0	41103.820416666700000	1	0	NaN	344	0.000000000000000	21.000000000000000	1.000000000000000	0.000000000000000	0.000000000000000
176	1	49.633128879090000	-6.268319651760000	13/07/2012	2012	19:41:24.0	41103.820416666700000	1	0	NaN	345	0.006000000000000	2.000000000000000	1.000000000000000	0.024310000000000	28.400000000000000
176	1	51.358713837870000	-5.445757345520000	13/07/2012	2012	19:41:24.0	41103.820416666700000	1	0	NaN	346	0.002000000000000	26.000000000000000	1.000000000000000	0.010010000000000	28.400000000000000
176	1	51.244679712270000	-6.571194247870000	13/07/2012	2012	19:41:24.0	41103.820416666700000	1	0	NaN	347	0.005000000000000	3.000000000000000	-1.000000000000000	0.022880000000000	14.400000000000000
176	1	51.214732087990000	-5.360306916770000	13/07/2012	2012	19:41:24.0	41103.820416666700000	1	0	NaN	348	0.000000000000000	34.000000000000000	-1.000000000000000	0.002860000000000	7.200000000000000
176	1	49.958099136500000	-6.171440729210000	14/07/2012	2012	6:06:19.0	41104.254386574100000	1	1	59	349	0.000000000000000	9.000000000000000	-1.000000000000000	0.001430000000000	23.200000000000000
176	1	51.716121401940000	-5.734562702090000	14/07/2012	2012	6:06:19.0	41104.254386574100000	1	0	NaN	350	0.043000000000000	5.000000000000000	1.000000000000000	0.064350000000000	35.600000000000000
176	1	51.876316753970000	-6.013044233860000	14/07/2012	2012	6:06:19.0	41104.254386574100000	1	0	NaN	351	0.059000000000000	5.000000000000000	1.000000000000000	0.107250000000000	35.600000000000000
176	1	49.637595133010000	-6.277510028500000	14/07/2012	2012	6:06:19.0	41104.254386574100000	1	0	NaN	352	0.009000000000000	2.000000000000000	1.000000000000000	0.034320000000000	28.400000000000000
176	1	50.645883422020000	-6.185036968310000	14/07/2012	2012	6:06:19.0	41104.254386574100000	1	0	NaN	353	0.000000000000000	25.000000000000000	1.000000000000000	0.000000000000000	7.200000000000000
176	1	50.723679569380000	-5.872117896610000	14/07/2012	2012	6:06:19.0	41104.254386574100000	1	0	NaN	354	0.000000000000000	42.000000000000000	-1.000000000000000	0.000000000000000	7.200000000000000
176	1	50.022427063600000	-6.262424082740000	14/07/2012	2012	6:24:29.0	41104.267002314800000	1	1	60	355	0.009000000000000	3.000000000000000	-1.000000000000000	0.038610000000000	28.400000000000000
176	1	51.396342165900000	-4.983334266490000	14/07/2012	2012	6:24:29.0	41104.267002314800000	1	0	NaN	356	0.000000000000000	9.000000000000000	-1.000000000000000	0.000000000000000	30.800000000000000
176	1	50.498906507350000	-6.152718024240000	14/07/2012	2012	6:24:29.0	41104.267002314800000	1	0	NaN	357	0.000000000000000	29.000000000000000	-1.000000000000000	0.000000000000000	0.000000000000000
176	1	51.110235105940000	-5.696837649620000	14/07/2012	2012	6:24:29.0	41104.267002314800000	1	0	NaN	358	0.000000000000000	46.000000000000000	1.000000000000000	0.000000000000000	7.200000000000000
176	1	51.115663782580000	-7.408884288730000	14/07/2012	2012	6:24:29.0	41104.267002314800000	1	0	NaN	359	0.000000000000000	21.000000000000000	-1.000000000000000	0.000000000000000	0.000000000000000
176	1	51.478700960750000	-6.442829621520000	14/07/2012	2012	6:24:29.0	41104.267002314800000	1	0	NaN	360	0.013000000000000	5.000000000000000	-1.000000000000000	0.042900000000000	14.400000000000000
176	1	50.046356551300000	-6.323089632820000	14/07/2012	2012	6:33:55.0	41104.273553240700000	1	1	61	361	0.007000000000000	0.000000000000000	-1.000000000000000	0.031460000000000	23.200000000000000
176	1	51.653815227690000	-7.431774681250000	14/07/2012	2012	6:33:55.0	41104.273553240700000	1	0	NaN	362	0.000000000000000	15.000000000000000	1.000000000000000	0.001430000000000	0.000000000000000
176	1	50.118491625050000	-5.939830217880000	14/07/2012	2012	6:33:55.0	41104.273553240700000	1	0	NaN	363	0.023000000000000	2.000000000000000	1.000000000000000	0.048620000000000	15.200000000000000
176	1	51.734487292790000	-6.674279021440000	14/07/2012	2012	6:33:55.0	41104.273553240700000	1	0	NaN	364	0.004000000000000	8.000000000000000	-1.000000000000000	0.017160000000000	14.400000000000000
176	1	50.048107620250000	-5.508097156470000	14/07/2012	2012	6:33:55.0	41104.273553240700000	1	0	NaN	365	0.000000000000000	16.000000000000000	-1.000000000000000	0.000000000000000	0.000000000000000
176	1	51.030961160380000	-5.333476507270000	14/07/2012	2012	6:33:55.0	41104.273553240700000	1	0	NaN	366	0.000000000000000	45.000000000000000	-1.000000000000000	0.000000000000000	15.200000000000000
176	1	50.066182601600000	-6.338150062460000	14/07/2012	2012	7:24:15.0	41104.308506944400000	1	1	62	367	0.007000000000000	2.000000000000000	1.000000000000000	0.028600000000000	23.200000000000000
176	1	50.406681303810000	-6.563348062910000	14/07/2012	2012	7:24:15.0	41104.308506944400000	1	0	NaN	368	0.000000000000000	9.000000000000000	-1.000000000000000	0.000000000000000	7.600000000000000
176	1	50.501630010500000	-5.009241790150000	14/07/2012	2012	7:24:15.0	41104.308506944400000	1	0	NaN	369	NaN	NaN	NaN	NaN	NaN
176	1	51.894601659640000	-5.872876114590000	14/07/2012	2012	7:24:15.0	41104.308506944400000	1	0	NaN	370	0.021000000000000	5.000000000000000	1.000000000000000	0.058630000000000	21.600000000000000
176	1	51.833611619950000	-5.292340938760000	14/07/2012	2012	7:24:15.0	41104.308506944400000	1	0	NaN	371	0.000000000000000	18.000000000000000	-1.000000000000000	0.000000000000000	7.200000000000000
176	1	51.135833545990000	-6.410229887160000	14/07/2012	2012	7:24:15.0	41104.308506944400000	1	0	NaN	372	0.000000000000000	5.000000000000000	1.000000000000000	0.000000000000000	21.600000000000000
176	1	50.077597632300000	-6.288653672140000	14/07/2012	2012	8:15:18.0	41104.343958333300000	1	1	63	373	0.010000000000000	2.000000000000000	1.000000000000000	0.037180000000000	24.800000000000000
176	1	49.609484551710000	-6.571724111810000	14/07/2012	2012	8:15:18.0	41104.343958333300000	1	0	NaN	374	0.005000000000000	6.000000000000000	1.000000000000000	0.010010000000000	21.600000000000000
176	1	50.642871431220000	-4.937920203900000	14/07/2012	2012	8:15:18.0	41104.343958333300000	1	0	NaN	375	0.000000000000000	35.000000000000000	1.000000000000000	0.000000000000000	16.800000000000000
176	1	51.843280195200000	-5.735541571830000	14/07/2012	2012	8:15:18.0	41104.343958333300000	1	0	NaN	376	0.013000000000000	6.000000000000000	1.000000000000000	0.038610000000000	28.400000000000000
176	1	50.547360730450000	-5.781664485770000	14/07/2012	2012	8:15:18.0	41104.343958333300000	1	0	NaN	377	0.000000000000000	29.000000000000000	-1.000000000000000	0.000000000000000	14.400000000000000
176	1	50.305043308840000	-5.500164388730000	14/07/2012	2012	8:15:18.0	41104.343958333300000	1	0	NaN	378	0.011000000000000	15.000000000000000	-1.000000000000000	0.015730000000000	14.400000000000000
176	1	50.077862613600000	-6.289544909410000	14/07/2012	2012	8:15:47.0	41104.344293981500000	1	1	64	379	0.010000000000000	2.000000000000000	1.000000000000000	0.037180000000000	24.800000000000000
176	1	51.362618541360000	-7.720199236820000	14/07/2012	2012	8:15:47.0	41104.344293981500000	1	0	NaN	380	0.000000000000000	14.000000000000000	-1.000000000000000	0.000000000000000	0.000000000000000
176	1	51.791783852580000	-7.095935298510000	14/07/2012	2012	8:15:47.0	41104.344293981500000	1	0	NaN	381	0.011000000000000	7.000000000000000	1.000000000000000	0.007150000000000	0.000000000000000
176	1	51.519914143880000	-5.595817495420000	14/07/2012	2012	8:15:47.0	41104.344293981500000	1	0	NaN	382	0.000000000000000	14.000000000000000	1.000000000000000	0.000000000000000	0.000000000000000
176	1	52.387381311370000	-5.150975787400000	14/07/2012	2012	8:15:47.0	41104.344293981500000	1	0	NaN	383	0.001000000000000	11.000000000000000	-1.000000000000000	0.002860000000000	7.200000000000000
176	1	51.285401483570000	-5.054503948300000	14/07/2012	2012	8:15:47.0	41104.344293981500000	1	0	NaN	384	0.000000000000000	17.000000000000000	-1.000000000000000	0.000000000000000	7.200000000000000
176	1	50.078760587800000	-6.289123070930000	14/07/2012	2012	8:17:06.0	41104.345208333300000	1	1	65	385	0.010000000000000	2.000000000000000	1.000000000000000	0.037180000000000	24.800000000000000
176	1	51.623375279950000	-6.434739044180000	14/07/2012	2012	8:17:06.0	41104.345208333300000	1	0	NaN	386	0.014000000000000	8.000000000000000	-1.000000000000000	0.044330000000000	7.200000000000000
176	1	50.157718565740000	-7.113966764320000	14/07/2012	2012	8:17:06.0	41104.345208333300000	1	0	NaN	387	0.000000000000000	40.000000000000000	1.000000000000000	0.000000000000000	7.200000000000000
176	1	50.761358725920000	-4.992608533290000	14/07/2012	2012	8:17:06.0	41104.345208333300000	1	0	NaN	388	0.000000000000000	40.000000000000000	-1.000000000000000	0.000000000000000	23.200000000000000
176	1	50.371261696890000	-6.851863357880000	14/07/2012	2012	8:17:06.0	41104.345208333300000	1	0	NaN	389	0.000000000000000	18.000000000000000	-1.000000000000000	0.000000000000000	0.000000000000000
176	1	50.279526496130000	-6.454150879500000	14/07/2012	2012	8:17:06.0	41104.345208333300000	1	0	NaN	390	0.000000000000000	23.000000000000000	1.000000000000000	0.000000000000000	0.000000000000000
176	1	50.080772230500000	-6.289895304890000	14/07/2012	2012	8:18:49.0	41104.346400463000000	1	1	66	391	0.010000000000000	2.000000000000000	1.000000000000000	0.037180000000000	24.800000000000000
176	1	52.337069734680000	-4.351659072460000	14/07/2012	2012	8:18:49.0	41104.346400463000000	1	0	NaN	392	0.000000000000000	NaN	NaN	0.000000000000000	8.400000000000000
176	1	50.961829767410000	-6.861060445110000	14/07/2012	2012	8:18:49.0	41104.346400463000000	1	0	NaN	393	0.000000000000000	19.000000000000000	1.000000000000000	0.000000000000000	7.200000000000000
176	1	50.856683094890000	-4.849492200790000	14/07/2012	2012	8:18:49.0	41104.346400463000000	1	0	NaN	394	0.000000000000000	36.000000000000000	-1.000000000000000	0.000000000000000	7.200000000000000
176	1	50.533068112850000	-5.964492285020000	14/07/2012	2012	8:18:49.0	41104.346400463000000	1	0	NaN	395	0.002000000000000	28.000000000000000	-1.000000000000000	0.004290000000000	7.600000000000000
176	1	51.322204936910000	-7.212602706840000	14/07/2012	2012	8:18:49.0	41104.346400463000000	1	0	NaN	396	0.002000000000000	24.000000000000000	1.000000000000000	0.010010000000000	14.400000000000000
176	1	50.079617320900000	-6.289717406520000	14/07/2012	2012	8:19:59.0	41104.347210648100000	1	1	67	397	0.010000000000000	2.000000000000000	1.000000000000000	0.037180000000000	24.800000000000000
176	1	50.779573048610000	-5.663949809490000	14/07/2012	2012	8:19:59.0	41104.347210648100000	1	0	NaN	398	0.000000000000000	19.000000000000000	1.000000000000000	0.000000000000000	0.000000000000000
176	1	51.745707133930000	-5.448779470360000	14/07/2012	2012	8:19:59.0	41104.347210648100000	1	0	NaN	399	0.001000000000000	8.000000000000000	-1.000000000000000	0.001430000000000	14.400000000000000
176	1	51.887465167150000	-5.981775410140000	14/07/2012	2012	8:19:59.0	41104.347210648100000	1	0	NaN	400	0.046000000000000	6.000000000000000	1.000000000000000	0.100100000000000	35.600000000000000
176	1	50.972251458260000	-5.092423027770000	14/07/2012	2012	8:19:59.0	41104.347210648100000	1	0	NaN	401	0.000000000000000	20.000000000000000	-1.000000000000000	0.000000000000000	0.000000000000000
176	1	50.943663290320000	-6.644845738040000	14/07/2012	2012	8:19:59.0	41104.347210648100000	1	0	NaN	402	0.045000000000000	19.000000000000000	-1.000000000000000	0.025740000000000	0.000000000000000
176	1	50.104208842000000	-6.294985903200000	14/07/2012	2012	9:13:34.0	41104.384421296300000	1	1	68	403	0.008000000000000	4.000000000000000	1.000000000000000	0.025740000000000	24.800000000000000
176	1	50.608196974470000	-6.604901342090000	14/07/2012	2012	9:13:34.0	41104.384421296300000	1	0	NaN	404	0.005000000000000	7.000000000000000	1.000000000000000	0.012870000000000	0.000000000000000
176	1	52.589664936940000	-4.031503872370000	14/07/2012	2012	9:13:34.0	41104.384421296300000	1	0	NaN	405	NaN	NaN	NaN	NaN	NaN
176	1	49.797890910060000	-6.062107602210000	14/07/2012	2012	9:13:34.0	41104.384421296300000	1	0	NaN	406	0.014000000000000	3.000000000000000	-1.000000000000000	0.044330000000000	21.600000000000000
176	1	51.634641523970000	-6.560757655890000	14/07/2012	2012	9:13:34.0	41104.384421296300000	1	0	NaN	407	0.003000000000000	6.000000000000000	-1.000000000000000	0.012870000000000	21.600000000000000
176	1	50.474662322520000	-5.391576615250000	14/07/2012	2012	9:13:34.0	41104.384421296300000	1	0	NaN	408	0.011000000000000	8.000000000000000	1.000000000000000	0.015730000000000	21.600000000000000
176	1	50.104312999200000	-6.296044352050000	14/07/2012	2012	9:15:57.0	41104.386076388900000	1	1	69	409	0.008000000000000	4.000000000000000	1.000000000000000	0.025740000000000	24.800000000000000
176	1	51.538589229340000	-5.600277968160000	14/07/2012	2012	9:15:57.0	41104.386076388900000	1	0	NaN	410	0.000000000000000	13.000000000000000	1.000000000000000	0.000000000000000	7.200000000000000
176	1	50.545925359590000	-5.766046626490000	14/07/2012	2012	9:15:57.0	41104.386076388900000	1	0	NaN	411	0.000000000000000	30.000000000000000	-1.000000000000000	0.000000000000000	14.400000000000000
176	1	52.072298603490000	-5.312213485050000	14/07/2012	2012	9:15:57.0	41104.386076388900000	1	0	NaN	412	0.000000000000000	12.000000000000000	-1.000000000000000	0.000000000000000	7.200000000000000
176	1	50.645201656260000	-5.189319202740000	14/07/2012	2012	9:15:57.0	41104.386076388900000	1	0	NaN	413	0.000000000000000	28.000000000000000	1.000000000000000	0.000000000000000	16.800000000000000
176	1	50.462184208340000	-6.260302997930000	14/07/2012	2012	9:15:57.0	41104.386076388900000	1	0	NaN	414	0.000000000000000	29.000000000000000	-1.000000000000000	0.000000000000000	14.400000000000000
177	1	51.142778664600000	-6.466377590360000	13/07/2012	2012	16:41:21.0	41103.695381944400000	1	1	70	415	0.001000000000000	2.000000000000000	1.000000000000000	0.002860000000000	7.200000000000000
177	1	50.126387603180000	-6.182715453000000	13/07/2012	2012	16:41:21.0	41103.695381944400000	1	0	NaN	416	0.000000000000000	6.000000000000000	1.000000000000000	0.000000000000000	28.400000000000000
177	1	51.392810116700000	-6.753718522890000	13/07/2012	2012	16:41:21.0	41103.695381944400000	1	0	NaN	417	0.060000000000000	2.000000000000000	-1.000000000000000	0.068640000000000	21.600000000000000
177	1	51.907536676440000	-5.337952920150000	13/07/2012	2012	16:41:21.0	41103.695381944400000	1	0	NaN	418	0.001000000000000	14.000000000000000	-1.000000000000000	0.002860000000000	0.000000000000000
177	1	52.388174684840000	-4.859503964970000	13/07/2012	2012	16:41:21.0	41103.695381944400000	1	0	NaN	419	0.003000000000000	12.000000000000000	-1.000000000000000	0.017160000000000	30.800000000000000
177	1	51.298485259780000	-7.121762194130000	13/07/2012	2012	16:41:21.0	41103.695381944400000	1	0	NaN	420	0.000000000000000	15.000000000000000	1.000000000000000	0.002860000000000	7.200000000000000
177	1	51.076416622300000	-7.336111234580000	13/07/2012	2012	21:07:18.0	41103.880069444400000	1	1	71	421	0.000000000000000	16.000000000000000	1.000000000000000	0.000000000000000	0.000000000000000
177	1	50.946091071430000	-5.961464899700000	13/07/2012	2012	21:07:18.0	41103.880069444400000	1	0	NaN	422	0.000000000000000	38.000000000000000	1.000000000000000	0.000000000000000	0.000000000000000
177	1	49.874493883150000	-7.135542192300000	13/07/2012	2012	21:07:18.0	41103.880069444400000	1	0	NaN	423	0.000000000000000	31.000000000000000	1.000000000000000	0.000000000000000	0.000000000000000
177	1	51.905354324240000	-5.711165066510000	13/07/2012	2012	21:07:18.0	41103.880069444400000	1	0	NaN	424	0.028000000000000	7.000000000000000	1.000000000000000	0.044330000000000	35.600000000000000
177	1	51.994051907790000	-5.286322687040000	13/07/2012	2012	21:07:18.0	41103.880069444400000	1	0	NaN	425	0.000000000000000	14.000000000000000	-1.000000000000000	0.000000000000000	7.200000000000000
177	1	51.421476064010000	-5.157304868920000	13/07/2012	2012	21:07:18.0	41103.880069444400000	1	0	NaN	426	0.000000000000000	16.000000000000000	0.000000000000000	0.000000000000000	21.600000000000000
177	1	51.076816805100000	-7.336321942590000	13/07/2012	2012	21:08:27.0	41103.880868055600000	1	1	72	427	0.000000000000000	16.000000000000000	1.000000000000000	0.000000000000000	0.000000000000000
177	1	51.405690765910000	-6.997704605740000	13/07/2012	2012	21:08:27.0	41103.880868055600000	1	0	NaN	428	0.005000000000000	12.000000000000000	1.000000000000000	0.020020000000000	7.200000000000000
177	1	52.218865413320000	-4.448978861270000	13/07/2012	2012	21:08:27.0	41103.880868055600000	1	0	NaN	429	0.000000000000000	11.000000000000000	1.000000000000000	0.001430000000000	0.000000000000000
177	1	52.336799014790000	-4.282213396580000	13/07/2012	2012	21:08:27.0	41103.880868055600000	1	0	NaN	430	0.000000000000000	NaN	NaN	0.000000000000000	9.199999999999990
177	1	51.837251383740000	-6.894772759150000	13/07/2012	2012	21:08:27.0	41103.880868055600000	1	0	NaN	431	0.018000000000000	4.000000000000000	1.000000000000000	0.051480000000000	50.000000000000000
177	1	50.092194562410000	-6.598363320930000	13/07/2012	2012	21:08:27.0	41103.880868055600000	1	0	NaN	432	0.001000000000000	11.000000000000000	1.000000000000000	0.004290000000000	7.600000000000000
177	1	51.146783778700000	-7.406640944460000	14/07/2012	2012	6:20:38.0	41104.264328703700000	1	1	73	433	0.000000000000000	22.000000000000000	-1.000000000000000	0.000000000000000	0.000000000000000
177	1	51.659504329510000	-7.310971777940000	14/07/2012	2012	6:20:38.0	41104.264328703700000	1	0	NaN	434	0.001000000000000	18.000000000000000	1.000000000000000	0.002860000000000	0.000000000000000
177	1	50.439543092630000	-7.445660894790000	14/07/2012	2012	6:20:38.0	41104.264328703700000	1	0	NaN	435	0.000000000000000	38.000000000000000	-1.000000000000000	0.000000000000000	0.000000000000000
177	1	51.957676920470000	-5.589228453310000	14/07/2012	2012	6:20:38.0	41104.264328703700000	1	0	NaN	436	0.025000000000000	3.000000000000000	1.000000000000000	0.064350000000000	28.400000000000000
177	1	50.191448088730000	-6.352449691840000	14/07/2012	2012	6:20:38.0	41104.264328703700000	1	0	NaN	437	0.002000000000000	13.000000000000000	1.000000000000000	0.010010000000000	23.200000000000000
177	1	50.830599579370000	-4.941015182080000	14/07/2012	2012	6:20:38.0	41104.264328703700000	1	0	NaN	438	0.000000000000000	35.000000000000000	-1.000000000000000	0.000000000000000	0.000000000000000
177	1	51.572915998400000	-7.750736073260000	14/07/2012	2012	13:23:53.0	41104.558252314800000	1	1	74	439	0.000000000000000	18.000000000000000	1.000000000000000	0.000000000000000	23.200000000000000
177	1	51.450171512220000	-6.849476795640000	14/07/2012	2012	13:23:53.0	41104.558252314800000	1	0	NaN	440	0.029000000000000	4.000000000000000	1.000000000000000	0.021450000000000	21.600000000000000
177	1	51.368474834010000	-5.841629087570000	14/07/2012	2012	13:23:53.0	41104.558252314800000	1	0	NaN	441	0.000000000000000	32.000000000000000	1.000000000000000	0.000000000000000	7.200000000000000
177	1	51.491864627750000	-6.224352182880000	14/07/2012	2012	13:23:53.0	41104.558252314800000	1	0	NaN	442	0.009000000000000	6.000000000000000	1.000000000000000	0.050050000000000	42.800000000000000
177	1	50.920405485410000	-4.991683018190000	14/07/2012	2012	13:23:53.0	41104.558252314800000	1	0	NaN	443	0.000000000000000	26.000000000000000	-1.000000000000000	0.000000000000000	7.200000000000000
177	1	50.794808307220000	-6.063760070900000	14/07/2012	2012	13:23:53.0	41104.558252314800000	1	0	NaN	444	0.000000000000000	38.000000000000000	1.000000000000000	0.000000000000000	14.400000000000000
177	1	51.664115579000000	-7.813502319030000	14/07/2012	2012	15:02:37.0	41104.626817129600000	1	1	75	445	0.000000000000000	8.000000000000000	1.000000000000000	0.000000000000000	33.200000000000000
177	1	51.310727766030000	-7.351089539800000	14/07/2012	2012	15:02:37.0	41104.626817129600000	1	0	NaN	446	0.000000000000000	31.000000000000000	-1.000000000000000	0.000000000000000	0.000000000000000
177	1	52.262283603600000	-4.178181756540000	14/07/2012	2012	15:02:37.0	41104.626817129600000	1	0	NaN	447	NaN	NaN	NaN	NaN	NaN
177	1	51.224642517240000	-7.161246222270000	14/07/2012	2012	15:02:37.0	41104.626817129600000	1	0	NaN	448	0.000000000000000	23.000000000000000	-1.000000000000000	0.000000000000000	0.000000000000000
177	1	50.878599361730000	-5.490475045460000	14/07/2012	2012	15:02:37.0	41104.626817129600000	1	0	NaN	449	0.000000000000000	10.000000000000000	1.000000000000000	0.000000000000000	0.000000000000000
177	1	51.359680231840000	-7.439297254150000	14/07/2012	2012	15:02:37.0	41104.626817129600000	1	0	NaN	450	0.000000000000000	27.000000000000000	-1.000000000000000	0.000000000000000	0.000000000000000
177	1	51.837933662700000	-7.176125996880000	15/07/2012	2012	4:28:34.0	41105.186504629600000	1	1	76	451	0.002000000000000	9.000000000000000	1.000000000000000	0.005720000000000	14.400000000000000
177	1	51.740698077060000	-6.819073486350000	15/07/2012	2012	4:28:34.0	41105.186504629600000	1	0	NaN	452	0.000000000000000	12.000000000000000	-1.000000000000000	0.001430000000000	15.200000000000000
177	1	49.744531101810000	-6.215806819550000	15/07/2012	2012	4:28:34.0	41105.186504629600000	1	0	NaN	453	0.008000000000000	3.000000000000000	-1.000000000000000	0.021450000000000	14.400000000000000
177	1	49.956053904890000	-6.145989362070000	15/07/2012	2012	4:28:34.0	41105.186504629600000	1	0	NaN	454	0.000000000000000	8.000000000000000	-1.000000000000000	0.001430000000000	7.200000000000000
177	1	52.448212960610000	-4.920408099900000	15/07/2012	2012	4:28:34.0	41105.186504629600000	1	0	NaN	455	0.000000000000000	15.000000000000000	-1.000000000000000	0.000000000000000	21.600000000000000
177	1	51.733883939980000	-5.998572373810000	15/07/2012	2012	4:28:34.0	41105.186504629600000	1	0	NaN	456	0.000000000000000	16.000000000000000	1.000000000000000	0.000000000000000	21.600000000000000
177	1	51.871767999900000	-7.210765990620000	15/07/2012	2012	4:40:02.0	41105.194467592600000	1	1	77	457	0.003000000000000	9.000000000000000	1.000000000000000	0.010010000000000	0.000000000000000
177	1	50.496090326020000	-5.319376806700000	15/07/2012	2012	4:40:02.0	41105.194467592600000	1	0	NaN	458	0.008000000000000	12.000000000000000	1.000000000000000	0.011440000000000	21.600000000000000
177	1	50.824910235310000	-4.800045377400000	15/07/2012	2012	4:40:02.0	41105.194467592600000	1	0	NaN	459	0.000000000000000	40.000000000000000	-1.000000000000000	0.000000000000000	21.600000000000000
177	1	52.423913600470000	-5.062774433430000	15/07/2012	2012	4:40:02.0	41105.194467592600000	1	0	NaN	460	0.014000000000000	14.000000000000000	-1.000000000000000	0.030030000000000	14.400000000000000
177	1	50.083071945020000	-7.051179406500000	15/07/2012	2012	4:40:02.0	41105.194467592600000	1	0	NaN	461	0.000000000000000	33.000000000000000	1.000000000000000	0.000000000000000	7.600000000000000
177	1	51.260990268450000	-6.994181779740000	15/07/2012	2012	4:40:02.0	41105.194467592600000	1	0	NaN	462	0.001000000000000	8.000000000000000	1.000000000000000	0.004290000000000	0.000000000000000
177	1	51.889205071300000	-7.219957828490000	15/07/2012	2012	4:46:38.0	41105.199050925900000	1	1	78	463	0.005000000000000	8.000000000000000	1.000000000000000	0.017160000000000	14.400000000000000
177	1	51.019220716150000	-6.222693890360000	15/07/2012	2012	4:46:38.0	41105.199050925900000	1	0	NaN	464	0.000000000000000	21.000000000000000	-1.000000000000000	0.000000000000000	15.200000000000000
177	1	50.234661197570000	-6.003082128890000	15/07/2012	2012	4:46:38.0	41105.199050925900000	1	0	NaN	465	0.000000000000000	7.000000000000000	1.000000000000000	0.000000000000000	28.400000000000000
177	1	51.773282499290000	-5.977198506520000	15/07/2012	2012	4:46:38.0	41105.199050925900000	1	0	NaN	466	0.001000000000000	13.000000000000000	1.000000000000000	0.007150000000000	21.600000000000000
177	1	51.674895832060000	-5.757299071700000	15/07/2012	2012	4:46:38.0	41105.199050925900000	1	0	NaN	467	0.014000000000000	8.000000000000000	1.000000000000000	0.038610000000000	35.600000000000000
177	1	52.127140346730000	-4.927034568420000	15/07/2012	2012	4:46:38.0	41105.199050925900000	1	0	NaN	468	0.000000000000000	15.000000000000000	-1.000000000000000	0.000000000000000	7.600000000000000
177	1	51.905782101700000	-7.251690351490000	15/07/2012	2012	4:54:22.0	41105.204421296300000	1	1	79	469	0.010000000000000	6.000000000000000	1.000000000000000	0.025740000000000	24.800000000000000
177	1	51.031441567240000	-5.781387728120000	15/07/2012	2012	4:54:22.0	41105.204421296300000	1	0	NaN	470	0.000000000000000	45.000000000000000	-1.000000000000000	0.000000000000000	0.000000000000000
177	1	51.098453504360000	-7.387793369870000	15/07/2012	2012	4:54:22.0	41105.204421296300000	1	0	NaN	471	0.000000000000000	14.000000000000000	1.000000000000000	0.000000000000000	7.200000000000000
177	1	52.465906578430000	-4.119335640570000	15/07/2012	2012	4:54:22.0	41105.204421296300000	1	0	NaN	472	0.000000000000000	NaN	NaN	0.000000000000000	0.000000000000000
177	1	50.126886159800000	-7.141192450080000	15/07/2012	2012	4:54:22.0	41105.204421296300000	1	0	NaN	473	0.000000000000000	41.000000000000000	1.000000000000000	0.000000000000000	0.000000000000000
177	1	51.415253196140000	-5.806480808900000	15/07/2012	2012	4:54:22.0	41105.204421296300000	1	0	NaN	474	0.000000000000000	28.000000000000000	1.000000000000000	0.000000000000000	21.600000000000000
177	1	51.917792110100000	-7.321674475400000	15/07/2012	2012	5:40:19.0	41105.236331018500000	1	1	80	475	0.009000000000000	2.000000000000000	1.000000000000000	0.030030000000000	0.000000000000000
177	1	51.403880979120000	-5.494951735060000	15/07/2012	2012	5:40:19.0	41105.236331018500000	1	0	NaN	476	0.001000000000000	23.000000000000000	1.000000000000000	0.002860000000000	7.200000000000000
177	1	51.811513788810000	-5.517601553620000	15/07/2012	2012	5:40:19.0	41105.236331018500000	1	0	NaN	477	0.005000000000000	6.000000000000000	-1.000000000000000	0.020020000000000	21.600000000000000
177	1	50.106015225210000	-6.450365373400000	15/07/2012	2012	5:40:19.0	41105.236331018500000	1	0	NaN	478	0.005000000000000	7.000000000000000	1.000000000000000	0.021450000000000	15.200000000000000
177	1	51.475918125420000	-7.432019697460000	15/07/2012	2012	5:40:19.0	41105.236331018500000	1	0	NaN	479	0.000000000000000	34.000000000000000	1.000000000000000	0.000000000000000	14.400000000000000
177	1	50.272037993970000	-7.020485788650000	15/07/2012	2012	5:40:19.0	41105.236331018500000	1	0	NaN	480	0.000000000000000	37.000000000000000	-1.000000000000000	0.001430000000000	7.600000000000000
177	1	51.907149831300000	-7.355674485800000	15/07/2012	2012	5:47:00.0	41105.240972222200000	1	1	81	481	0.009000000000000	1.000000000000000	1.000000000000000	0.034320000000000	33.200000000000000
177	1	51.282995461540000	-6.424724792570000	15/07/2012	2012	5:47:00.0	41105.240972222200000	1	0	NaN	482	0.003000000000000	3.000000000000000	1.000000000000000	0.015730000000000	21.600000000000000
177	1	51.531564653470000	-6.973619548550000	15/07/2012	2012	5:47:00.0	41105.240972222200000	1	0	NaN	483	0.000000000000000	13.000000000000000	1.000000000000000	0.000000000000000	7.200000000000000
177	1	49.932749171760000	-5.688611089140000	15/07/2012	2012	5:47:00.0	41105.240972222200000	1	0	NaN	484	0.010000000000000	7.000000000000000	-1.000000000000000	0.034320000000000	23.200000000000000
177	1	51.687776940670000	-6.754912988210000	15/07/2012	2012	5:47:00.0	41105.240972222200000	1	0	NaN	485	0.000000000000000	10.000000000000000	1.000000000000000	0.001430000000000	28.400000000000000
177	1	50.920230967730000	-5.379182603140000	15/07/2012	2012	5:47:00.0	41105.240972222200000	1	0	NaN	486	0.000000000000000	13.000000000000000	-1.000000000000000	0.000000000000000	7.200000000000000
177	1	51.804505343300000	-7.427120044670000	15/07/2012	2012	6:19:04.0	41105.263240740700000	1	1	82	487	0.024000000000000	5.000000000000000	1.000000000000000	0.081510000000000	15.200000000000000
177	1	50.971294427290000	-5.988688113910000	15/07/2012	2012	6:19:04.0	41105.263240740700000	1	0	NaN	488	0.000000000000000	35.000000000000000	-1.000000000000000	0.000000000000000	0.000000000000000
177	1	51.656833627960000	-6.273348230110000	15/07/2012	2012	6:19:04.0	41105.263240740700000	1	0	NaN	489	0.033000000000000	8.000000000000000	1.000000000000000	0.080080000000000	21.600000000000000
177	1	50.533324587570000	-7.551032861590000	15/07/2012	2012	6:19:04.0	41105.263240740700000	1	0	NaN	490	0.000000000000000	42.000000000000000	-1.000000000000000	0.000000000000000	0.000000000000000
177	1	50.248661222240000	-5.922803826050000	15/07/2012	2012	6:19:04.0	41105.263240740700000	1	0	NaN	491	0.000000000000000	2.000000000000000	-1.000000000000000	0.000000000000000	23.200000000000000
177	1	50.435955239560000	-6.573818957150000	15/07/2012	2012	6:19:04.0	41105.263240740700000	1	0	NaN	492	0.000000000000000	23.000000000000000	-1.000000000000000	0.001430000000000	0.000000000000000
178	1	52.141770225500000	-4.941048835540000	13/07/2012	2012	15:35:01.0	41103.649317129600000	1	1	83	493	0.000000000000000	15.000000000000000	-1.000000000000000	0.000000000000000	14.400000000000000
178	1	51.309470040540000	-4.914370317740000	13/07/2012	2012	15:35:01.0	41103.649317129600000	1	0	NaN	494	0.000000000000000	10.000000000000000	-1.000000000000000	0.000000000000000	23.200000000000000
178	1	51.061919913010000	-8.157109822490000	13/07/2012	2012	15:35:01.0	41103.649317129600000	1	0	NaN	495	0.000000000000000	12.000000000000000	1.000000000000000	0.000000000000000	7.200000000000000
178	1	51.045915954110000	-6.992748749830000	13/07/2012	2012	15:35:01.0	41103.649317129600000	1	0	NaN	496	0.003000000000000	7.000000000000000	1.000000000000000	0.004290000000000	0.000000000000000
178	1	52.365524664110000	-4.537112501370000	13/07/2012	2012	15:35:01.0	41103.649317129600000	1	0	NaN	497	0.059000000000000	6.000000000000000	1.000000000000000	0.058630000000000	14.400000000000000
178	1	51.662713030670000	-5.396423784220000	13/07/2012	2012	15:35:01.0	41103.649317129600000	1	0	NaN	498	0.027000000000000	3.000000000000000	-1.000000000000000	0.060060000000000	21.600000000000000
178	1	52.223906393300000	-4.374633046970000	13/07/2012	2012	16:24:01.0	41103.683344907400000	1	1	84	499	0.000000000000000	NaN	NaN	0.000000000000000	0.000000000000000
178	1	51.375028541610000	-5.056079103540000	13/07/2012	2012	16:24:01.0	41103.683344907400000	1	0	NaN	500	0.000000000000000	11.000000000000000	-1.000000000000000	0.000000000000000	30.800000000000000
178	1	50.928568069560000	-6.958992373280000	13/07/2012	2012	16:24:01.0	41103.683344907400000	1	0	NaN	501	0.000000000000000	12.000000000000000	1.000000000000000	0.000000000000000	0.000000000000000
178	1	52.478326380300000	-4.469298613260000	13/07/2012	2012	16:24:01.0	41103.683344907400000	1	0	NaN	502	0.000000000000000	NaN	NaN	0.000000000000000	38.400000000000000
178	1	49.960592932030000	-5.764853238250000	13/07/2012	2012	16:24:01.0	41103.683344907400000	1	0	NaN	503	0.008000000000000	8.000000000000000	-1.000000000000000	0.024310000000000	14.400000000000000
178	1	50.851586786700000	-5.341535385820000	13/07/2012	2012	16:24:01.0	41103.683344907400000	1	0	NaN	504	0.000000000000000	17.000000000000000	-1.000000000000000	0.000000000000000	0.000000000000000
178	1	52.247391234600000	-4.294590284030000	13/07/2012	2012	16:33:58.0	41103.690254629600000	1	1	85	505	0.000000000000000	NaN	NaN	0.000000000000000	0.000000000000000
178	1	51.148016454160000	-5.813244893050000	13/07/2012	2012	16:33:58.0	41103.690254629600000	1	0	NaN	506	0.000000000000000	39.000000000000000	1.000000000000000	0.000000000000000	7.200000000000000
178	1	51.315874809560000	-5.585728967230000	13/07/2012	2012	16:33:58.0	41103.690254629600000	1	0	NaN	507	0.000000000000000	33.000000000000000	1.000000000000000	0.001430000000000	0.000000000000000
178	1	51.729910848070000	-5.689227926630000	13/07/2012	2012	16:33:58.0	41103.690254629600000	1	0	NaN	508	0.059000000000000	2.000000000000000	1.000000000000000	0.077220000000000	21.600000000000000
178	1	49.975635082430000	-6.739181922380000	13/07/2012	2012	16:33:58.0	41103.690254629600000	1	0	NaN	509	0.001000000000000	12.000000000000000	1.000000000000000	0.008580000000000	7.600000000000000
178	1	50.244323918800000	-6.917573972370000	13/07/2012	2012	16:33:58.0	41103.690254629600000	1	0	NaN	510	0.000000000000000	32.000000000000000	-1.000000000000000	0.000000000000000	7.200000000000000
178	1	52.328233187400000	-4.179992594400000	13/07/2012	2012	16:53:28.0	41103.703796296300000	1	1	86	511	0.000000000000000	NaN	NaN	0.000000000000000	0.000000000000000
178	1	50.272195694950000	-6.958034066440000	13/07/2012	2012	16:53:28.0	41103.703796296300000	1	0	NaN	512	0.000000000000000	30.000000000000000	-1.000000000000000	0.000000000000000	0.000000000000000
178	1	50.374076420450000	-7.226917514040000	13/07/2012	2012	16:53:28.0	41103.703796296300000	1	0	NaN	513	0.000000000000000	33.000000000000000	-1.000000000000000	0.000000000000000	0.000000000000000
178	1	50.940792023270000	-6.602703361900000	13/07/2012	2012	16:53:28.0	41103.703796296300000	1	0	NaN	514	0.034000000000000	6.000000000000000	-1.000000000000000	0.025740000000000	7.600000000000000
178	1	50.033775483700000	-6.779614966210000	13/07/2012	2012	16:53:28.0	41103.703796296300000	1	0	NaN	515	0.000000000000000	16.000000000000000	1.000000000000000	0.000000000000000	9.199999999999990
178	1	51.579260832920000	-5.844936153350000	13/07/2012	2012	16:53:28.0	41103.703796296300000	1	0	NaN	516	0.000000000000000	18.000000000000000	1.000000000000000	0.000000000000000	7.200000000000000
178	1	52.333847681200000	-4.167294162530000	13/07/2012	2012	16:57:04.0	41103.706296296300000	1	1	87	517	NaN	NaN	NaN	NaN	0.000000000000000
178	1	50.981700981390000	-5.609674458920000	13/07/2012	2012	16:57:04.0	41103.706296296300000	1	0	NaN	518	0.000000000000000	1.000000000000000	1.000000000000000	0.000000000000000	0.000000000000000
178	1	50.440394346250000	-7.477428307160000	13/07/2012	2012	16:57:04.0	41103.706296296300000	1	0	NaN	519	0.000000000000000	39.000000000000000	-1.000000000000000	0.000000000000000	0.000000000000000
178	1	51.528414483220000	-5.244238896270000	13/07/2012	2012	16:57:04.0	41103.706296296300000	1	0	NaN	520	0.002000000000000	9.000000000000000	1.000000000000000	0.014300000000000	14.400000000000000
178	1	52.407735476510000	-5.000192106590000	13/07/2012	2012	16:57:04.0	41103.706296296300000	1	0	NaN	521	0.015000000000000	12.000000000000000	-1.000000000000000	0.027170000000000	28.400000000000000
178	1	51.399141742680000	-5.792052201070000	13/07/2012	2012	16:57:04.0	41103.706296296300000	1	0	NaN	522	0.000000000000000	30.000000000000000	1.000000000000000	0.000000000000000	7.200000000000000
178	1	52.335650344300000	-4.158403064420000	13/07/2012	2012	17:00:48.0	41103.708888888900000	1	1	88	523	NaN	NaN	NaN	NaN	0.000000000000000
178	1	51.787649398760000	-6.314377066510000	13/07/2012	2012	17:00:48.0	41103.708888888900000	1	0	NaN	524	0.075000000000000	9.000000000000000	1.000000000000000	0.052910000000000	35.600000000000000
178	1	49.779652653110000	-5.839711179600000	13/07/2012	2012	17:00:48.0	41103.708888888900000	1	0	NaN	525	0.010000000000000	4.000000000000000	1.000000000000000	0.067210000000000	14.400000000000000
178	1	50.258479550250000	-7.551041787750000	13/07/2012	2012	17:00:48.0	41103.708888888900000	1	0	NaN	526	0.000000000000000	52.000000000000000	-1.000000000000000	0.000000000000000	0.000000000000000
178	1	51.089700841440000	-4.962827120630000	13/07/2012	2012	17:00:48.0	41103.708888888900000	1	0	NaN	527	0.000000000000000	33.000000000000000	-1.000000000000000	0.000000000000000	14.400000000000000
178	1	52.373563682370000	-4.672321144670000	13/07/2012	2012	17:00:48.0	41103.708888888900000	1	0	NaN	528	0.015000000000000	2.000000000000000	-1.000000000000000	0.017160000000000	42.800000000000000
178	1	52.333351869300000	-4.167971529830000	13/07/2012	2012	17:02:40.0	41103.710185185200000	1	1	89	529	NaN	NaN	NaN	NaN	0.000000000000000
178	1	51.738124032820000	-7.090114643270000	13/07/2012	2012	17:02:40.0	41103.710185185200000	1	0	NaN	530	0.000000000000000	12.000000000000000	1.000000000000000	0.000000000000000	14.400000000000000
178	1	50.013459161870000	-6.602912664530000	13/07/2012	2012	17:02:40.0	41103.710185185200000	1	0	NaN	531	0.006000000000000	6.000000000000000	0.000000000000000	0.030030000000000	7.600000000000000
178	1	51.426326122670000	-6.774853905940000	13/07/2012	2012	17:02:40.0	41103.710185185200000	1	0	NaN	532	0.106000000000000	0.000000000000000	-1.000000000000000	0.072930000000000	0.000000000000000
178	1	50.146773254470000	-6.489476826490000	13/07/2012	2012	17:02:40.0	41103.710185185200000	1	0	NaN	533	0.001000000000000	12.000000000000000	1.000000000000000	0.004290000000000	15.200000000000000
178	1	51.583292143270000	-6.929123873010000	13/07/2012	2012	17:02:40.0	41103.710185185200000	1	0	NaN	534	0.000000000000000	12.000000000000000	1.000000000000000	0.000000000000000	0.000000000000000
178	1	52.331075547000000	-4.181486674860000	13/07/2012	2012	17:04:58.0	41103.711782407400000	1	1	90	535	0.000000000000000	NaN	NaN	0.000000000000000	0.000000000000000
178	1	50.526759462190000	-6.953526999130000	13/07/2012	2012	17:04:58.0	41103.711782407400000	1	0	NaN	536	0.001000000000000	12.000000000000000	-1.000000000000000	0.001430000000000	0.000000000000000
178	1	51.785008129300000	-7.038212492470000	13/07/2012	2012	17:04:58.0	41103.711782407400000	1	0	NaN	537	0.001000000000000	8.000000000000000	1.000000000000000	0.001430000000000	28.400000000000000
178	1	50.147834133420000	-6.998761328480000	13/07/2012	2012	17:04:58.0	41103.711782407400000	1	0	NaN	538	0.000000000000000	33.000000000000000	1.000000000000000	0.000000000000000	0.000000000000000
178	1	50.067058179490000	-6.256505079500000	13/07/2012	2012	17:04:58.0	41103.711782407400000	1	0	NaN	539	0.011000000000000	1.000000000000000	1.000000000000000	0.042900000000000	33.200000000000000
178	1	51.161024747310000	-5.474900160690000	13/07/2012	2012	17:04:58.0	41103.711782407400000	1	0	NaN	540	0.000000000000000	43.000000000000000	1.000000000000000	0.000000000000000	14.400000000000000
178	1	52.326233449200000	-4.182469703030000	13/07/2012	2012	17:09:04.0	41103.714629629600000	1	1	91	541	0.000000000000000	NaN	NaN	0.000000000000000	0.000000000000000
178	1	50.307189480480000	-7.710626776690000	13/07/2012	2012	17:09:04.0	41103.714629629600000	1	0	NaN	542	0.000000000000000	58.000000000000000	-1.000000000000000	0.000000000000000	0.000000000000000
178	1	51.027725046800000	-6.978711185270000	13/07/2012	2012	17:09:04.0	41103.714629629600000	1	0	NaN	543	0.003000000000000	7.000000000000000	1.000000000000000	0.004290000000000	0.000000000000000
178	1	49.707146989310000	-6.265456787520000	13/07/2012	2012	17:09:04.0	41103.714629629600000	1	0	NaN	544	0.005000000000000	2.000000000000000	-1.000000000000000	0.021450000000000	21.600000000000000
178	1	51.362290602840000	-6.136906235150000	13/07/2012	2012	17:09:04.0	41103.714629629600000	1	0	NaN	545	0.000000000000000	17.000000000000000	1.000000000000000	0.000000000000000	21.600000000000000
178	1	49.821805659180000	-6.476363793160000	13/07/2012	2012	17:09:04.0	41103.714629629600000	1	0	NaN	546	0.001000000000000	6.000000000000000	-1.000000000000000	0.002860000000000	21.600000000000000
178	1	52.329571000000000	-4.173161000000000	13/07/2012	2012	17:16:03.0	41103.719479166600000	1	1	92	547	NaN	NaN	NaN	NaN	0.000000000000000
178	1	51.119876104640000	-6.498681060600000	13/07/2012	2012	17:16:03.0	41103.719479166600000	1	0	NaN	548	0.002000000000000	0.000000000000000	1.000000000000000	0.007150000000000	15.200000000000000
178	1	51.128008512770000	-7.584078394280000	13/07/2012	2012	17:16:03.0	41103.719479166600000	1	0	NaN	549	0.000000000000000	11.000000000000000	-1.000000000000000	0.000000000000000	7.600000000000000
178	1	50.848655795430000	-5.586630018690000	13/07/2012	2012	17:16:03.0	41103.719479166600000	1	0	NaN	550	0.000000000000000	10.000000000000000	1.000000000000000	0.000000000000000	7.600000000000000
178	1	51.038929382810000	-5.352015201260000	13/07/2012	2012	17:16:03.0	41103.719479166600000	1	0	NaN	551	0.000000000000000	44.000000000000000	-1.000000000000000	0.000000000000000	0.000000000000000
178	1	49.882206318170000	-6.284497100100000	13/07/2012	2012	17:16:03.0	41103.719479166600000	1	0	NaN	552	0.000000000000000	15.000000000000000	-1.000000000000000	0.001430000000000	7.600000000000000
178	1	52.333879707800000	-4.165277695300000	13/07/2012	2012	17:17:58.0	41103.720810185100000	1	1	93	553	NaN	NaN	NaN	NaN	0.000000000000000
178	1	51.649044394000000	-5.644953477110000	13/07/2012	2012	17:17:58.0	41103.720810185100000	1	0	NaN	554	0.037000000000000	5.000000000000000	1.000000000000000	0.034320000000000	21.600000000000000
178	1	50.979748014000000	-5.021514518520000	13/07/2012	2012	17:17:58.0	41103.720810185100000	1	0	NaN	555	0.000000000000000	45.000000000000000	1.000000000000000	0.000000000000000	7.600000000000000
178	1	49.918577292670000	-7.046970376810000	13/07/2012	2012	17:17:58.0	41103.720810185100000	1	0	NaN	556	0.000000000000000	27.000000000000000	1.000000000000000	0.000000000000000	8.400000000000000
178	1	50.450047151180000	-5.174720981950000	13/07/2012	2012	17:17:58.0	41103.720810185100000	1	0	NaN	557	0.000000000000000	15.000000000000000	1.000000000000000	0.000000000000000	9.199999999999990
178	1	51.039263914990000	-6.623122781430000	13/07/2012	2012	17:17:58.0	41103.720810185100000	1	0	NaN	558	0.001000000000000	8.000000000000000	-1.000000000000000	0.005720000000000	0.000000000000000
178	1	52.336606798500000	-4.157116116380000	13/07/2012	2012	17:22:03.0	41103.723645833300000	1	1	94	559	NaN	NaN	NaN	NaN	0.000000000000000
178	1	51.593447463180000	-5.508362228780000	13/07/2012	2012	17:22:03.0	41103.723645833300000	1	0	NaN	560	0.006000000000000	6.000000000000000	1.000000000000000	0.017160000000000	30.800000000000000
178	1	51.790679586630000	-5.188318081070000	13/07/2012	2012	17:22:03.0	41103.723645833300000	1	0	NaN	561	0.000000000000000	17.000000000000000	-1.000000000000000	0.000000000000000	0.000000000000000
178	1	51.522904016530000	-5.245474946600000	13/07/2012	2012	17:22:03.0	41103.723645833300000	1	0	NaN	562	0.002000000000000	9.000000000000000	1.000000000000000	0.014300000000000	30.800000000000000
178	1	51.581922478230000	-7.663635059540000	13/07/2012	2012	17:22:03.0	41103.723645833300000	1	0	NaN	563	0.000000000000000	18.000000000000000	1.000000000000000	0.000000000000000	7.600000000000000
178	1	50.130911187540000	-6.044470749140000	13/07/2012	2012	17:22:03.0	41103.723645833300000	1	0	NaN	564	0.001000000000000	8.000000000000000	1.000000000000000	0.002860000000000	7.600000000000000
178	1	52.346939551300000	-4.192358074210000	13/07/2012	2012	17:28:08.0	41103.727870370400000	1	1	95	565	NaN	NaN	NaN	NaN	0.000000000000000
178	1	52.447660029230000	-5.003154033380000	13/07/2012	2012	17:28:08.0	41103.727870370400000	1	0	NaN	566	0.004000000000000	16.000000000000000	-1.000000000000000	0.005720000000000	21.600000000000000
178	1	50.610255527840000	-7.421775939350000	13/07/2012	2012	17:28:08.0	41103.727870370400000	1	0	NaN	567	0.000000000000000	25.000000000000000	-1.000000000000000	0.000000000000000	7.200000000000000
178	1	50.110833799140000	-7.091012129220000	13/07/2012	2012	17:28:08.0	41103.727870370400000	1	0	NaN	568	0.000000000000000	37.000000000000000	1.000000000000000	0.000000000000000	0.000000000000000
178	1	49.862969193480000	-6.742405942130000	13/07/2012	2012	17:28:08.0	41103.727870370400000	1	0	NaN	569	0.001000000000000	9.000000000000000	1.000000000000000	0.004290000000000	14.400000000000000
178	1	50.602793772290000	-5.073951692580000	13/07/2012	2012	17:28:08.0	41103.727870370400000	1	0	NaN	570	0.000000000000000	27.000000000000000	1.000000000000000	0.000000000000000	16.800000000000000
178	1	52.354509141400000	-4.201185064610000	13/07/2012	2012	17:29:57.0	41103.729131944400000	1	1	96	571	0.000000000000000	NaN	NaN	0.000000000000000	0.000000000000000
178	1	51.826109679620000	-5.370186856410000	13/07/2012	2012	17:29:57.0	41103.729131944400000	1	0	NaN	572	0.000000000000000	14.000000000000000	-1.000000000000000	0.000000000000000	21.600000000000000
178	1	51.278373531320000	-6.439502671220000	13/07/2012	2012	17:29:57.0	41103.729131944400000	1	0	NaN	573	0.005000000000000	2.000000000000000	1.000000000000000	0.018590000000000	21.600000000000000
178	1	51.683955764520000	-7.337347508570000	13/07/2012	2012	17:29:57.0	41103.729131944400000	1	0	NaN	574	0.006000000000000	14.000000000000000	1.000000000000000	0.024310000000000	0.000000000000000
178	1	51.515332059420000	-6.952264326020000	13/07/2012	2012	17:29:57.0	41103.729131944400000	1	0	NaN	575	0.000000000000000	11.000000000000000	-1.000000000000000	0.000000000000000	7.200000000000000
178	1	51.738040591500000	-6.624399753260000	13/07/2012	2012	17:29:57.0	41103.729131944400000	1	0	NaN	576	0.007000000000000	9.000000000000000	1.000000000000000	0.028600000000000	28.400000000000000
178	1	52.356337930300000	-4.202097714570000	13/07/2012	2012	17:33:37.0	41103.731678240600000	1	1	97	577	0.000000000000000	NaN	NaN	0.000000000000000	0.000000000000000
178	1	51.778447202360000	-6.405619241650000	13/07/2012	2012	17:33:37.0	41103.731678240600000	1	0	NaN	578	0.011000000000000	8.000000000000000	1.000000000000000	0.017160000000000	21.600000000000000
178	1	49.998378680810000	-7.147656846270000	13/07/2012	2012	17:33:37.0	41103.731678240600000	1	0	NaN	579	0.000000000000000	36.000000000000000	1.000000000000000	0.000000000000000	7.600000000000000
178	1	51.559776390100000	-5.520749097980000	13/07/2012	2012	17:33:37.0	41103.731678240600000	1	0	NaN	580	0.001000000000000	9.000000000000000	1.000000000000000	0.004290000000000	23.200000000000000
178	1	52.471082707160000	-4.720056799930000	13/07/2012	2012	17:33:37.0	41103.731678240600000	1	0	NaN	581	0.009000000000000	4.000000000000000	-1.000000000000000	0.027170000000000	14.400000000000000
178	1	50.846411873500000	-6.034410304640000	13/07/2012	2012	17:33:37.0	41103.731678240600000	1	0	NaN	582	0.000000000000000	37.000000000000000	1.000000000000000	0.000000000000000	0.000000000000000
178	1	52.383256779700000	-4.173770372630000	13/07/2012	2012	17:39:30.0	41103.735763888900000	1	1	98	583	NaN	NaN	NaN	NaN	0.000000000000000
178	1	49.937923056500000	-5.968206712090000	13/07/2012	2012	17:39:30.0	41103.735763888900000	1	0	NaN	584	0.039000000000000	4.000000000000000	-1.000000000000000	0.057200000000000	16.800000000000000
178	1	51.000331588320000	-5.435306189020000	13/07/2012	2012	17:39:30.0	41103.735763888900000	1	0	NaN	585	0.000000000000000	9.000000000000000	-1.000000000000000	0.000000000000000	0.000000000000000
178	1	51.288655580640000	-6.327478298460000	13/07/2012	2012	17:39:30.0	41103.735763888900000	1	0	NaN	586	0.000000000000000	8.000000000000000	1.000000000000000	0.001430000000000	7.200000000000000
178	1	52.256052576790000	-4.563842051190000	13/07/2012	2012	17:39:30.0	41103.735763888900000	1	0	NaN	587	0.015000000000000	6.000000000000000	1.000000000000000	0.031460000000000	14.400000000000000
178	1	50.431007713720000	-5.220130156970000	13/07/2012	2012	17:39:30.0	41103.735763888900000	1	0	NaN	588	0.002000000000000	11.000000000000000	1.000000000000000	0.002860000000000	7.200000000000000
178	1	52.420070731600000	-4.118588796100000	13/07/2012	2012	17:46:00.0	41103.740277777800000	1	1	99	589	NaN	NaN	NaN	NaN	0.000000000000000
178	1	50.867621737950000	-5.142395369050000	13/07/2012	2012	17:46:00.0	41103.740277777800000	1	0	NaN	590	0.000000000000000	43.000000000000000	1.000000000000000	0.000000000000000	23.200000000000000
178	1	50.838038351010000	-5.010262461110000	13/07/2012	2012	17:46:00.0	41103.740277777800000	1	0	NaN	591	0.000000000000000	44.000000000000000	1.000000000000000	0.000000000000000	15.200000000000000
178	1	51.514471596900000	-5.425026662770000	13/07/2012	2012	17:46:00.0	41103.740277777800000	1	0	NaN	592	0.001000000000000	12.000000000000000	1.000000000000000	0.004290000000000	42.800000000000000
178	1	50.458292588250000	-6.713220766370000	13/07/2012	2012	17:46:00.0	41103.740277777800000	1	0	NaN	593	0.001000000000000	7.000000000000000	-1.000000000000000	0.002860000000000	15.200000000000000
178	1	51.231881301040000	-5.453285528020000	13/07/2012	2012	17:46:00.0	41103.740277777800000	1	0	NaN	594	0.000000000000000	38.000000000000000	1.000000000000000	0.000000000000000	7.200000000000000
178	1	52.423318088300000	-4.118845818500000	13/07/2012	2012	17:48:28.0	41103.741990740700000	1	1	100	595	NaN	NaN	NaN	NaN	0.000000000000000
178	1	51.106351082180000	-6.218617626420000	13/07/2012	2012	17:48:28.0	41103.741990740700000	1	0	NaN	596	0.000000000000000	16.000000000000000	1.000000000000000	0.000000000000000	7.600000000000000
178	1	51.130117744870000	-6.927050493120000	13/07/2012	2012	17:48:28.0	41103.741990740700000	1	0	NaN	597	0.012000000000000	0.000000000000000	-1.000000000000000	0.017160000000000	0.000000000000000
178	1	51.486048297690000	-6.912649874760000	13/07/2012	2012	17:48:28.0	41103.741990740700000	1	0	NaN	598	0.000000000000000	8.000000000000000	-1.000000000000000	0.000000000000000	7.200000000000000
178	1	49.760951074040000	-6.297149439310000	13/07/2012	2012	17:48:28.0	41103.741990740700000	1	0	NaN	599	0.005000000000000	7.000000000000000	-1.000000000000000	0.027170000000000	21.600000000000000
178	1	51.631857897400000	-5.335226764050000	13/07/2012	2012	17:48:28.0	41103.741990740700000	1	0	NaN	600	0.015000000000000	0.000000000000000	0.000000000000000	0.070070000000000	21.600000000000000
178	1	52.420142145300000	-4.119574541430000	13/07/2012	2012	17:51:19.0	41103.743969907400000	1	1	101	601	NaN	NaN	NaN	NaN	0.000000000000000
178	1	52.433812836260000	-4.521671281910000	13/07/2012	2012	17:51:19.0	41103.743969907400000	1	0	NaN	602	0.015000000000000	7.000000000000000	1.000000000000000	0.014300000000000	50.000000000000000
178	1	50.655051642440000	-5.631010664750000	13/07/2012	2012	17:51:19.0	41103.743969907400000	1	0	NaN	603	0.000000000000000	22.000000000000000	1.000000000000000	0.000000000000000	16.800000000000000
178	1	50.281631380720000	-6.557118464460000	13/07/2012	2012	17:51:19.0	41103.743969907400000	1	0	NaN	604	0.000000000000000	20.000000000000000	-1.000000000000000	0.000000000000000	15.200000000000000
178	1	51.332847509620000	-7.781058613990000	13/07/2012	2012	17:51:19.0	41103.743969907400000	1	0	NaN	605	0.000000000000000	10.000000000000000	-1.000000000000000	0.000000000000000	15.200000000000000
178	1	50.354196112950000	-5.746899319970000	13/07/2012	2012	17:51:19.0	41103.743969907400000	1	0	NaN	606	0.004000000000000	13.000000000000000	-1.000000000000000	0.005720000000000	15.200000000000000
178	1	52.415634694700000	-4.121896686030000	13/07/2012	2012	17:52:31.0	41103.744803240700000	1	1	102	607	NaN	NaN	NaN	NaN	0.000000000000000
178	1	51.141176053540000	-5.537126695670000	13/07/2012	2012	17:52:31.0	41103.744803240700000	1	0	NaN	608	0.000000000000000	47.000000000000000	1.000000000000000	0.000000000000000	14.400000000000000
178	1	51.257691922190000	-7.762122704790000	13/07/2012	2012	17:52:31.0	41103.744803240700000	1	0	NaN	609	0.000000000000000	7.000000000000000	-1.000000000000000	0.001430000000000	0.000000000000000
178	1	51.525616250970000	-5.590742151920000	13/07/2012	2012	17:52:31.0	41103.744803240700000	1	0	NaN	610	0.000000000000000	14.000000000000000	1.000000000000000	0.000000000000000	0.000000000000000
178	1	50.608035422640000	-5.841132559870000	13/07/2012	2012	17:52:31.0	41103.744803240700000	1	0	NaN	611	0.000000000000000	34.000000000000000	-1.000000000000000	0.000000000000000	14.400000000000000
178	1	51.398864988160000	-5.360550866800000	13/07/2012	2012	17:52:31.0	41103.744803240700000	1	0	NaN	612	0.000000000000000	20.000000000000000	1.000000000000000	0.001430000000000	14.400000000000000
178	1	52.414233231800000	-4.122249368660000	13/07/2012	2012	17:54:18.0	41103.746041666700000	1	1	103	613	NaN	NaN	NaN	NaN	0.000000000000000
178	1	49.955904903240000	-7.127526227760000	13/07/2012	2012	17:54:18.0	41103.746041666700000	1	0	NaN	614	0.000000000000000	33.000000000000000	-1.000000000000000	0.000000000000000	7.600000000000000
178	1	51.205517638140000	-6.165367223430000	13/07/2012	2012	17:54:18.0	41103.746041666700000	1	0	NaN	615	0.000000000000000	20.000000000000000	-1.000000000000000	0.000000000000000	21.600000000000000
178	1	51.383635911090000	-5.610300364400000	13/07/2012	2012	17:54:18.0	41103.746041666700000	1	0	NaN	616	0.000000000000000	28.000000000000000	1.000000000000000	0.001430000000000	7.200000000000000
178	1	50.742272986630000	-6.780375413750000	13/07/2012	2012	17:54:18.0	41103.746041666700000	1	0	NaN	617	0.000000000000000	8.000000000000000	1.000000000000000	0.001430000000000	14.400000000000000
178	1	50.034726907910000	-6.262861549460000	13/07/2012	2012	17:54:18.0	41103.746041666700000	1	0	NaN	618	0.012000000000000	2.000000000000000	-1.000000000000000	0.050050000000000	30.800000000000000
178	1	52.412587984800000	-4.123056669510000	13/07/2012	2012	17:56:12.0	41103.747361111100000	1	1	104	619	NaN	NaN	NaN	NaN	0.000000000000000
178	1	50.961139045750000	-7.269483270960000	13/07/2012	2012	17:56:12.0	41103.747361111100000	1	0	NaN	620	0.000000000000000	4.000000000000000	1.000000000000000	0.000000000000000	16.800000000000000
178	1	51.451647705710000	-7.422643355040000	13/07/2012	2012	17:56:12.0	41103.747361111100000	1	0	NaN	621	0.000000000000000	32.000000000000000	-1.000000000000000	0.000000000000000	7.600000000000000
178	1	49.779544191710000	-6.171693401960000	13/07/2012	2012	17:56:12.0	41103.747361111100000	1	0	NaN	622	0.020000000000000	4.000000000000000	-1.000000000000000	0.055770000000000	14.400000000000000
178	1	50.873586312110000	-6.144617827470000	13/07/2012	2012	17:56:12.0	41103.747361111100000	1	0	NaN	623	0.000000000000000	30.000000000000000	1.000000000000000	0.000000000000000	7.600000000000000
178	1	50.369165627740000	-6.239745767370000	13/07/2012	2012	17:56:12.0	41103.747361111100000	1	0	NaN	624	0.000000000000000	25.000000000000000	1.000000000000000	0.000000000000000	7.200000000000000
178	1	52.418026983000000	-4.119927352750000	13/07/2012	2012	17:58:00.0	41103.748611111100000	1	1	105	625	NaN	NaN	NaN	NaN	0.000000000000000
178	1	51.041687673240000	-6.040806904650000	13/07/2012	2012	17:58:00.0	41103.748611111100000	1	0	NaN	626	0.000000000000000	29.000000000000000	1.000000000000000	0.000000000000000	15.200000000000000
178	1	51.625896989890000	-6.426732264660000	13/07/2012	2012	17:58:00.0	41103.748611111100000	1	0	NaN	627	0.032000000000000	6.000000000000000	-1.000000000000000	0.044330000000000	28.400000000000000
178	1	50.062598649660000	-6.183360413850000	13/07/2012	2012	17:58:00.0	41103.748611111100000	1	0	NaN	628	0.007000000000000	0.000000000000000	0.000000000000000	0.030030000000000	21.600000000000000
178	1	50.869580833860000	-6.920206440460000	13/07/2012	2012	17:58:00.0	41103.748611111100000	1	0	NaN	629	0.000000000000000	10.000000000000000	1.000000000000000	0.000000000000000	0.000000000000000
178	1	49.800221309980000	-6.669942361510000	13/07/2012	2012	17:58:00.0	41103.748611111100000	1	0	NaN	630	0.006000000000000	4.000000000000000	1.000000000000000	0.018590000000000	7.200000000000000
178	1	52.419504331600000	-4.120639547600000	13/07/2012	2012	18:01:50.0	41103.751273148100000	1	1	106	631	NaN	NaN	NaN	NaN	0.000000000000000
178	1	50.361081379850000	-6.399807388590000	13/07/2012	2012	18:01:50.0	41103.751273148100000	1	0	NaN	632	0.000000000000000	29.000000000000000	1.000000000000000	0.000000000000000	7.200000000000000
178	1	51.477151825620000	-6.626164637050000	13/07/2012	2012	18:01:50.0	41103.751273148100000	1	0	NaN	633	0.001000000000000	8.000000000000000	-1.000000000000000	0.001430000000000	21.600000000000000
178	1	50.242768624330000	-5.540082082560000	13/07/2012	2012	18:01:50.0	41103.751273148100000	1	0	NaN	634	0.000000000000000	19.000000000000000	-1.000000000000000	0.000000000000000	0.000000000000000
178	1	50.274078588230000	-7.112613613650000	13/07/2012	2012	18:01:50.0	41103.751273148100000	1	0	NaN	635	0.000000000000000	35.000000000000000	-1.000000000000000	0.000000000000000	7.600000000000000
178	1	50.430004293490000	-6.101316088630000	13/07/2012	2012	18:01:50.0	41103.751273148100000	1	0	NaN	636	0.000000000000000	22.000000000000000	-1.000000000000000	0.000000000000000	14.400000000000000
178	1	52.411865664100000	-4.124541532990000	13/07/2012	2012	18:04:31.0	41103.753136574100000	1	1	107	637	NaN	NaN	NaN	NaN	0.000000000000000
178	1	51.301331868700000	-6.696137036840000	13/07/2012	2012	18:04:31.0	41103.753136574100000	1	0	NaN	638	0.008000000000000	4.000000000000000	-1.000000000000000	0.021450000000000	21.600000000000000
178	1	51.330951348760000	-7.026229242510000	13/07/2012	2012	18:04:31.0	41103.753136574100000	1	0	NaN	639	0.000000000000000	11.000000000000000	1.000000000000000	0.000000000000000	7.200000000000000
178	1	50.050239231380000	-6.097953131190000	13/07/2012	2012	18:04:31.0	41103.753136574100000	1	0	NaN	640	0.014000000000000	2.000000000000000	-1.000000000000000	0.037180000000000	15.200000000000000
178	1	50.345810198690000	-6.475777084450000	13/07/2012	2012	18:04:31.0	41103.753136574100000	1	0	NaN	641	0.000000000000000	16.000000000000000	-1.000000000000000	0.000000000000000	0.000000000000000
178	1	50.149863645320000	-6.322360470390000	13/07/2012	2012	18:04:31.0	41103.753136574100000	1	0	NaN	642	0.002000000000000	8.000000000000000	1.000000000000000	0.010010000000000	7.200000000000000
178	1	52.415095988800000	-4.122686217310000	13/07/2012	2012	18:07:04.0	41103.754907407400000	1	1	108	643	NaN	NaN	NaN	NaN	0.000000000000000
178	1	50.930522468920000	-6.345135743190000	13/07/2012	2012	18:07:04.0	41103.754907407400000	1	0	NaN	644	0.000000000000000	19.000000000000000	-1.000000000000000	0.001430000000000	7.600000000000000
178	1	51.061315402020000	-5.130354805200000	13/07/2012	2012	18:07:04.0	41103.754907407400000	1	0	NaN	645	0.000000000000000	28.000000000000000	-1.000000000000000	0.000000000000000	24.800000000000000
178	1	50.391277393720000	-5.817147373540000	13/07/2012	2012	18:07:04.0	41103.754907407400000	1	0	NaN	646	0.000000000000000	16.000000000000000	-1.000000000000000	0.000000000000000	14.400000000000000
178	1	50.030089409480000	-6.531904950910000	13/07/2012	2012	18:07:04.0	41103.754907407400000	1	0	NaN	647	0.006000000000000	4.000000000000000	1.000000000000000	0.020020000000000	15.200000000000000
178	1	52.323280418990000	-5.077688577880000	13/07/2012	2012	18:07:04.0	41103.754907407400000	1	0	NaN	648	0.036000000000000	5.000000000000000	-1.000000000000000	0.047190000000000	28.400000000000000
178	1	52.410185468700000	-4.124705923190000	13/07/2012	2012	18:09:22.0	41103.756504629600000	1	1	109	649	NaN	NaN	NaN	NaN	0.000000000000000
178	1	50.497089617330000	-5.069172429880000	13/07/2012	2012	18:09:22.0	41103.756504629600000	1	0	NaN	650	0.000000000000000	22.000000000000000	1.000000000000000	0.000000000000000	0.000000000000000
178	1	51.343626748820000	-5.883572721720000	13/07/2012	2012	18:09:22.0	41103.756504629600000	1	0	NaN	651	0.000000000000000	31.000000000000000	1.000000000000000	0.000000000000000	7.600000000000000
178	1	50.919396741520000	-5.967070779580000	13/07/2012	2012	18:09:22.0	41103.756504629600000	1	0	NaN	652	0.000000000000000	37.000000000000000	1.000000000000000	0.000000000000000	0.000000000000000
178	1	51.329448123410000	-7.648730494850000	13/07/2012	2012	18:09:22.0	41103.756504629600000	1	0	NaN	653	0.000000000000000	16.000000000000000	-1.000000000000000	0.000000000000000	7.600000000000000
178	1	51.986882499330000	-5.694531599390000	13/07/2012	2012	18:09:22.0	41103.756504629600000	1	0	NaN	654	0.001000000000000	8.000000000000000	1.000000000000000	0.001430000000000	28.400000000000000
178	1	52.422356362900000	-4.119692412710000	13/07/2012	2012	18:11:33.0	41103.758020833300000	1	1	110	655	NaN	NaN	NaN	NaN	0.000000000000000
178	1	52.226190802690000	-5.097778261010000	13/07/2012	2012	18:11:33.0	41103.758020833300000	1	0	NaN	656	0.007000000000000	3.000000000000000	1.000000000000000	0.027170000000000	28.400000000000000
178	1	51.988645195920000	-5.479459232820000	13/07/2012	2012	18:11:33.0	41103.758020833300000	1	0	NaN	657	0.006000000000000	3.000000000000000	-1.000000000000000	0.010010000000000	35.600000000000000
178	1	50.896455537620000	-4.997307443660000	13/07/2012	2012	18:11:33.0	41103.758020833300000	1	0	NaN	658	0.000000000000000	50.000000000000000	1.000000000000000	0.000000000000000	7.200000000000000
178	1	50.122723133940000	-6.056345936000000	13/07/2012	2012	18:11:33.0	41103.758020833300000	1	0	NaN	659	0.000000000000000	8.000000000000000	-1.000000000000000	0.001430000000000	7.600000000000000
178	1	50.804135308700000	-6.966198243950000	13/07/2012	2012	18:11:33.0	41103.758020833300000	1	0	NaN	660	0.001000000000000	5.000000000000000	1.000000000000000	0.001430000000000	0.000000000000000
178	1	52.417575276800000	-4.122480507000000	13/07/2012	2012	18:14:31.0	41103.760081018500000	1	1	111	661	NaN	NaN	NaN	NaN	0.000000000000000
178	1	51.930098638130000	-5.910478837970000	13/07/2012	2012	18:14:31.0	41103.760081018500000	1	0	NaN	662	0.011000000000000	7.000000000000000	1.000000000000000	0.035750000000000	57.200000000000000
178	1	50.540973402380000	-7.271221717440000	13/07/2012	2012	18:14:31.0	41103.760081018500000	1	0	NaN	663	0.000000000000000	24.000000000000000	-1.000000000000000	0.000000000000000	0.000000000000000
178	1	51.457380352200000	-6.379317373030000	13/07/2012	2012	18:14:31.0	41103.760081018500000	1	0	NaN	664	0.020000000000000	1.000000000000000	1.000000000000000	0.031460000000000	7.200000000000000
178	1	50.583671027520000	-6.055142131930000	13/07/2012	2012	18:14:31.0	41103.760081018500000	1	0	NaN	665	0.010000000000000	35.000000000000000	-1.000000000000000	0.017160000000000	7.200000000000000
178	1	52.200899636480000	-4.555280685240000	13/07/2012	2012	18:14:31.0	41103.760081018500000	1	0	NaN	666	0.004000000000000	4.000000000000000	1.000000000000000	0.014300000000000	18.000000000000000
178	1	52.411318576300000	-4.125073982700000	13/07/2012	2012	18:30:52.0	41103.771435185200000	1	1	112	667	NaN	NaN	NaN	NaN	0.000000000000000
178	1	51.144598433700000	-5.737626103480000	13/07/2012	2012	18:30:52.0	41103.771435185200000	1	0	NaN	668	0.000000000000000	43.000000000000000	1.000000000000000	0.000000000000000	7.200000000000000
178	1	50.031611894760000	-6.486507089310000	13/07/2012	2012	18:30:52.0	41103.771435185200000	1	0	NaN	669	0.003000000000000	2.000000000000000	1.000000000000000	0.011440000000000	23.200000000000000
178	1	50.193739030620000	-6.662118747840000	13/07/2012	2012	18:30:52.0	41103.771435185200000	1	0	NaN	670	0.000000000000000	20.000000000000000	1.000000000000000	0.000000000000000	7.600000000000000
178	1	51.628495746020000	-5.861977538160000	13/07/2012	2012	18:30:52.0	41103.771435185200000	1	0	NaN	671	0.000000000000000	16.000000000000000	1.000000000000000	0.000000000000000	7.200000000000000
178	1	51.876007139380000	-5.208595717440000	13/07/2012	2012	18:30:52.0	41103.771435185200000	1	0	NaN	672	0.000000000000000	31.000000000000000	-1.000000000000000	0.000000000000000	NaN
178	1	52.409698313500000	-4.127459969050000	13/07/2012	2012	18:34:33.0	41103.773993055600000	1	1	113	673	NaN	NaN	NaN	NaN	0.000000000000000
178	1	51.093675162500000	-8.054484383280000	13/07/2012	2012	18:34:33.0	41103.773993055600000	1	0	NaN	674	0.000000000000000	8.000000000000000	-1.000000000000000	0.000000000000000	0.000000000000000
178	1	50.939210225870000	-5.175141131460000	13/07/2012	2012	18:34:33.0	41103.773993055600000	1	0	NaN	675	0.000000000000000	24.000000000000000	-1.000000000000000	0.000000000000000	0.000000000000000
178	1	52.613755247260000	-4.113000764980000	13/07/2012	2012	18:34:33.0	41103.773993055600000	1	0	NaN	676	NaN	NaN	NaN	NaN	NaN
178	1	51.281812253720000	-6.520494911330000	13/07/2012	2012	18:34:33.0	41103.773993055600000	1	0	NaN	677	0.009000000000000	1.000000000000000	-1.000000000000000	0.030030000000000	28.400000000000000
178	1	49.584188072590000	-6.763564452860000	13/07/2012	2012	18:34:33.0	41103.773993055600000	1	0	NaN	678	0.000000000000000	15.000000000000000	1.000000000000000	0.000000000000000	7.600000000000000
178	1	52.424556117900000	-4.120068218660000	13/07/2012	2012	18:37:31.0	41103.776053240700000	1	1	114	679	NaN	NaN	NaN	NaN	0.000000000000000
178	1	51.530524538090000	-6.867557391050000	13/07/2012	2012	18:37:31.0	41103.776053240700000	1	0	NaN	680	0.001000000000000	7.000000000000000	-1.000000000000000	0.001430000000000	7.200000000000000
178	1	50.448432186960000	-6.907485790320000	13/07/2012	2012	18:37:31.0	41103.776053240700000	1	0	NaN	681	0.000000000000000	14.000000000000000	-1.000000000000000	0.000000000000000	0.000000000000000
178	1	51.129899355700000	-5.706991209860000	13/07/2012	2012	18:37:31.0	41103.776053240700000	1	0	NaN	682	0.000000000000000	45.000000000000000	1.000000000000000	0.000000000000000	7.200000000000000
178	1	51.025397502940000	-5.922425777290000	13/07/2012	2012	18:37:31.0	41103.776053240700000	1	0	NaN	683	0.000000000000000	36.000000000000000	1.000000000000000	0.000000000000000	0.000000000000000
178	1	50.983236363010000	-6.069468603630000	13/07/2012	2012	18:37:31.0	41103.776053240700000	1	0	NaN	684	0.000000000000000	30.000000000000000	1.000000000000000	0.000000000000000	7.600000000000000
178	1	52.436443699200000	-4.113605067850000	13/07/2012	2012	18:42:58.0	41103.779837963000000	1	1	115	685	NaN	NaN	NaN	NaN	0.000000000000000
178	1	52.297909276710000	-4.968243998940000	13/07/2012	2012	18:42:58.0	41103.779837963000000	1	0	NaN	686	0.010000000000000	4.000000000000000	-1.000000000000000	0.040040000000000	21.600000000000000
178	1	51.050434338080000	-7.114757776030000	13/07/2012	2012	18:42:58.0	41103.779837963000000	1	0	NaN	687	0.000000000000000	13.000000000000000	1.000000000000000	0.000000000000000	16.800000000000000
178	1	50.344463162080000	-5.196665961980000	13/07/2012	2012	18:42:58.0	41103.779837963000000	1	0	NaN	688	0.002000000000000	8.000000000000000	1.000000000000000	0.002860000000000	0.000000000000000
178	1	51.674836544310000	-5.798655764060000	13/07/2012	2012	18:42:58.0	41103.779837963000000	1	0	NaN	689	0.002000000000000	10.000000000000000	1.000000000000000	0.004290000000000	21.600000000000000
178	1	51.474051636030000	-7.758819468330000	13/07/2012	2012	18:42:58.0	41103.779837963000000	1	0	NaN	690	0.000000000000000	18.000000000000000	-1.000000000000000	0.000000000000000	15.200000000000000
178	1	52.424919767900000	-4.112447525930000	13/07/2012	2012	18:48:50.0	41103.783912037000000	1	1	116	691	NaN	NaN	NaN	NaN	0.000000000000000
178	1	51.299495335300000	-7.549931287860000	13/07/2012	2012	18:48:50.0	41103.783912037000000	1	0	NaN	692	0.000000000000000	19.000000000000000	-1.000000000000000	0.000000000000000	0.000000000000000
178	1	51.300199523080000	-5.316586404050000	13/07/2012	2012	18:48:50.0	41103.783912037000000	1	0	NaN	693	0.001000000000000	29.000000000000000	1.000000000000000	0.004290000000000	15.200000000000000
178	1	51.263715936750000	-6.425784382590000	13/07/2012	2012	18:48:50.0	41103.783912037000000	1	0	NaN	694	0.003000000000000	4.000000000000000	1.000000000000000	0.011440000000000	21.600000000000000
178	1	49.912754907200000	-5.596384979160000	13/07/2012	2012	18:48:50.0	41103.783912037000000	1	0	NaN	695	0.021000000000000	4.000000000000000	-1.000000000000000	0.052910000000000	30.800000000000000
178	1	50.906867905610000	-6.334557810380000	13/07/2012	2012	18:48:50.0	41103.783912037000000	1	0	NaN	696	0.001000000000000	18.000000000000000	-1.000000000000000	0.001430000000000	7.600000000000000
178	1	52.424461681100000	-4.112278753970000	13/07/2012	2012	18:50:53.0	41103.785335648200000	1	1	117	697	NaN	NaN	NaN	NaN	0.000000000000000
178	1	50.135821839780000	-6.291993460820000	13/07/2012	2012	18:50:53.0	41103.785335648200000	1	0	NaN	698	0.002000000000000	7.000000000000000	1.000000000000000	0.007150000000000	14.400000000000000
178	1	51.262945207480000	-6.130094554720000	13/07/2012	2012	18:50:53.0	41103.785335648200000	1	0	NaN	699	0.000000000000000	21.000000000000000	1.000000000000000	0.000000000000000	7.200000000000000
178	1	49.706303111990000	-5.879453982140000	13/07/2012	2012	18:50:53.0	41103.785335648200000	1	0	NaN	700	0.001000000000000	9.000000000000000	1.000000000000000	0.007150000000000	7.200000000000000
178	1	49.947501249170000	-6.968867163520000	13/07/2012	2012	18:50:53.0	41103.785335648200000	1	0	NaN	701	0.000000000000000	24.000000000000000	-1.000000000000000	0.000000000000000	7.600000000000000
178	1	49.785559673940000	-5.906174473890000	13/07/2012	2012	18:50:53.0	41103.785335648200000	1	0	NaN	702	0.017000000000000	2.000000000000000	1.000000000000000	0.061490000000000	28.400000000000000
178	1	52.423626549500000	-4.116072384960000	13/07/2012	2012	18:52:56.0	41103.786759259300000	1	1	118	703	NaN	NaN	NaN	NaN	0.000000000000000
178	1	52.578235113550000	-4.987584608450000	13/07/2012	2012	18:52:56.0	41103.786759259300000	1	0	NaN	704	0.001000000000000	7.000000000000000	-1.000000000000000	0.001430000000000	14.400000000000000
178	1	49.707723619880000	-6.531720033560000	13/07/2012	2012	18:52:56.0	41103.786759259300000	1	0	NaN	705	0.009000000000000	1.000000000000000	-1.000000000000000	0.020020000000000	7.600000000000000
178	1	50.995609079700000	-5.183591351810000	13/07/2012	2012	18:52:56.0	41103.786759259300000	1	0	NaN	706	0.000000000000000	23.000000000000000	-1.000000000000000	0.000000000000000	7.600000000000000
178	1	49.630794881320000	-6.296624095980000	13/07/2012	2012	18:52:56.0	41103.786759259300000	1	0	NaN	707	0.005000000000000	1.000000000000000	0.000000000000000	0.021450000000000	14.400000000000000
178	1	49.642329224960000	-6.323853281780000	13/07/2012	2012	18:52:56.0	41103.786759259300000	1	0	NaN	708	0.005000000000000	0.000000000000000	-1.000000000000000	0.021450000000000	23.200000000000000
178	1	52.423062511800000	-4.112470299870000	13/07/2012	2012	18:54:55.0	41103.788136574100000	1	1	119	709	NaN	NaN	NaN	NaN	0.000000000000000
178	1	51.064743661290000	-7.093660857800000	13/07/2012	2012	18:54:55.0	41103.788136574100000	1	0	NaN	710	0.000000000000000	11.000000000000000	1.000000000000000	0.000000000000000	7.600000000000000
178	1	51.442842315740000	-6.456740775750000	13/07/2012	2012	18:54:55.0	41103.788136574100000	1	0	NaN	711	0.022000000000000	3.000000000000000	-1.000000000000000	0.058630000000000	21.600000000000000
178	1	51.739367891560000	-6.659340595850000	13/07/2012	2012	18:54:55.0	41103.788136574100000	1	0	NaN	712	0.004000000000000	9.000000000000000	1.000000000000000	0.018590000000000	28.400000000000000
178	1	50.378221125970000	-6.285241375410000	13/07/2012	2012	18:54:55.0	41103.788136574100000	1	0	NaN	713	0.000000000000000	28.000000000000000	1.000000000000000	0.000000000000000	7.200000000000000
178	1	50.619961944970000	-4.949782713620000	13/07/2012	2012	18:54:55.0	41103.788136574100000	1	0	NaN	714	0.000000000000000	34.000000000000000	1.000000000000000	0.000000000000000	16.800000000000000
178	1	52.426132831200000	-4.111712539170000	13/07/2012	2012	18:57:30.0	41103.789930555600000	1	1	120	715	NaN	NaN	NaN	NaN	0.000000000000000
178	1	52.345541097750000	-4.395367268070000	13/07/2012	2012	18:57:30.0	41103.789930555600000	1	0	NaN	716	0.001000000000000	NaN	NaN	0.002860000000000	14.400000000000000
178	1	51.931515925880000	-5.523809869120000	13/07/2012	2012	18:57:30.0	41103.789930555600000	1	0	NaN	717	0.011000000000000	2.000000000000000	-1.000000000000000	0.018590000000000	7.200000000000000
178	1	50.985855128030000	-4.926840737800000	13/07/2012	2012	18:57:30.0	41103.789930555600000	1	0	NaN	718	0.000000000000000	41.000000000000000	-1.000000000000000	0.000000000000000	7.200000000000000
178	1	51.087801292730000	-7.366654554220000	13/07/2012	2012	18:57:30.0	41103.789930555600000	1	0	NaN	719	0.000000000000000	17.000000000000000	1.000000000000000	0.000000000000000	0.000000000000000
178	1	51.826560442250000	-7.245604145290000	13/07/2012	2012	18:57:30.0	41103.789930555600000	1	0	NaN	720	0.003000000000000	6.000000000000000	1.000000000000000	0.004290000000000	0.000000000000000
178	1	52.422361487400000	-4.115216066670000	13/07/2012	2012	19:02:26.0	41103.793356481500000	1	1	121	721	NaN	NaN	NaN	NaN	0.000000000000000
178	1	51.767633722000000	-6.534048152240000	13/07/2012	2012	19:02:26.0	41103.793356481500000	1	0	NaN	722	0.017000000000000	6.000000000000000	1.000000000000000	0.050050000000000	14.400000000000000
178	1	50.316582567620000	-6.173753378730000	13/07/2012	2012	19:02:26.0	41103.793356481500000	1	0	NaN	723	0.000000000000000	19.000000000000000	1.000000000000000	0.000000000000000	0.000000000000000
178	1	51.031861946720000	-6.196537346600000	13/07/2012	2012	19:02:26.0	41103.793356481500000	1	0	NaN	724	0.000000000000000	20.000000000000000	1.000000000000000	0.000000000000000	7.600000000000000
178	1	50.384087170790000	-6.477783557800000	13/07/2012	2012	19:02:26.0	41103.793356481500000	1	0	NaN	725	0.000000000000000	12.000000000000000	-1.000000000000000	0.000000000000000	7.600000000000000
178	1	52.099180797500000	-4.662766625140000	13/07/2012	2012	19:02:26.0	41103.793356481500000	1	0	NaN	726	NaN	NaN	NaN	NaN	NaN
178	1	52.499919156300000	-4.150135761090000	13/07/2012	2012	19:51:44.0	41103.827592592600000	1	1	122	727	0.000000000000000	NaN	NaN	0.000000000000000	11.200000000000000
178	1	50.468536266060000	-6.726604051160000	13/07/2012	2012	19:51:44.0	41103.827592592600000	1	0	NaN	728	0.001000000000000	8.000000000000000	-1.000000000000000	0.005720000000000	8.400000000000000
178	1	51.885085423720000	-5.800966380520000	13/07/2012	2012	19:51:44.0	41103.827592592600000	1	0	NaN	729	0.007000000000000	5.000000000000000	1.000000000000000	0.020020000000000	28.400000000000000
178	1	50.074672141070000	-6.324184857970000	13/07/2012	2012	19:51:44.0	41103.827592592600000	1	0	NaN	730	0.008000000000000	1.000000000000000	1.000000000000000	0.032890000000000	23.200000000000000
178	1	51.735560328440000	-6.973729075540000	13/07/2012	2012	19:51:44.0	41103.827592592600000	1	0	NaN	731	0.000000000000000	13.000000000000000	1.000000000000000	0.000000000000000	7.200000000000000
178	1	50.435404952100000	-5.265430571670000	13/07/2012	2012	19:51:44.0	41103.827592592600000	1	0	NaN	732	0.015000000000000	8.000000000000000	1.000000000000000	0.021450000000000	14.400000000000000
178	1	52.443554130000000	-4.092789235520000	14/07/2012	2012	4:24:33.0	41104.183715277800000	1	1	123	733	NaN	NaN	NaN	NaN	0.000000000000000
178	1	51.606814728040000	-7.102480752190000	14/07/2012	2012	4:24:33.0	41104.183715277800000	1	0	NaN	734	0.000000000000000	23.000000000000000	1.000000000000000	0.000000000000000	7.200000000000000
178	1	50.442575647760000	-6.423657363400000	14/07/2012	2012	4:24:33.0	41104.183715277800000	1	0	NaN	735	0.001000000000000	8.000000000000000	1.000000000000000	0.002860000000000	0.000000000000000
178	1	52.352889936890000	-4.401375551250000	14/07/2012	2012	4:24:33.0	41104.183715277800000	1	0	NaN	736	0.002000000000000	NaN	NaN	0.004290000000000	35.600000000000000
178	1	51.741785066190000	-6.813454848010000	14/07/2012	2012	4:24:33.0	41104.183715277800000	1	0	NaN	737	0.001000000000000	12.000000000000000	1.000000000000000	0.005720000000000	15.200000000000000
178	1	52.273098683640000	-4.444008461670000	14/07/2012	2012	4:24:33.0	41104.183715277800000	1	0	NaN	738	0.002000000000000	13.000000000000000	1.000000000000000	0.007150000000000	14.400000000000000
178	1	52.473211316200000	-4.116254817680000	14/07/2012	2012	4:38:14.0	41104.193217592600000	1	1	124	739	0.000000000000000	NaN	NaN	0.000000000000000	0.000000000000000
178	1	49.582930194440000	-6.397951883420000	14/07/2012	2012	4:38:14.0	41104.193217592600000	1	0	NaN	740	0.005000000000000	4.000000000000000	1.000000000000000	0.021450000000000	7.600000000000000
178	1	50.463550159430000	-5.185089470300000	14/07/2012	2012	4:38:14.0	41104.193217592600000	1	0	NaN	741	0.000000000000000	15.000000000000000	1.000000000000000	0.000000000000000	0.000000000000000
178	1	50.092852446930000	-5.514526618640000	14/07/2012	2012	4:38:14.0	41104.193217592600000	1	0	NaN	742	0.000000000000000	20.000000000000000	-1.000000000000000	0.000000000000000	0.000000000000000
178	1	52.188344082630000	-4.933778678800000	14/07/2012	2012	4:38:14.0	41104.193217592600000	1	0	NaN	743	0.000000000000000	10.000000000000000	1.000000000000000	0.000000000000000	21.600000000000000
178	1	50.792149935100000	-5.207263926080000	14/07/2012	2012	4:38:14.0	41104.193217592600000	1	0	NaN	744	0.000000000000000	37.000000000000000	-1.000000000000000	0.000000000000000	7.600000000000000
178	1	52.476330909300000	-4.116292386190000	14/07/2012	2012	4:41:35.0	41104.195543981500000	1	1	125	745	0.000000000000000	NaN	NaN	0.000000000000000	0.000000000000000
178	1	51.224910510080000	-6.051346043360000	14/07/2012	2012	4:41:35.0	41104.195543981500000	1	0	NaN	746	0.000000000000000	27.000000000000000	1.000000000000000	0.000000000000000	14.400000000000000
178	1	51.284640631170000	-6.427564415070000	14/07/2012	2012	4:41:35.0	41104.195543981500000	1	0	NaN	747	0.004000000000000	3.000000000000000	1.000000000000000	0.015730000000000	21.600000000000000
178	1	50.176050173860000	-5.228911400090000	14/07/2012	2012	4:41:35.0	41104.195543981500000	1	0	NaN	748	NaN	NaN	NaN	NaN	NaN
178	1	51.301006468740000	-7.479662771560000	14/07/2012	2012	4:41:35.0	41104.195543981500000	1	0	NaN	749	0.000000000000000	24.000000000000000	-1.000000000000000	0.000000000000000	8.400000000000000
178	1	50.824528624400000	-7.222655856680000	14/07/2012	2012	4:41:35.0	41104.195543981500000	1	0	NaN	750	0.009000000000000	4.000000000000000	-1.000000000000000	0.015730000000000	7.600000000000000
178	1	52.483117525500000	-4.113842390040000	14/07/2012	2012	4:44:45.0	41104.197743055600000	1	1	126	751	0.000000000000000	NaN	NaN	0.000000000000000	0.000000000000000
178	1	51.305344315440000	-7.737529084450000	14/07/2012	2012	4:44:45.0	41104.197743055600000	1	0	NaN	752	0.000000000000000	9.000000000000000	-1.000000000000000	0.000000000000000	0.000000000000000
178	1	51.656805589850000	-6.767015333010000	14/07/2012	2012	4:44:45.0	41104.197743055600000	1	0	NaN	753	0.002000000000000	4.000000000000000	1.000000000000000	0.007150000000000	21.600000000000000
178	1	51.269454116180000	-7.359681148580000	14/07/2012	2012	4:44:45.0	41104.197743055600000	1	0	NaN	754	0.000000000000000	29.000000000000000	-1.000000000000000	0.000000000000000	7.200000000000000
178	1	51.763531811480000	-7.044771983030000	14/07/2012	2012	4:44:45.0	41104.197743055600000	1	0	NaN	755	0.000000000000000	10.000000000000000	1.000000000000000	0.000000000000000	15.200000000000000
178	1	50.682157887570000	-6.117079448330000	14/07/2012	2012	4:44:45.0	41104.197743055600000	1	0	NaN	756	0.000000000000000	29.000000000000000	-1.000000000000000	0.000000000000000	0.000000000000000
178	1	52.483437101000000	-4.110784207360000	14/07/2012	2012	4:45:59.0	41104.198599537000000	1	1	127	757	0.000000000000000	NaN	NaN	0.000000000000000	0.000000000000000
178	1	51.368632866830000	-5.960514074970000	14/07/2012	2012	4:45:59.0	41104.198599537000000	1	0	NaN	758	0.000000000000000	25.000000000000000	1.000000000000000	0.000000000000000	15.200000000000000
178	1	51.392566159180000	-6.621517538090000	14/07/2012	2012	4:45:59.0	41104.198599537000000	1	0	NaN	759	0.003000000000000	9.000000000000000	-1.000000000000000	0.005720000000000	7.200000000000000
178	1	50.833058142120000	-7.107799587520000	14/07/2012	2012	4:45:59.0	41104.198599537000000	1	0	NaN	760	0.035000000000000	1.000000000000000	1.000000000000000	0.055770000000000	0.000000000000000
178	1	50.352843498970000	-5.685141041550000	14/07/2012	2012	4:45:59.0	41104.198599537000000	1	0	NaN	761	0.008000000000000	15.000000000000000	-1.000000000000000	0.011440000000000	35.600000000000000
178	1	49.667814329330000	-6.480916786570000	14/07/2012	2012	4:45:59.0	41104.198599537000000	1	0	NaN	762	0.018000000000000	1.000000000000000	-1.000000000000000	0.021450000000000	7.200000000000000
178	1	52.483651435400000	-4.112656270570000	14/07/2012	2012	4:47:11.0	41104.199432870300000	1	1	128	763	0.000000000000000	NaN	NaN	0.000000000000000	0.000000000000000
178	1	49.822358695200000	-5.667139373260000	14/07/2012	2012	4:47:11.0	41104.199432870300000	1	0	NaN	764	0.026000000000000	2.000000000000000	1.000000000000000	0.100100000000000	7.200000000000000
178	1	50.281122823950000	-5.246165652050000	14/07/2012	2012	4:47:11.0	41104.199432870300000	1	0	NaN	765	NaN	NaN	NaN	NaN	NaN
178	1	49.838160772730000	-6.686313819980000	14/07/2012	2012	4:47:11.0	41104.199432870300000	1	0	NaN	766	0.004000000000000	5.000000000000000	1.000000000000000	0.012870000000000	7.200000000000000
178	1	51.103317502160000	-7.273546368810000	14/07/2012	2012	4:47:11.0	41104.199432870300000	1	0	NaN	767	0.000000000000000	17.000000000000000	1.000000000000000	0.000000000000000	0.000000000000000
178	1	50.589213131590000	-5.850973016120000	14/07/2012	2012	4:47:11.0	41104.199432870300000	1	0	NaN	768	0.000000000000000	32.000000000000000	-1.000000000000000	0.000000000000000	7.200000000000000
178	1	52.476198923100000	-4.109153964670000	14/07/2012	2012	4:50:14.0	41104.201550925900000	1	1	129	769	0.000000000000000	NaN	NaN	0.000000000000000	0.000000000000000
178	1	51.426700548640000	-5.902973165270000	14/07/2012	2012	4:50:14.0	41104.201550925900000	1	0	NaN	770	0.000000000000000	26.000000000000000	1.000000000000000	0.000000000000000	14.400000000000000
178	1	50.916860521240000	-6.804705404840000	14/07/2012	2012	4:50:14.0	41104.201550925900000	1	0	NaN	771	0.002000000000000	19.000000000000000	1.000000000000000	0.004290000000000	0.000000000000000
178	1	51.165083834160000	-6.714875003440000	14/07/2012	2012	4:50:14.0	41104.201550925900000	1	0	NaN	772	0.000000000000000	11.000000000000000	-1.000000000000000	0.000000000000000	0.000000000000000
178	1	49.732110523030000	-5.950550449580000	14/07/2012	2012	4:50:14.0	41104.201550925900000	1	0	NaN	773	0.003000000000000	5.000000000000000	1.000000000000000	0.027170000000000	28.400000000000000
178	1	50.972861403290000	-6.602153184000000	14/07/2012	2012	4:50:14.0	41104.201550925900000	1	0	NaN	774	0.022000000000000	15.000000000000000	-1.000000000000000	0.025740000000000	7.600000000000000
178	1	52.473149263100000	-4.119015668870000	14/07/2012	2012	4:51:48.0	41104.202638888900000	1	1	130	775	0.000000000000000	NaN	NaN	0.000000000000000	0.000000000000000
178	1	51.451170057440000	-6.501776649740000	14/07/2012	2012	4:51:48.0	41104.202638888900000	1	0	NaN	776	0.016000000000000	7.000000000000000	-1.000000000000000	0.064350000000000	35.600000000000000
178	1	51.031971182150000	-5.270527461930000	14/07/2012	2012	4:51:48.0	41104.202638888900000	1	0	NaN	777	0.000000000000000	18.000000000000000	-1.000000000000000	0.000000000000000	0.000000000000000
178	1	51.035730890350000	-4.854958414990000	14/07/2012	2012	4:51:48.0	41104.202638888900000	1	0	NaN	778	0.000000000000000	19.000000000000000	-1.000000000000000	0.000000000000000	14.400000000000000
178	1	51.845762305910000	-6.856424549470000	14/07/2012	2012	4:51:48.0	41104.202638888900000	1	0	NaN	779	0.011000000000000	3.000000000000000	1.000000000000000	0.032890000000000	14.400000000000000
178	1	50.303846407710000	-6.206263490450000	14/07/2012	2012	4:51:48.0	41104.202638888900000	1	0	NaN	780	0.000000000000000	20.000000000000000	1.000000000000000	0.000000000000000	14.400000000000000
178	1	52.477516390400000	-4.130037594970000	14/07/2012	2012	4:54:52.0	41104.204768518500000	1	1	131	781	0.000000000000000	NaN	NaN	0.000000000000000	11.200000000000000
178	1	52.282798952890000	-4.519681039300000	14/07/2012	2012	4:54:52.0	41104.204768518500000	1	0	NaN	782	0.007000000000000	9.000000000000000	1.000000000000000	0.012870000000000	15.200000000000000
178	1	50.368305583770000	-6.807079653930000	14/07/2012	2012	4:54:52.0	41104.204768518500000	1	0	NaN	783	0.000000000000000	18.000000000000000	-1.000000000000000	0.000000000000000	0.000000000000000
178	1	51.691453588110000	-6.625990852600000	14/07/2012	2012	4:54:52.0	41104.204768518500000	1	0	NaN	784	0.011000000000000	6.000000000000000	-1.000000000000000	0.037180000000000	28.400000000000000
178	1	50.201548428990000	-6.200823840510000	14/07/2012	2012	4:54:52.0	41104.204768518500000	1	0	NaN	785	0.000000000000000	13.000000000000000	1.000000000000000	0.000000000000000	0.000000000000000
178	1	49.966932152910000	-5.349125335370000	14/07/2012	2012	4:54:52.0	41104.204768518500000	1	0	NaN	786	0.007000000000000	9.000000000000000	-1.000000000000000	0.025740000000000	14.400000000000000
178	1	52.475813444000000	-4.130407830770000	14/07/2012	2012	4:56:24.0	41104.205833333300000	1	1	132	787	0.000000000000000	NaN	NaN	0.000000000000000	10.000000000000000
178	1	49.768727086990000	-6.605059786430000	14/07/2012	2012	4:56:24.0	41104.205833333300000	1	0	NaN	788	0.012000000000000	1.000000000000000	-1.000000000000000	0.044330000000000	14.400000000000000
178	1	51.005929575080000	-5.763854652600000	14/07/2012	2012	4:56:24.0	41104.205833333300000	1	0	NaN	789	0.000000000000000	46.000000000000000	1.000000000000000	0.000000000000000	0.000000000000000
178	1	51.263496155030000	-6.864264665640000	14/07/2012	2012	4:56:24.0	41104.205833333300000	1	0	NaN	790	0.004000000000000	5.000000000000000	-1.000000000000000	0.014300000000000	7.200000000000000
178	1	51.693506896660000	-7.011276493410000	14/07/2012	2012	4:56:24.0	41104.205833333300000	1	0	NaN	791	0.000000000000000	16.000000000000000	1.000000000000000	0.000000000000000	7.200000000000000
178	1	50.684036447660000	-6.217301126570000	14/07/2012	2012	4:56:24.0	41104.205833333300000	1	0	NaN	792	0.000000000000000	25.000000000000000	1.000000000000000	0.000000000000000	0.000000000000000
178	1	52.474252430400000	-4.125918650680000	14/07/2012	2012	4:57:54.0	41104.206875000000000	1	1	133	793	0.000000000000000	NaN	NaN	0.000000000000000	10.000000000000000
178	1	51.036935478830000	-5.403053861890000	14/07/2012	2012	4:57:54.0	41104.206875000000000	1	0	NaN	794	0.000000000000000	47.000000000000000	-1.000000000000000	0.000000000000000	7.200000000000000
178	1	51.113646902560000	-5.802811955830000	14/07/2012	2012	4:57:54.0	41104.206875000000000	1	0	NaN	795	0.000000000000000	40.000000000000000	1.000000000000000	0.000000000000000	15.200000000000000
178	1	51.341212042510000	-6.449309107880000	14/07/2012	2012	4:57:54.0	41104.206875000000000	1	0	NaN	796	0.014000000000000	0.000000000000000	1.000000000000000	0.025740000000000	14.400000000000000
178	1	52.481797347850000	-5.078782208310000	14/07/2012	2012	4:57:54.0	41104.206875000000000	1	0	NaN	797	0.020000000000000	3.000000000000000	-1.000000000000000	0.028600000000000	7.200000000000000
178	1	52.314443358660000	-4.307112840130000	14/07/2012	2012	4:57:54.0	41104.206875000000000	1	0	NaN	798	0.000000000000000	NaN	NaN	0.000000000000000	8.400000000000000
178	1	52.478955188400000	-4.126662303530000	14/07/2012	2012	5:01:11.0	41104.209155092600000	1	1	134	799	0.000000000000000	NaN	NaN	0.000000000000000	11.200000000000000
178	1	50.541561436400000	-6.121727738440000	14/07/2012	2012	5:01:11.0	41104.209155092600000	1	0	NaN	800	0.010000000000000	32.000000000000000	-1.000000000000000	0.018590000000000	0.000000000000000
178	1	51.861999286170000	-5.936256032720000	14/07/2012	2012	5:01:11.0	41104.209155092600000	1	0	NaN	801	0.023000000000000	6.000000000000000	1.000000000000000	0.060060000000000	28.400000000000000
178	1	51.670922421920000	-6.596840017770000	14/07/2012	2012	5:01:11.0	41104.209155092600000	1	0	NaN	802	0.010000000000000	6.000000000000000	-1.000000000000000	0.032890000000000	21.600000000000000
178	1	50.776222424660000	-7.119608742590000	14/07/2012	2012	5:01:11.0	41104.209155092600000	1	0	NaN	803	0.020000000000000	2.000000000000000	-1.000000000000000	0.028600000000000	7.200000000000000
178	1	51.013885111160000	-6.933271513520000	14/07/2012	2012	5:01:11.0	41104.209155092600000	1	0	NaN	804	0.003000000000000	20.000000000000000	1.000000000000000	0.004290000000000	0.000000000000000
178	1	52.475785490000000	-4.130794379440000	14/07/2012	2012	5:07:15.0	41104.213368055600000	1	1	135	805	0.000000000000000	NaN	NaN	0.000000000000000	10.000000000000000
178	1	52.339163414340000	-4.502054815310000	14/07/2012	2012	5:07:15.0	41104.213368055600000	1	0	NaN	806	0.023000000000000	9.000000000000000	1.000000000000000	0.028600000000000	42.800000000000000
178	1	51.496622812360000	-6.583772825250000	14/07/2012	2012	5:07:15.0	41104.213368055600000	1	0	NaN	807	0.002000000000000	8.000000000000000	-1.000000000000000	0.008580000000000	21.600000000000000
178	1	50.463466304560000	-5.745134281460000	14/07/2012	2012	5:07:15.0	41104.213368055600000	1	0	NaN	808	0.000000000000000	23.000000000000000	-1.000000000000000	0.000000000000000	23.200000000000000
178	1	50.707359393620000	-7.272095168210000	14/07/2012	2012	5:07:15.0	41104.213368055600000	1	0	NaN	809	0.000000000000000	13.000000000000000	-1.000000000000000	0.000000000000000	0.000000000000000
178	1	52.310331751880000	-4.910022470350000	14/07/2012	2012	5:07:15.0	41104.213368055600000	1	0	NaN	810	0.003000000000000	8.000000000000000	-1.000000000000000	0.017160000000000	0.000000000000000
178	1	52.474868756700000	-4.116993202670000	14/07/2012	2012	5:15:16.0	41104.218935185200000	1	1	136	811	0.000000000000000	NaN	NaN	0.000000000000000	0.000000000000000
178	1	51.540178866020000	-5.824716391240000	14/07/2012	2012	5:15:16.0	41104.218935185200000	1	0	NaN	812	0.000000000000000	19.000000000000000	1.000000000000000	0.000000000000000	0.000000000000000
178	1	51.317686382370000	-5.069682990500000	14/07/2012	2012	5:15:16.0	41104.218935185200000	1	0	NaN	813	0.000000000000000	16.000000000000000	-1.000000000000000	0.000000000000000	7.200000000000000
178	1	51.419799819610000	-7.629894503120000	14/07/2012	2012	5:15:16.0	41104.218935185200000	1	0	NaN	814	0.000000000000000	21.000000000000000	-1.000000000000000	0.000000000000000	0.000000000000000
178	1	52.139904933920000	-4.955827506790000	14/07/2012	2012	5:15:16.0	41104.218935185200000	1	0	NaN	815	0.000000000000000	16.000000000000000	-1.000000000000000	0.000000000000000	7.200000000000000
178	1	50.693403369440000	-7.420530909300000	14/07/2012	2012	5:15:16.0	41104.218935185200000	1	0	NaN	816	0.000000000000000	19.000000000000000	-1.000000000000000	0.000000000000000	0.000000000000000
178	1	52.474565678900000	-4.115764128560000	14/07/2012	2012	5:16:57.0	41104.220104166700000	1	1	137	817	0.000000000000000	NaN	NaN	0.000000000000000	0.000000000000000
178	1	50.432437238440000	-5.515959681270000	14/07/2012	2012	5:16:57.0	41104.220104166700000	1	0	NaN	818	0.005000000000000	16.000000000000000	-1.000000000000000	0.015730000000000	35.600000000000000
178	1	49.839873577540000	-7.115835035890000	14/07/2012	2012	5:16:57.0	41104.220104166700000	1	0	NaN	819	0.000000000000000	29.000000000000000	1.000000000000000	0.000000000000000	0.000000000000000
178	1	49.999521974770000	-7.075208200110000	14/07/2012	2012	5:16:57.0	41104.220104166700000	1	0	NaN	820	0.000000000000000	32.000000000000000	1.000000000000000	0.000000000000000	7.600000000000000
178	1	49.906833775220000	-5.659993601440000	14/07/2012	2012	5:16:57.0	41104.220104166700000	1	0	NaN	821	0.036000000000000	4.000000000000000	-1.000000000000000	0.062920000000000	38.400000000000000
178	1	50.416692734300000	-5.823846907650000	14/07/2012	2012	5:16:57.0	41104.220104166700000	1	0	NaN	822	0.000000000000000	18.000000000000000	-1.000000000000000	0.000000000000000	21.600000000000000
178	1	52.475274296600000	-4.107280358780000	14/07/2012	2012	5:18:40.0	41104.221296296300000	1	1	138	823	0.000000000000000	NaN	NaN	0.000000000000000	0.000000000000000
178	1	49.791356312610000	-6.102345912880000	14/07/2012	2012	5:18:40.0	41104.221296296300000	1	0	NaN	824	0.016000000000000	3.000000000000000	-1.000000000000000	0.052910000000000	21.600000000000000
178	1	51.742289979240000	-6.086048849010000	14/07/2012	2012	5:18:40.0	41104.221296296300000	1	0	NaN	825	0.000000000000000	15.000000000000000	1.000000000000000	0.000000000000000	28.400000000000000
178	1	51.432071049130000	-5.043603266290000	14/07/2012	2012	5:18:40.0	41104.221296296300000	1	0	NaN	826	0.000000000000000	12.000000000000000	-1.000000000000000	0.000000000000000	23.200000000000000
178	1	49.922187721140000	-6.123946361880000	14/07/2012	2012	5:18:40.0	41104.221296296300000	1	0	NaN	827	0.005000000000000	11.000000000000000	-1.000000000000000	0.014300000000000	28.400000000000000
178	1	50.427229856480000	-6.412947391820000	14/07/2012	2012	5:18:40.0	41104.221296296300000	1	0	NaN	828	0.000000000000000	10.000000000000000	1.000000000000000	0.000000000000000	7.200000000000000
178	1	52.478051011300000	-4.116544824650000	14/07/2012	2012	5:20:50.0	41104.222800925900000	1	1	139	829	0.000000000000000	NaN	NaN	0.000000000000000	0.000000000000000
178	1	50.283303838070000	-5.403626732080000	14/07/2012	2012	5:20:50.0	41104.222800925900000	1	0	NaN	830	0.004000000000000	5.000000000000000	-1.000000000000000	0.005720000000000	14.400000000000000
178	1	51.802430524820000	-5.987384924950000	14/07/2012	2012	5:20:50.0	41104.222800925900000	1	0	NaN	831	0.004000000000000	8.000000000000000	1.000000000000000	0.015730000000000	21.600000000000000
178	1	50.735004940610000	-5.696121325100000	14/07/2012	2012	5:20:50.0	41104.222800925900000	1	0	NaN	832	0.000000000000000	20.000000000000000	-1.000000000000000	0.000000000000000	0.000000000000000
178	1	51.327569941020000	-7.374876940230000	14/07/2012	2012	5:20:50.0	41104.222800925900000	1	0	NaN	833	0.000000000000000	30.000000000000000	-1.000000000000000	0.000000000000000	0.000000000000000
178	1	51.024605732730000	-6.376944981570000	14/07/2012	2012	5:20:50.0	41104.222800925900000	1	0	NaN	834	0.000000000000000	11.000000000000000	1.000000000000000	0.000000000000000	33.200000000000000
178	1	52.479477271600000	-4.115883634780000	14/07/2012	2012	5:22:13.0	41104.223761574100000	1	1	140	835	0.000000000000000	NaN	NaN	0.000000000000000	0.000000000000000
178	1	51.584176858990000	-6.853818286610000	14/07/2012	2012	5:22:13.0	41104.223761574100000	1	0	NaN	836	0.000000000000000	8.000000000000000	1.000000000000000	0.000000000000000	7.200000000000000
178	1	50.344273187290000	-6.436909618080000	14/07/2012	2012	5:22:13.0	41104.223761574100000	1	0	NaN	837	0.000000000000000	17.000000000000000	-1.000000000000000	0.000000000000000	14.400000000000000
178	1	52.396582497940000	-4.319686013210000	14/07/2012	2012	5:22:13.0	41104.223761574100000	1	0	NaN	838	0.000000000000000	NaN	NaN	0.001430000000000	35.600000000000000
178	1	50.505724809900000	-6.840838836280000	14/07/2012	2012	5:22:13.0	41104.223761574100000	1	0	NaN	839	0.016000000000000	7.000000000000000	-1.000000000000000	0.040040000000000	7.600000000000000
178	1	51.516354503790000	-5.884427546560000	14/07/2012	2012	5:22:13.0	41104.223761574100000	1	0	NaN	840	0.000000000000000	23.000000000000000	1.000000000000000	0.000000000000000	14.400000000000000
178	1	52.477978065400000	-4.074970420230000	14/07/2012	2012	7:26:26.0	41104.310023148200000	1	1	141	841	NaN	NaN	NaN	NaN	0.000000000000000
178	1	50.913622162220000	-6.691239132550000	14/07/2012	2012	7:26:26.0	41104.310023148200000	1	0	NaN	842	0.010000000000000	22.000000000000000	1.000000000000000	0.008580000000000	7.200000000000000
178	1	51.575698489440000	-7.780432577600000	14/07/2012	2012	7:26:26.0	41104.310023148200000	1	0	NaN	843	0.000000000000000	17.000000000000000	1.000000000000000	0.000000000000000	23.200000000000000
178	1	50.002537641540000	-5.995327167320000	14/07/2012	2012	7:26:26.0	41104.310023148200000	1	0	NaN	844	0.041000000000000	6.000000000000000	1.000000000000000	0.051480000000000	7.200000000000000
178	1	49.613033302940000	-6.799275136290000	14/07/2012	2012	7:26:26.0	41104.310023148200000	1	0	NaN	845	0.000000000000000	17.000000000000000	1.000000000000000	0.000000000000000	7.600000000000000
178	1	51.060242493220000	-5.583699264040000	14/07/2012	2012	7:26:26.0	41104.310023148200000	1	0	NaN	846	0.000000000000000	54.000000000000000	1.000000000000000	0.000000000000000	7.200000000000000
178	1	52.481844896200000	-4.065421564960000	14/07/2012	2012	7:28:19.0	41104.311331018500000	1	1	142	847	NaN	NaN	NaN	NaN	0.000000000000000
178	1	51.185973923330000	-6.729813434980000	14/07/2012	2012	7:28:19.0	41104.311331018500000	1	0	NaN	848	0.000000000000000	11.000000000000000	-1.000000000000000	0.000000000000000	7.600000000000000
178	1	50.306507200140000	-7.632824597240000	14/07/2012	2012	7:28:19.0	41104.311331018500000	1	0	NaN	849	0.000000000000000	60.000000000000000	-1.000000000000000	0.000000000000000	0.000000000000000
178	1	49.986249161210000	-5.563840500730000	14/07/2012	2012	7:28:19.0	41104.311331018500000	1	0	NaN	850	0.006000000000000	10.000000000000000	-1.000000000000000	0.027170000000000	0.000000000000000
178	1	52.197750165730000	-4.931754559420000	14/07/2012	2012	7:28:19.0	41104.311331018500000	1	0	NaN	851	0.000000000000000	9.000000000000000	1.000000000000000	0.000000000000000	14.400000000000000
178	1	51.036032059330000	-7.427915033450000	14/07/2012	2012	7:28:19.0	41104.311331018500000	1	0	NaN	852	0.000000000000000	15.000000000000000	1.000000000000000	0.000000000000000	7.200000000000000
178	1	52.484503273400000	-4.062118781750000	14/07/2012	2012	7:29:27.0	41104.312118055600000	1	1	143	853	NaN	NaN	NaN	NaN	0.000000000000000
178	1	51.292544599100000	-6.573191319000000	14/07/2012	2012	7:29:27.0	41104.312118055600000	1	0	NaN	854	0.014000000000000	4.000000000000000	-1.000000000000000	0.031460000000000	14.400000000000000
178	1	52.140186293970000	-4.981811128960000	14/07/2012	2012	7:29:27.0	41104.312118055600000	1	0	NaN	855	0.000000000000000	17.000000000000000	-1.000000000000000	0.000000000000000	7.200000000000000
178	1	50.731204097290000	-4.916964951800000	14/07/2012	2012	7:29:27.0	41104.312118055600000	1	0	NaN	856	0.000000000000000	43.000000000000000	1.000000000000000	0.000000000000000	15.200000000000000
178	1	49.953009508410000	-6.699198854330000	14/07/2012	2012	7:29:27.0	41104.312118055600000	1	0	NaN	857	0.004000000000000	8.000000000000000	-1.000000000000000	0.024310000000000	14.400000000000000
178	1	50.977480122690000	-5.585476567100000	14/07/2012	2012	7:29:27.0	41104.312118055600000	1	0	NaN	858	0.000000000000000	0.000000000000000	0.000000000000000	0.000000000000000	0.000000000000000
178	1	52.483602531400000	-4.062048036120000	14/07/2012	2012	7:30:25.0	41104.312789351900000	1	1	144	859	NaN	NaN	NaN	NaN	0.000000000000000
178	1	51.428698990060000	-5.811566701140000	14/07/2012	2012	7:30:25.0	41104.312789351900000	1	0	NaN	860	0.000000000000000	28.000000000000000	1.000000000000000	0.000000000000000	0.000000000000000
178	1	50.148194882570000	-5.614655014510000	14/07/2012	2012	7:30:25.0	41104.312789351900000	1	0	NaN	861	NaN	NaN	NaN	NaN	NaN
178	1	49.859065778620000	-5.497104589540000	14/07/2012	2012	7:30:25.0	41104.312789351900000	1	0	NaN	862	0.039000000000000	1.000000000000000	1.000000000000000	0.100100000000000	58.400000000000000
178	1	51.761589677040000	-5.989160906940000	14/07/2012	2012	7:30:25.0	41104.312789351900000	1	0	NaN	863	0.000000000000000	10.000000000000000	1.000000000000000	0.001430000000000	14.400000000000000
178	1	51.599571054190000	-6.984841876880000	14/07/2012	2012	7:30:25.0	41104.312789351900000	1	0	NaN	864	0.000000000000000	17.000000000000000	1.000000000000000	0.000000000000000	7.200000000000000
178	1	52.484419356300000	-4.060041990990000	14/07/2012	2012	7:31:33.0	41104.313576388900000	1	1	145	865	NaN	NaN	NaN	NaN	0.000000000000000
178	1	51.198794553760000	-6.279281190360000	14/07/2012	2012	7:31:33.0	41104.313576388900000	1	0	NaN	866	0.000000000000000	13.000000000000000	1.000000000000000	0.000000000000000	14.400000000000000
178	1	51.022140792770000	-6.187146035000000	14/07/2012	2012	7:31:33.0	41104.313576388900000	1	0	NaN	867	0.000000000000000	22.000000000000000	1.000000000000000	0.000000000000000	7.600000000000000
178	1	50.362380878320000	-6.382496981150000	14/07/2012	2012	7:31:33.0	41104.313576388900000	1	0	NaN	868	0.000000000000000	29.000000000000000	1.000000000000000	0.000000000000000	7.200000000000000
178	1	50.098896122070000	-5.342546517680000	14/07/2012	2012	7:31:33.0	41104.313576388900000	1	0	NaN	869	0.000000000000000	20.000000000000000	-1.000000000000000	0.000000000000000	NaN
178	1	50.931634703170000	-7.080182626410000	14/07/2012	2012	7:31:33.0	41104.313576388900000	1	0	NaN	870	0.000000000000000	8.000000000000000	1.000000000000000	0.000000000000000	7.600000000000000
178	1	52.486080446300000	-4.060029592540000	14/07/2012	2012	7:32:32.0	41104.314259259300000	1	1	146	871	NaN	NaN	NaN	NaN	0.000000000000000
178	1	51.543730117110000	-6.613774369960000	14/07/2012	2012	7:32:32.0	41104.314259259300000	1	0	NaN	872	0.013000000000000	4.000000000000000	-1.000000000000000	0.042900000000000	7.200000000000000
178	1	49.651039383860000	-6.535192794700000	14/07/2012	2012	7:32:32.0	41104.314259259300000	1	0	NaN	873	0.036000000000000	1.000000000000000	1.000000000000000	0.038610000000000	23.200000000000000
178	1	50.899510893910000	-6.972576013720000	14/07/2012	2012	7:32:32.0	41104.314259259300000	1	0	NaN	874	0.000000000000000	11.000000000000000	1.000000000000000	0.000000000000000	0.000000000000000
178	1	50.362107249330000	-5.564553959960000	14/07/2012	2012	7:32:32.0	41104.314259259300000	1	0	NaN	875	0.006000000000000	11.000000000000000	-1.000000000000000	0.010010000000000	21.600000000000000
178	1	51.072883686520000	-5.308455935690000	14/07/2012	2012	7:32:32.0	41104.314259259300000	1	0	NaN	876	0.000000000000000	42.000000000000000	-1.000000000000000	0.000000000000000	7.200000000000000
178	1	52.486288475100000	-4.062618302770000	14/07/2012	2012	7:33:28.0	41104.314907407400000	1	1	147	877	NaN	NaN	NaN	NaN	0.000000000000000
178	1	50.982299090090000	-5.221423481530000	14/07/2012	2012	7:33:28.0	41104.314907407400000	1	0	NaN	878	0.000000000000000	21.000000000000000	-1.000000000000000	0.000000000000000	7.600000000000000
178	1	51.406308670640000	-6.457673694600000	14/07/2012	2012	7:33:28.0	41104.314907407400000	1	0	NaN	879	0.025000000000000	3.000000000000000	-1.000000000000000	0.055770000000000	21.600000000000000
178	1	49.839976439340000	-6.163333720660000	14/07/2012	2012	7:33:28.0	41104.314907407400000	1	0	NaN	880	0.009000000000000	9.000000000000000	-1.000000000000000	0.047190000000000	0.000000000000000
178	1	51.352093136550000	-7.190428125100000	14/07/2012	2012	7:33:28.0	41104.314907407400000	1	0	NaN	881	0.005000000000000	22.000000000000000	1.000000000000000	0.025740000000000	0.000000000000000
178	1	51.470284813840000	-5.015864345040000	14/07/2012	2012	7:33:28.0	41104.314907407400000	1	0	NaN	882	0.000000000000000	11.000000000000000	-1.000000000000000	0.000000000000000	15.200000000000000
178	1	52.485342062300000	-4.061746166110000	14/07/2012	2012	7:34:27.0	41104.315590277700000	1	1	148	883	NaN	NaN	NaN	NaN	0.000000000000000
178	1	50.230710924730000	-5.693165886630000	14/07/2012	2012	7:34:27.0	41104.315590277700000	1	0	NaN	884	0.000000000000000	10.000000000000000	-1.000000000000000	0.000000000000000	0.000000000000000
178	1	50.670644804170000	-7.081346847910000	14/07/2012	2012	7:34:27.0	41104.315590277700000	1	0	NaN	885	0.000000000000000	8.000000000000000	-1.000000000000000	0.000000000000000	0.000000000000000
178	1	51.445073039600000	-5.409410165230000	14/07/2012	2012	7:34:27.0	41104.315590277700000	1	0	NaN	886	0.003000000000000	16.000000000000000	1.000000000000000	0.015730000000000	21.600000000000000
178	1	50.698945810360000	-5.446326957660000	14/07/2012	2012	7:34:27.0	41104.315590277700000	1	0	NaN	887	0.000000000000000	28.000000000000000	1.000000000000000	0.000000000000000	7.200000000000000
178	1	51.330281711040000	-5.187549069370000	14/07/2012	2012	7:34:27.0	41104.315590277700000	1	0	NaN	888	0.000000000000000	22.000000000000000	-1.000000000000000	0.000000000000000	30.800000000000000
178	1	52.483407851800000	-4.061210936970000	14/07/2012	2012	7:35:09.0	41104.316076388900000	1	1	149	889	NaN	NaN	NaN	NaN	0.000000000000000
178	1	52.452865567120000	-5.068472104020000	14/07/2012	2012	7:35:09.0	41104.316076388900000	1	0	NaN	890	0.017000000000000	4.000000000000000	-1.000000000000000	0.027170000000000	15.200000000000000
178	1	50.432383882830000	-6.823854551140000	14/07/2012	2012	7:35:09.0	41104.316076388900000	1	0	NaN	891	0.001000000000000	14.000000000000000	-1.000000000000000	0.002860000000000	0.000000000000000
178	1	51.475459160140000	-7.316964315370000	14/07/2012	2012	7:35:09.0	41104.316076388900000	1	0	NaN	892	0.000000000000000	31.000000000000000	1.000000000000000	0.000000000000000	0.000000000000000
178	1	50.359796745060000	-6.155403517700000	14/07/2012	2012	7:35:09.0	41104.316076388900000	1	0	NaN	893	0.000000000000000	20.000000000000000	-1.000000000000000	0.000000000000000	14.400000000000000
178	1	51.684050372070000	-7.482448853950000	14/07/2012	2012	7:35:09.0	41104.316076388900000	1	0	NaN	894	0.003000000000000	11.000000000000000	1.000000000000000	0.011440000000000	0.000000000000000
178	1	52.483753137300000	-4.061087269850000	14/07/2012	2012	7:36:18.0	41104.316875000000000	1	1	150	895	NaN	NaN	NaN	NaN	0.000000000000000
178	1	51.778778674940000	-5.742493959330000	14/07/2012	2012	7:36:18.0	41104.316875000000000	1	0	NaN	896	0.020000000000000	5.000000000000000	1.000000000000000	0.054340000000000	35.600000000000000
178	1	51.756170033720000	-7.155973760340000	14/07/2012	2012	7:36:18.0	41104.316875000000000	1	0	NaN	897	0.002000000000000	12.000000000000000	1.000000000000000	0.002860000000000	14.400000000000000
178	1	51.283330316950000	-7.557179819640000	14/07/2012	2012	7:36:18.0	41104.316875000000000	1	0	NaN	898	0.000000000000000	19.000000000000000	-1.000000000000000	0.000000000000000	0.000000000000000
178	1	51.757938112030000	-6.989057117200000	14/07/2012	2012	7:36:18.0	41104.316875000000000	1	0	NaN	899	0.000000000000000	10.000000000000000	1.000000000000000	0.000000000000000	7.600000000000000
178	1	51.176586976890000	-4.964667211310000	14/07/2012	2012	7:36:18.0	41104.316875000000000	1	0	NaN	900	0.000000000000000	24.000000000000000	-1.000000000000000	0.000000000000000	35.600000000000000
178	1	52.481986829000000	-4.065391976140000	14/07/2012	2012	7:37:47.0	41104.317905092600000	1	1	151	901	NaN	NaN	NaN	NaN	0.000000000000000
178	1	50.714984369490000	-6.585865170260000	14/07/2012	2012	7:37:47.0	41104.317905092600000	1	0	NaN	902	0.001000000000000	14.000000000000000	1.000000000000000	0.001430000000000	7.200000000000000
178	1	50.332425171790000	-7.713998139610000	14/07/2012	2012	7:37:47.0	41104.317905092600000	1	0	NaN	903	0.000000000000000	56.000000000000000	-1.000000000000000	0.000000000000000	0.000000000000000
178	1	49.866255916260000	-5.509999639040000	14/07/2012	2012	7:37:47.0	41104.317905092600000	1	0	NaN	904	0.041000000000000	0.000000000000000	0.000000000000000	0.097240000000000	58.400000000000000
178	1	51.553438514480000	-7.003513146200000	14/07/2012	2012	7:37:47.0	41104.317905092600000	1	0	NaN	905	0.000000000000000	16.000000000000000	1.000000000000000	0.000000000000000	0.000000000000000
178	1	50.549499788830000	-7.065176049570000	14/07/2012	2012	7:37:47.0	41104.317905092600000	1	0	NaN	906	0.000000000000000	15.000000000000000	-1.000000000000000	0.000000000000000	7.600000000000000
178	1	52.471168009900000	-4.084526643340000	14/07/2012	2012	8:28:57.0	41104.353437500000000	1	1	152	907	NaN	NaN	NaN	NaN	0.000000000000000
178	1	50.509869942580000	-5.007993131120000	14/07/2012	2012	8:28:57.0	41104.353437500000000	1	0	NaN	908	NaN	NaN	NaN	NaN	NaN
178	1	51.092267852690000	-6.176693871820000	14/07/2012	2012	8:28:57.0	41104.353437500000000	1	0	NaN	909	0.000000000000000	19.000000000000000	1.000000000000000	0.000000000000000	23.200000000000000
178	1	50.893757888780000	-5.769323773760000	14/07/2012	2012	8:28:57.0	41104.353437500000000	1	0	NaN	910	0.000000000000000	50.000000000000000	1.000000000000000	0.000000000000000	0.000000000000000
178	1	51.373865597110000	-6.912669372470000	14/07/2012	2012	8:28:57.0	41104.353437500000000	1	0	NaN	911	0.000000000000000	8.000000000000000	1.000000000000000	0.000000000000000	7.200000000000000
178	1	50.315628540360000	-5.136443020180000	14/07/2012	2012	8:28:57.0	41104.353437500000000	1	0	NaN	912	NaN	NaN	NaN	NaN	NaN
178	1	52.463729445600000	-4.080727521100000	14/07/2012	2012	8:30:11.0	41104.354293981500000	1	1	153	913	NaN	NaN	NaN	NaN	0.000000000000000
178	1	51.548016263790000	-7.330456483480000	14/07/2012	2012	8:30:11.0	41104.354293981500000	1	0	NaN	914	0.000000000000000	27.000000000000000	1.000000000000000	0.000000000000000	0.000000000000000
178	1	50.125521214960000	-5.544251258920000	14/07/2012	2012	8:30:11.0	41104.354293981500000	1	0	NaN	915	NaN	NaN	NaN	NaN	NaN
178	1	51.331950141240000	-6.309765466900000	14/07/2012	2012	8:30:11.0	41104.354293981500000	1	0	NaN	916	0.001000000000000	8.000000000000000	1.000000000000000	0.002860000000000	42.800000000000000
178	1	49.758779501750000	-5.836834415340000	14/07/2012	2012	8:30:11.0	41104.354293981500000	1	0	NaN	917	0.006000000000000	6.000000000000000	1.000000000000000	0.048620000000000	14.400000000000000
178	1	49.826839369880000	-5.637662085860000	14/07/2012	2012	8:30:11.0	41104.354293981500000	1	0	NaN	918	0.023000000000000	3.000000000000000	1.000000000000000	0.081510000000000	7.200000000000000
178	1	52.462186613900000	-4.079842857070000	14/07/2012	2012	8:31:01.0	41104.354872685200000	1	1	154	919	NaN	NaN	NaN	NaN	0.000000000000000
178	1	49.973955675220000	-6.855883162850000	14/07/2012	2012	8:31:01.0	41104.354872685200000	1	0	NaN	920	0.000000000000000	18.000000000000000	1.000000000000000	0.000000000000000	7.600000000000000
178	1	51.730827657710000	-7.119600088180000	14/07/2012	2012	8:31:01.0	41104.354872685200000	1	0	NaN	921	0.000000000000000	13.000000000000000	1.000000000000000	0.000000000000000	28.400000000000000
178	1	51.472717774560000	-5.308105584810000	14/07/2012	2012	8:31:01.0	41104.354872685200000	1	0	NaN	922	0.003000000000000	13.000000000000000	1.000000000000000	0.022880000000000	15.200000000000000
178	1	51.862402847510000	-5.778153145750000	14/07/2012	2012	8:31:01.0	41104.354872685200000	1	0	NaN	923	0.007000000000000	5.000000000000000	1.000000000000000	0.022880000000000	42.800000000000000
178	1	51.663809721080000	-6.839574951200000	14/07/2012	2012	8:31:01.0	41104.354872685200000	1	0	NaN	924	0.000000000000000	9.000000000000000	1.000000000000000	0.000000000000000	14.400000000000000
178	1	52.461110291300000	-4.079822153270000	14/07/2012	2012	8:32:01.0	41104.355567129600000	1	1	155	925	NaN	NaN	NaN	NaN	0.000000000000000
178	1	52.286368085690000	-4.294580636150000	14/07/2012	2012	8:32:01.0	41104.355567129600000	1	0	NaN	926	0.000000000000000	NaN	NaN	0.000000000000000	9.199999999999990
178	1	50.478886699520000	-7.414593038660000	14/07/2012	2012	8:32:01.0	41104.355567129600000	1	0	NaN	927	0.000000000000000	34.000000000000000	-1.000000000000000	0.000000000000000	0.000000000000000
178	1	51.382032817610000	-5.166970972420000	14/07/2012	2012	8:32:01.0	41104.355567129600000	1	0	NaN	928	0.000000000000000	19.000000000000000	-1.000000000000000	0.000000000000000	35.600000000000000
178	1	50.172941774440000	-6.944957624430000	14/07/2012	2012	8:32:01.0	41104.355567129600000	1	0	NaN	929	0.000000000000000	30.000000000000000	1.000000000000000	0.000000000000000	0.000000000000000
178	1	49.966355348900000	-6.847173131670000	14/07/2012	2012	8:32:01.0	41104.355567129600000	1	0	NaN	930	0.000000000000000	18.000000000000000	1.000000000000000	0.000000000000000	7.600000000000000
178	1	52.460383217500000	-4.080629036460000	14/07/2012	2012	8:33:01.0	41104.356261574100000	1	1	156	931	NaN	NaN	NaN	NaN	0.000000000000000
178	1	50.251717643560000	-5.780882067970000	14/07/2012	2012	8:33:01.0	41104.356261574100000	1	0	NaN	932	0.000000000000000	6.000000000000000	-1.000000000000000	0.000000000000000	16.800000000000000
178	1	50.048986911260000	-6.358087304230000	14/07/2012	2012	8:33:01.0	41104.356261574100000	1	0	NaN	933	0.006000000000000	1.000000000000000	-1.000000000000000	0.030030000000000	23.200000000000000
178	1	51.283962633120000	-7.111661861590000	14/07/2012	2012	8:33:01.0	41104.356261574100000	1	0	NaN	934	0.000000000000000	18.000000000000000	-1.000000000000000	0.001430000000000	0.000000000000000
178	1	50.849140989140000	-5.115548946010000	14/07/2012	2012	8:33:01.0	41104.356261574100000	1	0	NaN	935	0.000000000000000	31.000000000000000	-1.000000000000000	0.000000000000000	15.200000000000000
178	1	50.889034887800000	-5.697549649920000	14/07/2012	2012	8:33:01.0	41104.356261574100000	1	0	NaN	936	0.000000000000000	10.000000000000000	1.000000000000000	0.000000000000000	0.000000000000000
178	1	52.463153628600000	-4.080941292640000	14/07/2012	2012	8:34:42.0	41104.357430555600000	1	1	157	937	NaN	NaN	NaN	NaN	0.000000000000000
178	1	50.975762804090000	-5.268522255110000	14/07/2012	2012	8:34:42.0	41104.357430555600000	1	0	NaN	938	0.000000000000000	17.000000000000000	-1.000000000000000	0.000000000000000	7.200000000000000
178	1	51.268757081810000	-5.539677909890000	14/07/2012	2012	8:34:42.0	41104.357430555600000	1	0	NaN	939	0.000000000000000	35.000000000000000	1.000000000000000	0.000000000000000	14.400000000000000
178	1	51.610712663710000	-5.490123497480000	14/07/2012	2012	8:34:42.0	41104.357430555600000	1	0	NaN	940	0.023000000000000	3.000000000000000	1.000000000000000	0.048620000000000	46.000000000000000
178	1	51.380075828090000	-5.219408694940000	14/07/2012	2012	8:34:42.0	41104.357430555600000	1	0	NaN	941	0.000000000000000	20.000000000000000	1.000000000000000	0.000000000000000	35.600000000000000
178	1	50.331524647060000	-6.242315866380000	14/07/2012	2012	8:34:42.0	41104.357430555600000	1	0	NaN	942	0.000000000000000	23.000000000000000	1.000000000000000	0.000000000000000	7.200000000000000
178	1	52.457295159600000	-4.079114702220000	14/07/2012	2012	8:36:28.0	41104.358657407400000	1	1	158	943	NaN	NaN	NaN	NaN	0.000000000000000
178	1	50.939335147040000	-7.263217851820000	14/07/2012	2012	8:36:28.0	41104.358657407400000	1	0	NaN	944	0.000000000000000	2.000000000000000	1.000000000000000	0.000000000000000	7.600000000000000
178	1	51.884544381710000	-5.879679462950000	14/07/2012	2012	8:36:28.0	41104.358657407400000	1	0	NaN	945	0.022000000000000	5.000000000000000	1.000000000000000	0.060060000000000	28.400000000000000
178	1	49.787822470930000	-6.376280186790000	14/07/2012	2012	8:36:28.0	41104.358657407400000	1	0	NaN	946	0.000000000000000	12.000000000000000	-1.000000000000000	0.001430000000000	21.600000000000000
178	1	51.580022086670000	-5.230841031090000	14/07/2012	2012	8:36:28.0	41104.358657407400000	1	0	NaN	947	0.007000000000000	2.000000000000000	1.000000000000000	0.050050000000000	35.600000000000000
178	1	51.130205055670000	-6.124192453200000	14/07/2012	2012	8:36:28.0	41104.358657407400000	1	0	NaN	948	0.000000000000000	21.000000000000000	1.000000000000000	0.000000000000000	14.400000000000000
178	1	52.460487505500000	-4.076509135080000	14/07/2012	2012	8:39:52.0	41104.361018518500000	1	1	159	949	NaN	NaN	NaN	NaN	0.000000000000000
178	1	51.821503502510000	-5.839563019190000	14/07/2012	2012	8:39:52.0	41104.361018518500000	1	0	NaN	950	0.004000000000000	1.000000000000000	1.000000000000000	0.027170000000000	7.200000000000000
178	1	50.825220145190000	-6.915239743230000	14/07/2012	2012	8:39:52.0	41104.361018518500000	1	0	NaN	951	0.000000000000000	7.000000000000000	1.000000000000000	0.000000000000000	7.200000000000000
178	1	50.562223906710000	-6.944801092270000	14/07/2012	2012	8:39:52.0	41104.361018518500000	1	0	NaN	952	0.006000000000000	9.000000000000000	-1.000000000000000	0.008580000000000	0.000000000000000
178	1	51.315397545440000	-6.587548994590000	14/07/2012	2012	8:39:52.0	41104.361018518500000	1	0	NaN	953	0.020000000000000	6.000000000000000	-1.000000000000000	0.038610000000000	7.200000000000000
178	1	50.685657055190000	-7.376298653740000	14/07/2012	2012	8:39:52.0	41104.361018518500000	1	0	NaN	954	0.000000000000000	18.000000000000000	-1.000000000000000	0.000000000000000	0.000000000000000
178	1	52.463019822300000	-4.076947690940000	14/07/2012	2012	8:40:42.0	41104.361597222200000	1	1	160	955	NaN	NaN	NaN	NaN	0.000000000000000
178	1	50.839517378340000	-5.920334281250000	14/07/2012	2012	8:40:42.0	41104.361597222200000	1	0	NaN	956	0.000000000000000	43.000000000000000	1.000000000000000	0.000000000000000	7.600000000000000
178	1	50.304887049860000	-6.192122724580000	14/07/2012	2012	8:40:42.0	41104.361597222200000	1	0	NaN	957	0.000000000000000	19.000000000000000	1.000000000000000	0.000000000000000	7.200000000000000
178	1	50.678839707290000	-7.331887654760000	14/07/2012	2012	8:40:42.0	41104.361597222200000	1	0	NaN	958	0.000000000000000	17.000000000000000	-1.000000000000000	0.000000000000000	8.400000000000000
178	1	50.212567545520000	-6.806733673900000	14/07/2012	2012	8:40:42.0	41104.361597222200000	1	0	NaN	959	0.000000000000000	26.000000000000000	1.000000000000000	0.000000000000000	0.000000000000000
178	1	51.520750211290000	-7.288613591980000	14/07/2012	2012	8:40:42.0	41104.361597222200000	1	0	NaN	960	0.000000000000000	30.000000000000000	1.000000000000000	0.000000000000000	21.600000000000000
178	1	52.463439025600000	-4.080021234650000	14/07/2012	2012	8:41:26.0	41104.362106481500000	1	1	161	961	NaN	NaN	NaN	NaN	0.000000000000000
178	1	50.212441378000000	-5.223927748110000	14/07/2012	2012	8:41:26.0	41104.362106481500000	1	0	NaN	962	NaN	NaN	NaN	NaN	NaN
178	1	50.906071960610000	-6.057018137510000	14/07/2012	2012	8:41:26.0	41104.362106481500000	1	0	NaN	963	0.000000000000000	33.000000000000000	1.000000000000000	0.000000000000000	0.000000000000000
178	1	51.003854935320000	-5.663652842020000	14/07/2012	2012	8:41:26.0	41104.362106481500000	1	0	NaN	964	0.000000000000000	52.000000000000000	1.000000000000000	0.000000000000000	7.600000000000000
178	1	50.363975281790000	-5.159241651750000	14/07/2012	2012	8:41:26.0	41104.362106481500000	1	0	NaN	965	0.000000000000000	11.000000000000000	1.000000000000000	0.000000000000000	0.000000000000000
178	1	51.818911262630000	-6.468835983580000	14/07/2012	2012	8:41:26.0	41104.362106481500000	1	0	NaN	966	0.029000000000000	2.000000000000000	1.000000000000000	0.072930000000000	50.000000000000000
178	1	52.466252514100000	-4.080544081090000	14/07/2012	2012	8:42:24.0	41104.362777777800000	1	1	162	967	NaN	NaN	NaN	NaN	0.000000000000000
178	1	51.180813504710000	-4.937924613420000	14/07/2012	2012	8:42:24.0	41104.362777777800000	1	0	NaN	968	0.000000000000000	23.000000000000000	-1.000000000000000	0.000000000000000	21.600000000000000
178	1	50.730574497420000	-5.279985934970000	14/07/2012	2012	8:42:24.0	41104.362777777800000	1	0	NaN	969	0.000000000000000	34.000000000000000	1.000000000000000	0.000000000000000	0.000000000000000
178	1	50.446111711210000	-5.317702984640000	14/07/2012	2012	8:42:24.0	41104.362777777800000	1	0	NaN	970	0.030000000000000	7.000000000000000	1.000000000000000	0.042900000000000	21.600000000000000
178	1	50.262763224310000	-5.201515323810000	14/07/2012	2012	8:42:24.0	41104.362777777800000	1	0	NaN	971	NaN	NaN	NaN	NaN	NaN
178	1	51.655439653820000	-6.214960856400000	14/07/2012	2012	8:42:24.0	41104.362777777800000	1	0	NaN	972	0.013000000000000	5.000000000000000	1.000000000000000	0.044330000000000	21.600000000000000
178	1	52.469020491600000	-4.077980348530000	14/07/2012	2012	8:43:11.0	41104.363321759300000	1	1	163	973	NaN	NaN	NaN	NaN	0.000000000000000
178	1	50.043649802630000	-6.120254353360000	14/07/2012	2012	8:43:11.0	41104.363321759300000	1	0	NaN	974	0.012000000000000	1.000000000000000	-1.000000000000000	0.035750000000000	7.200000000000000
178	1	51.870302536010000	-7.374682837850000	14/07/2012	2012	8:43:11.0	41104.363321759300000	1	0	NaN	975	0.007000000000000	2.000000000000000	-1.000000000000000	0.028600000000000	15.200000000000000
178	1	50.735372603060000	-6.299303263770000	14/07/2012	2012	8:43:11.0	41104.363321759300000	1	0	NaN	976	0.000000000000000	25.000000000000000	1.000000000000000	0.000000000000000	0.000000000000000
178	1	49.682137874770000	-6.140800299260000	14/07/2012	2012	8:43:11.0	41104.363321759300000	1	0	NaN	977	0.017000000000000	2.000000000000000	1.000000000000000	0.041470000000000	35.600000000000000
178	1	50.712630895340000	-7.273112227050000	14/07/2012	2012	8:43:11.0	41104.363321759300000	1	0	NaN	978	0.000000000000000	13.000000000000000	-1.000000000000000	0.000000000000000	0.000000000000000
178	1	52.468059970300000	-4.075571849410000	14/07/2012	2012	8:44:08.0	41104.363981481500000	1	1	164	979	NaN	NaN	NaN	NaN	0.000000000000000
178	1	52.410264736900000	-4.364493827720000	14/07/2012	2012	8:44:08.0	41104.363981481500000	1	0	NaN	980	0.001000000000000	NaN	NaN	0.004290000000000	38.400000000000000
178	1	51.459447716720000	-5.540509139920000	14/07/2012	2012	8:44:08.0	41104.363981481500000	1	0	NaN	981	0.000000000000000	18.000000000000000	1.000000000000000	0.000000000000000	21.600000000000000
178	1	51.717374140620000	-6.551202213980000	14/07/2012	2012	8:44:08.0	41104.363981481500000	1	0	NaN	982	0.012000000000000	10.000000000000000	-1.000000000000000	0.037180000000000	14.400000000000000
178	1	51.452827465480000	-7.719566416540000	14/07/2012	2012	8:44:08.0	41104.363981481500000	1	0	NaN	983	0.000000000000000	19.000000000000000	-1.000000000000000	0.000000000000000	7.600000000000000
178	1	51.538764027960000	-6.832229620150000	14/07/2012	2012	8:44:08.0	41104.363981481500000	1	0	NaN	984	0.010000000000000	5.000000000000000	1.000000000000000	0.007150000000000	7.600000000000000
178	1	52.467220035100000	-4.077155578180000	14/07/2012	2012	8:45:03.0	41104.364618055600000	1	1	165	985	NaN	NaN	NaN	NaN	0.000000000000000
178	1	49.743914558100000	-6.307160826610000	14/07/2012	2012	8:45:03.0	41104.364618055600000	1	0	NaN	986	0.002000000000000	6.000000000000000	-1.000000000000000	0.012870000000000	35.600000000000000
178	1	51.322321545060000	-7.534066933600000	14/07/2012	2012	8:45:03.0	41104.364618055600000	1	0	NaN	987	0.000000000000000	21.000000000000000	-1.000000000000000	0.000000000000000	7.600000000000000
178	1	49.854325958070000	-6.889523573680000	14/07/2012	2012	8:45:03.0	41104.364618055600000	1	0	NaN	988	0.000000000000000	17.000000000000000	1.000000000000000	0.000000000000000	0.000000000000000
178	1	51.168154980120000	-5.146120890350000	14/07/2012	2012	8:45:03.0	41104.364618055600000	1	0	NaN	989	0.001000000000000	29.000000000000000	-1.000000000000000	0.002860000000000	14.400000000000000
178	1	51.581073806890000	-7.680982727760000	14/07/2012	2012	8:45:03.0	41104.364618055600000	1	0	NaN	990	0.000000000000000	18.000000000000000	1.000000000000000	0.000000000000000	0.000000000000000
178	1	52.466469972300000	-4.080375587340000	14/07/2012	2012	8:46:14.0	41104.365439814800000	1	1	166	991	NaN	NaN	NaN	NaN	0.000000000000000
178	1	51.698188106750000	-6.939234686850000	14/07/2012	2012	8:46:14.0	41104.365439814800000	1	0	NaN	992	0.000000000000000	16.000000000000000	1.000000000000000	0.000000000000000	0.000000000000000
178	1	51.908531682580000	-5.662834921900000	14/07/2012	2012	8:46:14.0	41104.365439814800000	1	0	NaN	993	0.055000000000000	5.000000000000000	-1.000000000000000	0.070070000000000	14.400000000000000
178	1	51.676042860030000	-6.306645920940000	14/07/2012	2012	8:46:14.0	41104.365439814800000	1	0	NaN	994	0.021000000000000	1.000000000000000	1.000000000000000	0.067210000000000	42.800000000000000
178	1	52.314180012920000	-4.946934452580000	14/07/2012	2012	8:46:14.0	41104.365439814800000	1	0	NaN	995	0.006000000000000	6.000000000000000	-1.000000000000000	0.031460000000000	14.400000000000000
178	1	49.842356284550000	-5.559270087420000	14/07/2012	2012	8:46:14.0	41104.365439814800000	1	0	NaN	996	0.041000000000000	2.000000000000000	1.000000000000000	0.085800000000000	30.800000000000000
178	1	52.465148597500000	-4.080204404740000	14/07/2012	2012	8:47:24.0	41104.366250000000000	1	1	167	997	NaN	NaN	NaN	NaN	0.000000000000000
178	1	49.797344614620000	-5.981675469850000	14/07/2012	2012	8:47:24.0	41104.366250000000000	1	0	NaN	998	0.022000000000000	0.000000000000000	-1.000000000000000	0.048620000000000	7.200000000000000
178	1	50.612971808790000	-6.090515284430000	14/07/2012	2012	8:47:24.0	41104.366250000000000	1	0	NaN	999	0.002000000000000	33.000000000000000	-1.000000000000000	0.004290000000000	0.000000000000000
178	1	51.399619879740000	-7.215685441310000	14/07/2012	2012	8:47:24.0	41104.366250000000000	1	0	NaN	1000	0.004000000000000	25.000000000000000	1.000000000000000	0.018590000000000	0.000000000000000
178	1	49.837187398800000	-6.812314916580000	14/07/2012	2012	8:47:24.0	41104.366250000000000	1	0	NaN	1001	0.002000000000000	12.000000000000000	1.000000000000000	0.010010000000000	7.200000000000000
178	1	50.192239408850000	-6.451803280950000	14/07/2012	2012	8:47:24.0	41104.366250000000000	1	0	NaN	1002	0.000000000000000	15.000000000000000	1.000000000000000	0.001430000000000	23.200000000000000
178	1	52.466068526500000	-4.077832024100000	14/07/2012	2012	8:48:40.0	41104.367129629600000	1	1	168	1003	NaN	NaN	NaN	NaN	0.000000000000000
178	1	50.472402828810000	-7.515332307370000	14/07/2012	2012	8:48:40.0	41104.367129629600000	1	0	NaN	1004	0.000000000000000	38.000000000000000	-1.000000000000000	0.000000000000000	0.000000000000000
178	1	51.798685600040000	-6.131957512240000	14/07/2012	2012	8:48:40.0	41104.367129629600000	1	0	NaN	1005	0.013000000000000	9.000000000000000	1.000000000000000	0.051480000000000	35.600000000000000
178	1	49.732286021160000	-6.815706231450000	14/07/2012	2012	8:48:40.0	41104.367129629600000	1	0	NaN	1006	0.000000000000000	13.000000000000000	1.000000000000000	0.000000000000000	7.200000000000000
178	1	52.344194067600000	-4.341503351100000	14/07/2012	2012	8:48:40.0	41104.367129629600000	1	0	NaN	1007	0.000000000000000	NaN	NaN	0.000000000000000	28.400000000000000
178	1	52.339016716890000	-4.682341354000000	14/07/2012	2012	8:48:40.0	41104.367129629600000	1	0	NaN	1008	0.015000000000000	0.000000000000000	0.000000000000000	0.027170000000000	14.400000000000000
178	1	52.465853626700000	-4.079476261890000	14/07/2012	2012	8:50:26.0	41104.368356481500000	1	1	169	1009	NaN	NaN	NaN	NaN	0.000000000000000
178	1	49.835968989450000	-5.798837866700000	14/07/2012	2012	8:50:26.0	41104.368356481500000	1	0	NaN	1010	0.051000000000000	0.000000000000000	0.000000000000000	0.097240000000000	14.400000000000000
178	1	51.128178389090000	-7.837127183960000	14/07/2012	2012	8:50:26.0	41104.368356481500000	1	0	NaN	1011	0.009000000000000	2.000000000000000	1.000000000000000	0.032890000000000	0.000000000000000
178	1	50.843649614680000	-6.191696448750000	14/07/2012	2012	8:50:26.0	41104.368356481500000	1	0	NaN	1012	0.000000000000000	32.000000000000000	1.000000000000000	0.000000000000000	0.000000000000000
178	1	51.476777031270000	-5.703967018130000	14/07/2012	2012	8:50:26.0	41104.368356481500000	1	0	NaN	1013	0.000000000000000	20.000000000000000	1.000000000000000	0.000000000000000	0.000000000000000
178	1	50.272800129980000	-5.252514681560000	14/07/2012	2012	8:50:26.0	41104.368356481500000	1	0	NaN	1014	NaN	NaN	NaN	NaN	NaN
178	1	52.466392418000000	-4.078239068920000	14/07/2012	2012	8:51:35.0	41104.369155092600000	1	1	170	1015	NaN	NaN	NaN	NaN	0.000000000000000
178	1	50.992401091660000	-4.950224076640000	14/07/2012	2012	8:51:35.0	41104.369155092600000	1	0	NaN	1016	0.000000000000000	20.000000000000000	-1.000000000000000	0.000000000000000	7.200000000000000
178	1	50.609305990000000	-6.123841228540000	14/07/2012	2012	8:51:35.0	41104.369155092600000	1	0	NaN	1017	0.001000000000000	31.000000000000000	-1.000000000000000	0.002860000000000	7.200000000000000
178	1	51.490183870270000	-5.364120768400000	14/07/2012	2012	8:51:35.0	41104.369155092600000	1	0	NaN	1018	0.003000000000000	11.000000000000000	1.000000000000000	0.015730000000000	23.200000000000000
178	1	50.675916745940000	-6.706072177850000	14/07/2012	2012	8:51:35.0	41104.369155092600000	1	0	NaN	1019	0.001000000000000	7.000000000000000	1.000000000000000	0.002860000000000	7.200000000000000
178	1	51.625723375970000	-6.051594091500000	14/07/2012	2012	8:51:35.0	41104.369155092600000	1	0	NaN	1020	0.000000000000000	14.000000000000000	1.000000000000000	0.000000000000000	50.000000000000000
178	1	52.469449121900000	-4.074607803140000	14/07/2012	2012	8:52:31.0	41104.369803240700000	1	1	171	1021	NaN	NaN	NaN	NaN	0.000000000000000
178	1	51.162422183120000	-5.339958092270000	14/07/2012	2012	8:52:31.0	41104.369803240700000	1	0	NaN	1022	0.000000000000000	38.000000000000000	-1.000000000000000	0.000000000000000	14.400000000000000
178	1	50.993110757190000	-7.560935645260000	14/07/2012	2012	8:52:31.0	41104.369803240700000	1	0	NaN	1023	0.002000000000000	15.000000000000000	-1.000000000000000	0.005720000000000	7.600000000000000
178	1	51.186899465990000	-5.092295877560000	14/07/2012	2012	8:52:31.0	41104.369803240700000	1	0	NaN	1024	0.003000000000000	27.000000000000000	-1.000000000000000	0.008580000000000	7.600000000000000
178	1	51.716578718810000	-5.354289850250000	14/07/2012	2012	8:52:31.0	41104.369803240700000	1	0	NaN	1025	0.003000000000000	9.000000000000000	-1.000000000000000	0.012870000000000	21.600000000000000
178	1	50.477881542720000	-7.563748220500000	14/07/2012	2012	8:52:31.0	41104.369803240700000	1	0	NaN	1026	0.000000000000000	47.000000000000000	-1.000000000000000	0.000000000000000	0.000000000000000
178	1	52.470347346000000	-4.073977056780000	14/07/2012	2012	8:53:36.0	41104.370555555600000	1	1	172	1027	NaN	NaN	NaN	NaN	0.000000000000000
178	1	51.987690931430000	-5.480639475790000	14/07/2012	2012	8:53:36.0	41104.370555555600000	1	0	NaN	1028	0.018000000000000	2.000000000000000	-1.000000000000000	0.031460000000000	35.600000000000000
178	1	51.214209265270000	-5.477703304940000	14/07/2012	2012	8:53:36.0	41104.370555555600000	1	0	NaN	1029	0.000000000000000	39.000000000000000	1.000000000000000	0.000000000000000	7.200000000000000
178	1	52.529327407220000	-4.881585253440000	14/07/2012	2012	8:53:36.0	41104.370555555600000	1	0	NaN	1030	0.000000000000000	12.000000000000000	-1.000000000000000	0.000000000000000	23.200000000000000
178	1	50.825602500030000	-5.943127309170000	14/07/2012	2012	8:53:36.0	41104.370555555600000	1	0	NaN	1031	0.000000000000000	43.000000000000000	1.000000000000000	0.000000000000000	0.000000000000000
178	1	51.149964265600000	-7.450724866370000	14/07/2012	2012	8:53:36.0	41104.370555555600000	1	0	NaN	1032	0.000000000000000	20.000000000000000	-1.000000000000000	0.000000000000000	0.000000000000000
178	1	52.464881403100000	-4.076795873040000	14/07/2012	2012	8:54:50.0	41104.371412037000000	1	1	173	1033	NaN	NaN	NaN	NaN	0.000000000000000
178	1	51.637951608380000	-5.226018105570000	14/07/2012	2012	8:54:50.0	41104.371412037000000	1	0	NaN	1034	0.008000000000000	3.000000000000000	-1.000000000000000	0.048620000000000	14.400000000000000
178	1	49.846360065650000	-5.870729240640000	14/07/2012	2012	8:54:50.0	41104.371412037000000	1	0	NaN	1035	0.099000000000000	2.000000000000000	-1.000000000000000	0.184470000000000	14.400000000000000
178	1	50.545951294180000	-5.147531374750000	14/07/2012	2012	8:54:50.0	41104.371412037000000	1	0	NaN	1036	0.000000000000000	21.000000000000000	1.000000000000000	0.000000000000000	7.600000000000000
178	1	51.859859678800000	-6.181338488320000	14/07/2012	2012	8:54:50.0	41104.371412037000000	1	0	NaN	1037	0.007000000000000	1.000000000000000	1.000000000000000	0.020020000000000	35.600000000000000
178	1	50.195715236360000	-5.253542408150000	14/07/2012	2012	8:54:50.0	41104.371412037000000	1	0	NaN	1038	NaN	NaN	NaN	NaN	NaN
178	1	52.467093622600000	-4.076271477730000	14/07/2012	2012	8:55:53.0	41104.372141203700000	1	1	174	1039	NaN	NaN	NaN	NaN	0.000000000000000
178	1	51.415156682170000	-5.311419202400000	14/07/2012	2012	8:55:53.0	41104.372141203700000	1	0	NaN	1040	0.000000000000000	18.000000000000000	1.000000000000000	0.002860000000000	24.800000000000000
178	1	51.513640915500000	-7.336565762220000	14/07/2012	2012	8:55:53.0	41104.372141203700000	1	0	NaN	1041	0.000000000000000	30.000000000000000	1.000000000000000	0.000000000000000	7.200000000000000
178	1	52.189409731950000	-4.151792318300000	14/07/2012	2012	8:55:53.0	41104.372141203700000	1	0	NaN	1042	NaN	NaN	NaN	NaN	NaN
178	1	50.824648722890000	-6.843932031210000	14/07/2012	2012	8:55:53.0	41104.372141203700000	1	0	NaN	1043	0.000000000000000	10.000000000000000	1.000000000000000	0.000000000000000	0.000000000000000
178	1	50.285096634000000	-7.159365157530000	14/07/2012	2012	8:55:53.0	41104.372141203700000	1	0	NaN	1044	0.000000000000000	35.000000000000000	-1.000000000000000	0.000000000000000	0.000000000000000
178	1	52.466956151200000	-4.075685806550000	14/07/2012	2012	8:57:16.0	41104.373101851900000	1	1	175	1045	NaN	NaN	NaN	NaN	0.000000000000000
178	1	51.072779599880000	-7.028247524190000	14/07/2012	2012	8:57:16.0	41104.373101851900000	1	0	NaN	1046	0.004000000000000	19.000000000000000	1.000000000000000	0.005720000000000	0.000000000000000
178	1	51.808943251390000	-5.206855135620000	14/07/2012	2012	8:57:16.0	41104.373101851900000	1	0	NaN	1047	0.000000000000000	19.000000000000000	-1.000000000000000	0.000000000000000	0.000000000000000
178	1	51.194511429410000	-4.904429677220000	14/07/2012	2012	8:57:16.0	41104.373101851900000	1	0	NaN	1048	0.000000000000000	21.000000000000000	-1.000000000000000	0.000000000000000	15.200000000000000
178	1	50.137562432560000	-6.746292552890000	14/07/2012	2012	8:57:16.0	41104.373101851900000	1	0	NaN	1049	0.000000000000000	19.000000000000000	0.000000000000000	0.000000000000000	0.000000000000000
178	1	51.602444624720000	-7.356976210960000	14/07/2012	2012	8:57:16.0	41104.373101851900000	1	0	NaN	1050	0.000000000000000	21.000000000000000	1.000000000000000	0.000000000000000	7.200000000000000
178	1	52.465351344600000	-4.077531505370000	14/07/2012	2012	8:58:29.0	41104.373946759300000	1	1	176	1051	NaN	NaN	NaN	NaN	0.000000000000000
178	1	50.434703778770000	-5.576150100100000	14/07/2012	2012	8:58:29.0	41104.373946759300000	1	0	NaN	1052	0.009000000000000	13.000000000000000	-1.000000000000000	0.025740000000000	15.200000000000000
178	1	50.390944352280000	-6.646192528320000	14/07/2012	2012	8:58:29.0	41104.373946759300000	1	0	NaN	1053	0.000000000000000	12.000000000000000	-1.000000000000000	0.000000000000000	7.600000000000000
178	1	49.728043866370000	-5.919977636430000	14/07/2012	2012	8:58:29.0	41104.373946759300000	1	0	NaN	1054	0.003000000000000	6.000000000000000	1.000000000000000	0.028600000000000	14.400000000000000
178	1	49.672028295510000	-5.978396744630000	14/07/2012	2012	8:58:29.0	41104.373946759300000	1	0	NaN	1055	0.002000000000000	8.000000000000000	1.000000000000000	0.012870000000000	14.400000000000000
178	1	49.990757854650000	-5.659421633790000	14/07/2012	2012	8:58:29.0	41104.373946759300000	1	0	NaN	1056	0.003000000000000	12.000000000000000	-1.000000000000000	0.012870000000000	23.200000000000000
178	1	52.463575194800000	-4.078489252470000	14/07/2012	2012	8:59:43.0	41104.374803240700000	1	1	177	1057	NaN	NaN	NaN	NaN	0.000000000000000
178	1	51.175779461460000	-7.683659962540000	14/07/2012	2012	8:59:43.0	41104.374803240700000	1	0	NaN	1058	0.001000000000000	8.000000000000000	-1.000000000000000	0.002860000000000	7.200000000000000
178	1	51.627371826660000	-6.359175903280000	14/07/2012	2012	8:59:43.0	41104.374803240700000	1	0	NaN	1059	0.019000000000000	3.000000000000000	-1.000000000000000	0.075790000000000	57.200000000000000
178	1	51.539731836700000	-7.265746906350000	14/07/2012	2012	8:59:43.0	41104.374803240700000	1	0	NaN	1060	0.000000000000000	30.000000000000000	1.000000000000000	0.000000000000000	14.400000000000000
178	1	51.124046062440000	-5.934665892440000	14/07/2012	2012	8:59:43.0	41104.374803240700000	1	0	NaN	1061	0.000000000000000	32.000000000000000	1.000000000000000	0.000000000000000	7.200000000000000
178	1	52.196379121040000	-4.480219385090000	14/07/2012	2012	8:59:43.0	41104.374803240700000	1	0	NaN	1062	0.001000000000000	8.000000000000000	1.000000000000000	0.002860000000000	0.000000000000000
178	1	52.465897516000000	-4.076932416330000	14/07/2012	2012	9:00:35.0	41104.375405092600000	1	1	178	1063	NaN	NaN	NaN	NaN	0.000000000000000
178	1	51.183187196310000	-7.125095255880000	14/07/2012	2012	9:00:35.0	41104.375405092600000	1	0	NaN	1064	0.000000000000000	23.000000000000000	-1.000000000000000	0.000000000000000	0.000000000000000
178	1	50.676774406880000	-7.352623406580000	14/07/2012	2012	9:00:35.0	41104.375405092600000	1	0	NaN	1065	0.000000000000000	18.000000000000000	-1.000000000000000	0.000000000000000	9.199999999999990
178	1	51.287447058190000	-7.287682382990000	14/07/2012	2012	9:00:35.0	41104.375405092600000	1	0	NaN	1066	0.000000000000000	28.000000000000000	-1.000000000000000	0.000000000000000	0.000000000000000
178	1	52.192150726210000	-4.157759414180000	14/07/2012	2012	9:00:35.0	41104.375405092600000	1	0	NaN	1067	NaN	NaN	NaN	NaN	NaN
178	1	51.693760000020000	-7.364747044230000	14/07/2012	2012	9:00:35.0	41104.375405092600000	1	0	NaN	1068	0.009000000000000	12.000000000000000	1.000000000000000	0.032890000000000	7.200000000000000
178	1	52.459474707500000	-4.080499043610000	14/07/2012	2012	9:02:22.0	41104.376643518500000	1	1	179	1069	NaN	NaN	NaN	NaN	0.000000000000000
178	1	51.150852425790000	-5.394528041900000	14/07/2012	2012	9:02:22.0	41104.376643518500000	1	0	NaN	1070	0.000000000000000	41.000000000000000	-1.000000000000000	0.000000000000000	0.000000000000000
178	1	50.793106015710000	-5.455669476880000	14/07/2012	2012	9:02:22.0	41104.376643518500000	1	0	NaN	1071	0.000000000000000	18.000000000000000	1.000000000000000	0.000000000000000	0.000000000000000
178	1	50.117424345230000	-5.908130906180000	14/07/2012	2012	9:02:22.0	41104.376643518500000	1	0	NaN	1072	0.024000000000000	0.000000000000000	0.000000000000000	0.057200000000000	14.400000000000000
178	1	51.209768376870000	-5.121508252330000	14/07/2012	2012	9:02:22.0	41104.376643518500000	1	0	NaN	1073	0.007000000000000	25.000000000000000	-1.000000000000000	0.022880000000000	7.600000000000000
178	1	51.538187122900000	-7.133915057040000	14/07/2012	2012	9:02:22.0	41104.376643518500000	1	0	NaN	1074	0.000000000000000	22.000000000000000	1.000000000000000	0.001430000000000	0.000000000000000
178	1	52.424365455800000	-4.118204776130000	14/07/2012	2012	9:50:19.0	41104.409942129600000	1	1	180	1075	NaN	NaN	NaN	NaN	0.000000000000000
178	1	51.312785983990000	-7.433050305220000	14/07/2012	2012	9:50:19.0	41104.409942129600000	1	0	NaN	1076	0.000000000000000	27.000000000000000	-1.000000000000000	0.000000000000000	0.000000000000000
178	1	51.670150518700000	-6.765356944280000	14/07/2012	2012	9:50:19.0	41104.409942129600000	1	0	NaN	1077	0.001000000000000	5.000000000000000	1.000000000000000	0.004290000000000	7.200000000000000
178	1	50.571335250370000	-5.817382387490000	14/07/2012	2012	9:50:19.0	41104.409942129600000	1	0	NaN	1078	0.000000000000000	32.000000000000000	-1.000000000000000	0.000000000000000	21.600000000000000
178	1	51.173273620740000	-5.853239922160000	14/07/2012	2012	9:50:19.0	41104.409942129600000	1	0	NaN	1079	0.000000000000000	37.000000000000000	1.000000000000000	0.000000000000000	0.000000000000000
178	1	50.431522388980000	-6.429114074210000	14/07/2012	2012	9:50:19.0	41104.409942129600000	1	0	NaN	1080	0.000000000000000	9.000000000000000	1.000000000000000	0.001430000000000	0.000000000000000
178	1	52.422450400000000	-4.126120186860000	14/07/2012	2012	9:52:02.0	41104.411134259300000	1	1	181	1081	NaN	NaN	NaN	NaN	0.000000000000000
178	1	51.241534983930000	-6.742898383630000	14/07/2012	2012	9:52:02.0	41104.411134259300000	1	0	NaN	1082	0.003000000000000	5.000000000000000	-1.000000000000000	0.005720000000000	14.400000000000000
178	1	51.546782758540000	-6.203576820720000	14/07/2012	2012	9:52:02.0	41104.411134259300000	1	0	NaN	1083	0.014000000000000	4.000000000000000	1.000000000000000	0.062920000000000	14.400000000000000
178	1	50.128716594070000	-6.542835786490000	14/07/2012	2012	9:52:02.0	41104.411134259300000	1	0	NaN	1084	0.000000000000000	11.000000000000000	1.000000000000000	0.001430000000000	8.400000000000000
178	1	51.116834542000000	-5.401035077380000	14/07/2012	2012	9:52:02.0	41104.411134259300000	1	0	NaN	1085	0.000000000000000	42.000000000000000	-1.000000000000000	0.000000000000000	14.400000000000000
178	1	50.970271637470000	-7.260986278510000	14/07/2012	2012	9:52:02.0	41104.411134259300000	1	0	NaN	1086	0.000000000000000	5.000000000000000	1.000000000000000	0.000000000000000	0.000000000000000
178	1	52.424132094000000	-4.120972118600000	14/07/2012	2012	9:54:09.0	41104.412604166700000	1	1	182	1087	NaN	NaN	NaN	NaN	0.000000000000000
178	1	51.860951909170000	-5.581244500960000	14/07/2012	2012	9:54:09.0	41104.412604166700000	1	0	NaN	1088	0.020000000000000	0.000000000000000	0.000000000000000	0.057200000000000	35.600000000000000
178	1	50.199924641450000	-6.132586349460000	14/07/2012	2012	9:54:09.0	41104.412604166700000	1	0	NaN	1089	0.000000000000000	13.000000000000000	-1.000000000000000	0.000000000000000	7.200000000000000
178	1	50.828121430590000	-6.256615817470000	14/07/2012	2012	9:54:09.0	41104.412604166700000	1	0	NaN	1090	0.000000000000000	32.000000000000000	1.000000000000000	0.000000000000000	0.000000000000000
178	1	51.646184203580000	-7.363590829500000	14/07/2012	2012	9:54:09.0	41104.412604166700000	1	0	NaN	1091	0.001000000000000	17.000000000000000	1.000000000000000	0.004290000000000	14.400000000000000
178	1	50.910585063920000	-5.093018485120000	14/07/2012	2012	9:54:09.0	41104.412604166700000	1	0	NaN	1092	0.000000000000000	26.000000000000000	-1.000000000000000	0.000000000000000	15.200000000000000
178	1	52.422605333500000	-4.124009501250000	14/07/2012	2012	9:56:01.0	41104.413900463000000	1	1	183	1093	NaN	NaN	NaN	NaN	0.000000000000000
178	1	50.790388494160000	-4.884873241040000	14/07/2012	2012	9:56:01.0	41104.413900463000000	1	0	NaN	1094	0.000000000000000	41.000000000000000	-1.000000000000000	0.000000000000000	7.200000000000000
178	1	49.956828239890000	-6.930667768830000	14/07/2012	2012	9:56:01.0	41104.413900463000000	1	0	NaN	1095	0.000000000000000	22.000000000000000	-1.000000000000000	0.000000000000000	7.600000000000000
178	1	49.840950547890000	-5.873534723540000	14/07/2012	2012	9:56:01.0	41104.413900463000000	1	0	NaN	1096	0.099000000000000	2.000000000000000	-1.000000000000000	0.184470000000000	14.400000000000000
178	1	51.771500382220000	-5.792202371840000	14/07/2012	2012	9:56:01.0	41104.413900463000000	1	0	NaN	1097	0.009000000000000	2.000000000000000	1.000000000000000	0.047190000000000	28.400000000000000
178	1	49.782527464970000	-5.579471877190000	14/07/2012	2012	9:56:01.0	41104.413900463000000	1	0	NaN	1098	0.001000000000000	8.000000000000000	1.000000000000000	0.002860000000000	7.200000000000000
178	1	52.424591502800000	-4.121845234950000	14/07/2012	2012	9:56:41.0	41104.414363425900000	1	1	184	1099	NaN	NaN	NaN	NaN	0.000000000000000
178	1	52.267080466470000	-4.156301031990000	14/07/2012	2012	9:56:41.0	41104.414363425900000	1	0	NaN	1100	NaN	NaN	NaN	NaN	NaN
178	1	50.476230791410000	-6.401347061340000	14/07/2012	2012	9:56:41.0	41104.414363425900000	1	0	NaN	1101	0.001000000000000	9.000000000000000	1.000000000000000	0.001430000000000	14.400000000000000
178	1	49.743039692730000	-6.591287150370000	14/07/2012	2012	9:56:41.0	41104.414363425900000	1	0	NaN	1102	0.010000000000000	1.000000000000000	-1.000000000000000	0.042900000000000	7.600000000000000
178	1	50.629551871480000	-6.633864952650000	14/07/2012	2012	9:56:41.0	41104.414363425900000	1	0	NaN	1103	0.003000000000000	8.000000000000000	1.000000000000000	0.008580000000000	0.000000000000000
178	1	51.646794215980000	-7.217658044830000	14/07/2012	2012	9:56:41.0	41104.414363425900000	1	0	NaN	1104	0.000000000000000	21.000000000000000	1.000000000000000	0.000000000000000	14.400000000000000
178	1	52.281901098200000	-4.246429308040000	14/07/2012	2012	10:28:24.0	41104.436388888900000	1	1	185	1105	0.000000000000000	NaN	NaN	0.000000000000000	0.000000000000000
178	1	50.203184581080000	-7.036130475020000	14/07/2012	2012	10:28:24.0	41104.436388888900000	1	0	NaN	1106	0.000000000000000	37.000000000000000	1.000000000000000	0.000000000000000	0.000000000000000
178	1	51.887047530490000	-6.780406918140000	14/07/2012	2012	10:28:24.0	41104.436388888900000	1	0	NaN	1107	0.015000000000000	0.000000000000000	-1.000000000000000	0.034320000000000	21.600000000000000
178	1	50.090934325590000	-5.670609397050000	14/07/2012	2012	10:28:24.0	41104.436388888900000	1	0	NaN	1108	NaN	NaN	NaN	NaN	NaN
178	1	51.015782215200000	-5.593332693820000	14/07/2012	2012	10:28:24.0	41104.436388888900000	1	0	NaN	1109	0.000000000000000	56.000000000000000	-1.000000000000000	0.000000000000000	0.000000000000000
178	1	52.408017055150000	-4.672249218650000	14/07/2012	2012	10:28:24.0	41104.436388888900000	1	0	NaN	1110	0.012000000000000	2.000000000000000	-1.000000000000000	0.014300000000000	14.400000000000000
178	1	52.279478280600000	-4.249721595340000	14/07/2012	2012	10:29:42.0	41104.437291666700000	1	1	186	1111	0.000000000000000	NaN	NaN	0.000000000000000	0.000000000000000
178	1	50.899560977060000	-5.444797929860000	14/07/2012	2012	10:29:42.0	41104.437291666700000	1	0	NaN	1112	0.000000000000000	9.000000000000000	-1.000000000000000	0.000000000000000	7.200000000000000
178	1	51.057043677530000	-5.316956039410000	14/07/2012	2012	10:29:42.0	41104.437291666700000	1	0	NaN	1113	0.000000000000000	44.000000000000000	-1.000000000000000	0.000000000000000	0.000000000000000
178	1	50.667600234240000	-6.554878317070000	14/07/2012	2012	10:29:42.0	41104.437291666700000	1	0	NaN	1114	0.000000000000000	13.000000000000000	1.000000000000000	0.000000000000000	0.000000000000000
178	1	49.699181904610000	-6.270214713710000	14/07/2012	2012	10:29:42.0	41104.437291666700000	1	0	NaN	1115	0.008000000000000	1.000000000000000	-1.000000000000000	0.030030000000000	38.400000000000000
178	1	50.912799575260000	-5.872384101540000	14/07/2012	2012	10:29:42.0	41104.437291666700000	1	0	NaN	1116	0.000000000000000	44.000000000000000	1.000000000000000	0.000000000000000	0.000000000000000
178	1	52.275913000000000	-4.253395000000000	14/07/2012	2012	10:31:03.0	41104.438229166600000	1	1	187	1117	0.000000000000000	NaN	NaN	0.000000000000000	0.000000000000000
178	1	51.080898057400000	-8.201964340660000	14/07/2012	2012	10:31:03.0	41104.438229166600000	1	0	NaN	1118	0.000000000000000	16.000000000000000	1.000000000000000	0.000000000000000	0.000000000000000
178	1	50.076246520600000	-6.422426237340000	14/07/2012	2012	10:31:03.0	41104.438229166600000	1	0	NaN	1119	0.003000000000000	4.000000000000000	1.000000000000000	0.015730000000000	7.600000000000000
178	1	51.627031623940000	-5.105493315690000	14/07/2012	2012	10:31:03.0	41104.438229166600000	1	0	NaN	1120	0.002000000000000	2.000000000000000	-1.000000000000000	0.018590000000000	7.200000000000000
178	1	49.922823636590000	-6.554367704880000	14/07/2012	2012	10:31:03.0	41104.438229166600000	1	0	NaN	1121	0.016000000000000	0.000000000000000	-1.000000000000000	0.050050000000000	21.600000000000000
178	1	51.776999481290000	-6.834352877450000	14/07/2012	2012	10:31:03.0	41104.438229166600000	1	0	NaN	1122	0.006000000000000	10.000000000000000	1.000000000000000	0.027170000000000	0.000000000000000
178	1	52.275243532500000	-4.253438488260000	14/07/2012	2012	10:32:13.0	41104.439039351900000	1	1	188	1123	0.000000000000000	NaN	NaN	0.000000000000000	0.000000000000000
178	1	52.310558232620000	-4.925823071980000	14/07/2012	2012	10:32:13.0	41104.439039351900000	1	0	NaN	1124	0.004000000000000	7.000000000000000	-1.000000000000000	0.022880000000000	14.400000000000000
178	1	51.240870123040000	-6.007381907900000	14/07/2012	2012	10:32:13.0	41104.439039351900000	1	0	NaN	1125	0.000000000000000	28.000000000000000	1.000000000000000	0.000000000000000	28.400000000000000
178	1	52.376281024740000	-4.579289359280000	14/07/2012	2012	10:32:13.0	41104.439039351900000	1	0	NaN	1126	0.078000000000000	3.000000000000000	1.000000000000000	0.070070000000000	57.200000000000000
178	1	51.502747860420000	-6.760039147370000	14/07/2012	2012	10:32:13.0	41104.439039351900000	1	0	NaN	1127	0.091000000000000	0.000000000000000	0.000000000000000	0.064350000000000	21.600000000000000
178	1	51.035010132420000	-6.299393369410000	14/07/2012	2012	10:32:13.0	41104.439039351900000	1	0	NaN	1128	0.000000000000000	14.000000000000000	1.000000000000000	0.000000000000000	16.800000000000000
178	1	52.280725510400000	-4.247555018740000	14/07/2012	2012	10:34:04.0	41104.440324074100000	1	1	189	1129	0.000000000000000	NaN	NaN	0.000000000000000	0.000000000000000
178	1	51.209907316020000	-4.944529120610000	14/07/2012	2012	10:34:04.0	41104.440324074100000	1	0	NaN	1130	0.000000000000000	21.000000000000000	-1.000000000000000	0.000000000000000	38.400000000000000
178	1	51.859408797910000	-6.744438367800000	14/07/2012	2012	10:34:04.0	41104.440324074100000	1	0	NaN	1131	0.042000000000000	1.000000000000000	1.000000000000000	0.060060000000000	21.600000000000000
178	1	51.732545637830000	-6.137207989030000	14/07/2012	2012	10:34:04.0	41104.440324074100000	1	0	NaN	1132	0.000000000000000	13.000000000000000	1.000000000000000	0.000000000000000	28.400000000000000
178	1	51.127533982860000	-5.538601023950000	14/07/2012	2012	10:34:04.0	41104.440324074100000	1	0	NaN	1133	0.000000000000000	48.000000000000000	1.000000000000000	0.000000000000000	7.200000000000000
178	1	50.599081648090000	-5.588097968730000	14/07/2012	2012	10:34:04.0	41104.440324074100000	1	0	NaN	1134	0.000000000000000	17.000000000000000	1.000000000000000	0.000000000000000	24.800000000000000
178	1	52.280906473800000	-4.247489617240000	14/07/2012	2012	10:35:43.0	41104.441469907400000	1	1	190	1135	0.000000000000000	NaN	NaN	0.000000000000000	0.000000000000000
178	1	51.722744884070000	-7.197813888690000	14/07/2012	2012	10:35:43.0	41104.441469907400000	1	0	NaN	1136	0.001000000000000	15.000000000000000	1.000000000000000	0.002860000000000	0.000000000000000
178	1	51.003169468520000	-5.832901144550000	14/07/2012	2012	10:35:43.0	41104.441469907400000	1	0	NaN	1137	0.000000000000000	42.000000000000000	1.000000000000000	0.000000000000000	8.400000000000000
178	1	49.743130708880000	-5.811267799670000	14/07/2012	2012	10:35:43.0	41104.441469907400000	1	0	NaN	1138	0.004000000000000	8.000000000000000	1.000000000000000	0.030030000000000	7.200000000000000
178	1	51.363660916490000	-5.152900677610000	14/07/2012	2012	10:35:43.0	41104.441469907400000	1	0	NaN	1139	0.000000000000000	19.000000000000000	-1.000000000000000	0.000000000000000	21.600000000000000
178	1	51.217208580480000	-7.749723388550000	14/07/2012	2012	10:35:43.0	41104.441469907400000	1	0	NaN	1140	0.001000000000000	6.000000000000000	-1.000000000000000	0.004290000000000	7.200000000000000
178	1	52.273429977900000	-4.257920848190000	14/07/2012	2012	10:37:47.0	41104.442905092600000	1	1	191	1141	0.000000000000000	NaN	NaN	0.000000000000000	0.000000000000000
178	1	50.368560398610000	-5.467384665250000	14/07/2012	2012	10:37:47.0	41104.442905092600000	1	0	NaN	1142	0.005000000000000	2.000000000000000	-1.000000000000000	0.007150000000000	35.600000000000000
178	1	50.819141007630000	-5.455098552590000	14/07/2012	2012	10:37:47.0	41104.442905092600000	1	0	NaN	1143	0.000000000000000	16.000000000000000	1.000000000000000	0.000000000000000	7.200000000000000
178	1	51.827695445400000	-6.555696166780000	14/07/2012	2012	10:37:47.0	41104.442905092600000	1	0	NaN	1144	0.063000000000000	0.000000000000000	1.000000000000000	0.101530000000000	28.400000000000000
178	1	50.544315566380000	-7.306701835120000	14/07/2012	2012	10:37:47.0	41104.442905092600000	1	0	NaN	1145	0.000000000000000	25.000000000000000	-1.000000000000000	0.000000000000000	8.400000000000000
178	1	51.630561983160000	-5.963235933620000	14/07/2012	2012	10:37:47.0	41104.442905092600000	1	0	NaN	1146	0.000000000000000	18.000000000000000	1.000000000000000	0.000000000000000	14.400000000000000
178	1	52.275833386200000	-4.255346981240000	14/07/2012	2012	10:39:10.0	41104.443865740700000	1	1	192	1147	0.000000000000000	NaN	NaN	0.000000000000000	0.000000000000000
178	1	51.406480239090000	-6.854020164670000	14/07/2012	2012	10:39:10.0	41104.443865740700000	1	0	NaN	1148	0.016000000000000	4.000000000000000	1.000000000000000	0.011440000000000	14.400000000000000
178	1	50.243850353580000	-7.082949278520000	14/07/2012	2012	10:39:10.0	41104.443865740700000	1	0	NaN	1149	0.000000000000000	36.000000000000000	-1.000000000000000	0.000000000000000	7.600000000000000
178	1	51.854312544920000	-6.331442200860000	14/07/2012	2012	10:39:10.0	41104.443865740700000	1	0	NaN	1150	0.026000000000000	1.000000000000000	1.000000000000000	0.080080000000000	42.800000000000000
178	1	49.983608731720000	-6.859871922630000	14/07/2012	2012	10:39:10.0	41104.443865740700000	1	0	NaN	1151	0.000000000000000	19.000000000000000	1.000000000000000	0.000000000000000	7.600000000000000
178	1	52.277984962270000	-4.583672812140000	14/07/2012	2012	10:39:10.0	41104.443865740700000	1	0	NaN	1152	0.017000000000000	5.000000000000000	1.000000000000000	0.034320000000000	35.600000000000000
178	1	52.282628252300000	-4.246015096810000	14/07/2012	2012	10:40:59.0	41104.445127314800000	1	1	193	1153	0.000000000000000	NaN	NaN	0.000000000000000	0.000000000000000
178	1	51.483833314750000	-5.159862292780000	14/07/2012	2012	10:40:59.0	41104.445127314800000	1	0	NaN	1154	0.000000000000000	11.000000000000000	1.000000000000000	0.002860000000000	23.200000000000000
178	1	49.807802817860000	-6.656942165780000	14/07/2012	2012	10:40:59.0	41104.445127314800000	1	0	NaN	1155	0.007000000000000	3.000000000000000	1.000000000000000	0.020020000000000	14.400000000000000
178	1	50.516157274220000	-5.303549001100000	14/07/2012	2012	10:40:59.0	41104.445127314800000	1	0	NaN	1156	0.001000000000000	14.000000000000000	1.000000000000000	0.001430000000000	30.800000000000000
178	1	51.912075735830000	-5.549995066850000	14/07/2012	2012	10:40:59.0	41104.445127314800000	1	0	NaN	1157	0.018000000000000	0.000000000000000	0.000000000000000	0.052910000000000	35.600000000000000
178	1	51.289692227900000	-6.987983529970000	14/07/2012	2012	10:40:59.0	41104.445127314800000	1	0	NaN	1158	0.000000000000000	11.000000000000000	-1.000000000000000	0.000000000000000	0.000000000000000
178	1	52.275702215200000	-4.255399900710000	14/07/2012	2012	10:42:52.0	41104.446435185200000	1	1	194	1159	0.000000000000000	NaN	NaN	0.000000000000000	0.000000000000000
178	1	50.787808788690000	-5.481998196380000	14/07/2012	2012	10:42:52.0	41104.446435185200000	1	0	NaN	1160	0.000000000000000	18.000000000000000	1.000000000000000	0.000000000000000	7.600000000000000
178	1	51.714009436340000	-6.772969268750000	14/07/2012	2012	10:42:52.0	41104.446435185200000	1	0	NaN	1161	0.000000000000000	8.000000000000000	1.000000000000000	0.000000000000000	14.400000000000000
178	1	51.194343413650000	-4.973458138320000	14/07/2012	2012	10:42:52.0	41104.446435185200000	1	0	NaN	1162	0.000000000000000	23.000000000000000	-1.000000000000000	0.001430000000000	15.200000000000000
178	1	50.888612334560000	-5.658299915700000	14/07/2012	2012	10:42:52.0	41104.446435185200000	1	0	NaN	1163	0.000000000000000	9.000000000000000	1.000000000000000	0.000000000000000	0.000000000000000
178	1	49.817965793580000	-7.050055723660000	14/07/2012	2012	10:42:52.0	41104.446435185200000	1	0	NaN	1164	0.000000000000000	25.000000000000000	1.000000000000000	0.000000000000000	0.000000000000000
178	1	52.268638300800000	-4.262486540610000	14/07/2012	2012	10:44:22.0	41104.447476851800000	1	1	195	1165	0.000000000000000	NaN	NaN	0.000000000000000	0.000000000000000
178	1	50.133506498480000	-6.217355368870000	14/07/2012	2012	10:44:22.0	41104.447476851800000	1	0	NaN	1166	0.000000000000000	7.000000000000000	1.000000000000000	0.000000000000000	7.200000000000000
178	1	50.271176277220000	-7.524425404810000	14/07/2012	2012	10:44:22.0	41104.447476851800000	1	0	NaN	1167	0.000000000000000	50.000000000000000	-1.000000000000000	0.000000000000000	23.200000000000000
178	1	51.315958927450000	-5.342691378390000	14/07/2012	2012	10:44:22.0	41104.447476851800000	1	0	NaN	1168	0.000000000000000	27.000000000000000	1.000000000000000	0.002860000000000	14.400000000000000
178	1	52.363602474060000	-4.800273234550000	14/07/2012	2012	10:44:22.0	41104.447476851800000	1	0	NaN	1169	0.003000000000000	8.000000000000000	-1.000000000000000	0.012870000000000	28.400000000000000
178	1	50.145358989780000	-5.441394643020000	14/07/2012	2012	10:44:22.0	41104.447476851800000	1	0	NaN	1170	NaN	NaN	NaN	NaN	NaN
178	1	52.270287774300000	-4.261375171750000	14/07/2012	2012	10:45:59.0	41104.448599537000000	1	1	196	1171	0.000000000000000	NaN	NaN	0.000000000000000	0.000000000000000
178	1	51.493815741750000	-5.452263855350000	14/07/2012	2012	10:45:59.0	41104.448599537000000	1	0	NaN	1172	0.001000000000000	13.000000000000000	1.000000000000000	0.004290000000000	7.200000000000000
178	1	50.772438498380000	-6.745610003970000	14/07/2012	2012	10:45:59.0	41104.448599537000000	1	0	NaN	1173	0.000000000000000	11.000000000000000	1.000000000000000	0.000000000000000	0.000000000000000
178	1	51.107882994960000	-5.738831479550000	14/07/2012	2012	10:45:59.0	41104.448599537000000	1	0	NaN	1174	0.000000000000000	43.000000000000000	1.000000000000000	0.000000000000000	7.200000000000000
178	1	50.606538686320000	-6.339302449490000	14/07/2012	2012	10:45:59.0	41104.448599537000000	1	0	NaN	1175	0.000000000000000	15.000000000000000	1.000000000000000	0.000000000000000	7.200000000000000
178	1	51.564227159680000	-5.425909133930000	14/07/2012	2012	10:45:59.0	41104.448599537000000	1	0	NaN	1176	0.009000000000000	5.000000000000000	1.000000000000000	0.040040000000000	30.800000000000000
178	1	52.270370733700000	-4.261903953220000	14/07/2012	2012	10:48:02.0	41104.450023148200000	1	1	197	1177	0.000000000000000	NaN	NaN	0.000000000000000	0.000000000000000
178	1	49.786657349810000	-6.743027080040000	14/07/2012	2012	10:48:02.0	41104.450023148200000	1	0	NaN	1178	0.001000000000000	8.000000000000000	1.000000000000000	0.004290000000000	0.000000000000000
178	1	50.509923292450000	-6.976516246910000	14/07/2012	2012	10:48:02.0	41104.450023148200000	1	0	NaN	1179	0.000000000000000	14.000000000000000	-1.000000000000000	0.000000000000000	0.000000000000000
178	1	52.272956701370000	-4.843349534230000	14/07/2012	2012	10:48:02.0	41104.450023148200000	1	0	NaN	1180	0.003000000000000	9.000000000000000	-1.000000000000000	0.014300000000000	28.400000000000000
178	1	51.299955678080000	-7.071365612190000	14/07/2012	2012	10:48:02.0	41104.450023148200000	1	0	NaN	1181	0.000000000000000	16.000000000000000	1.000000000000000	0.001430000000000	7.200000000000000
178	1	50.835285992000000	-6.063462431990000	14/07/2012	2012	10:48:02.0	41104.450023148200000	1	0	NaN	1182	0.000000000000000	36.000000000000000	1.000000000000000	0.000000000000000	0.000000000000000
178	1	52.269841598500000	-4.263131612110000	14/07/2012	2012	10:51:15.0	41104.452256944400000	1	1	198	1183	0.000000000000000	NaN	NaN	0.000000000000000	0.000000000000000
178	1	51.554496200520000	-6.794154339780000	14/07/2012	2012	10:51:15.0	41104.452256944400000	1	0	NaN	1184	0.018000000000000	4.000000000000000	1.000000000000000	0.011440000000000	35.600000000000000
178	1	52.229197334360000	-4.676286565510000	14/07/2012	2012	10:51:15.0	41104.452256944400000	1	0	NaN	1185	0.027000000000000	1.000000000000000	-1.000000000000000	0.052910000000000	28.400000000000000
178	1	51.807730273920000	-7.088021286620000	14/07/2012	2012	10:51:15.0	41104.452256944400000	1	0	NaN	1186	0.019000000000000	6.000000000000000	1.000000000000000	0.012870000000000	7.200000000000000
178	1	50.584795432800000	-5.302628530280000	14/07/2012	2012	10:51:15.0	41104.452256944400000	1	0	NaN	1187	0.000000000000000	20.000000000000000	1.000000000000000	0.000000000000000	24.800000000000000
178	1	50.443226355230000	-5.217602962060000	14/07/2012	2012	10:51:15.0	41104.452256944400000	1	0	NaN	1188	0.001000000000000	12.000000000000000	1.000000000000000	0.001430000000000	0.000000000000000
178	1	52.283112174100000	-4.244139115610000	14/07/2012	2012	11:08:43.0	41104.464386574100000	1	1	199	1189	0.000000000000000	NaN	NaN	0.000000000000000	0.000000000000000
178	1	50.742308426840000	-7.372008133140000	14/07/2012	2012	11:08:43.0	41104.464386574100000	1	0	NaN	1190	0.000000000000000	15.000000000000000	-1.000000000000000	0.000000000000000	0.000000000000000
178	1	50.409705831880000	-7.156858135740000	14/07/2012	2012	11:08:43.0	41104.464386574100000	1	0	NaN	1191	0.000000000000000	27.000000000000000	-1.000000000000000	0.000000000000000	0.000000000000000
178	1	51.200151871460000	-6.704162301450000	14/07/2012	2012	11:08:43.0	41104.464386574100000	1	0	NaN	1192	0.000000000000000	10.000000000000000	-1.000000000000000	0.000000000000000	16.800000000000000
178	1	50.566789767900000	-6.950978454810000	14/07/2012	2012	11:08:43.0	41104.464386574100000	1	0	NaN	1193	0.003000000000000	10.000000000000000	-1.000000000000000	0.004290000000000	0.000000000000000
178	1	51.810196521860000	-5.285327528040000	14/07/2012	2012	11:08:43.0	41104.464386574100000	1	0	NaN	1194	0.000000000000000	18.000000000000000	-1.000000000000000	0.000000000000000	14.400000000000000
178	1	52.282796726300000	-4.242891516480000	14/07/2012	2012	11:10:46.0	41104.465810185200000	1	1	200	1195	0.000000000000000	NaN	NaN	0.000000000000000	0.000000000000000
178	1	51.475871130550000	-6.563554514130000	14/07/2012	2012	11:10:46.0	41104.465810185200000	1	0	NaN	1196	0.003000000000000	10.000000000000000	-1.000000000000000	0.012870000000000	14.400000000000000
178	1	50.298333196050000	-6.361866852610000	14/07/2012	2012	11:10:46.0	41104.465810185200000	1	0	NaN	1197	0.000000000000000	22.000000000000000	1.000000000000000	0.000000000000000	7.200000000000000
178	1	49.811938920810000	-6.174334644470000	14/07/2012	2012	11:10:46.0	41104.465810185200000	1	0	NaN	1198	0.011000000000000	7.000000000000000	-1.000000000000000	0.047190000000000	28.400000000000000
178	1	51.192446655780000	-7.206560829560000	14/07/2012	2012	11:10:46.0	41104.465810185200000	1	0	NaN	1199	0.000000000000000	26.000000000000000	1.000000000000000	0.000000000000000	0.000000000000000
178	1	51.740333171050000	-5.725653871390000	14/07/2012	2012	11:10:46.0	41104.465810185200000	1	0	NaN	1200	0.039000000000000	4.000000000000000	1.000000000000000	0.068640000000000	28.400000000000000
178	1	52.284065078400000	-4.239638030450000	14/07/2012	2012	11:12:21.0	41104.466909722200000	1	1	201	1201	0.000000000000000	NaN	NaN	0.000000000000000	0.000000000000000
178	1	50.607314200290000	-6.553613946010000	14/07/2012	2012	11:12:21.0	41104.466909722200000	1	0	NaN	1202	0.001000000000000	8.000000000000000	1.000000000000000	0.004290000000000	0.000000000000000
178	1	50.990734203090000	-6.042304065060000	14/07/2012	2012	11:12:21.0	41104.466909722200000	1	0	NaN	1203	0.000000000000000	31.000000000000000	1.000000000000000	0.000000000000000	7.600000000000000
178	1	51.565828032100000	-6.565578564090000	14/07/2012	2012	11:12:21.0	41104.466909722200000	1	0	NaN	1204	0.012000000000000	5.000000000000000	-1.000000000000000	0.041470000000000	21.600000000000000
178	1	50.741326150750000	-4.804842881200000	14/07/2012	2012	11:12:21.0	41104.466909722200000	1	0	NaN	1205	0.000000000000000	47.000000000000000	1.000000000000000	0.000000000000000	0.000000000000000
178	1	50.419784394430000	-7.087499952120000	14/07/2012	2012	11:12:21.0	41104.466909722200000	1	0	NaN	1206	0.000000000000000	24.000000000000000	-1.000000000000000	0.000000000000000	0.000000000000000
178	1	52.282140052200000	-4.245291264280000	14/07/2012	2012	11:14:01.0	41104.468067129600000	1	1	202	1207	0.000000000000000	NaN	NaN	0.000000000000000	0.000000000000000
178	1	51.245592385820000	-4.955832478660000	14/07/2012	2012	11:14:01.0	41104.468067129600000	1	0	NaN	1208	0.000000000000000	17.000000000000000	-1.000000000000000	0.000000000000000	30.800000000000000
178	1	49.817167587390000	-6.033751748260000	14/07/2012	2012	11:14:01.0	41104.468067129600000	1	0	NaN	1209	0.016000000000000	2.000000000000000	-1.000000000000000	0.042900000000000	7.200000000000000
178	1	51.270605346900000	-7.209368351590000	14/07/2012	2012	11:14:01.0	41104.468067129600000	1	0	NaN	1210	0.000000000000000	23.000000000000000	-1.000000000000000	0.000000000000000	0.000000000000000
178	1	51.977057877960000	-5.784973212810000	14/07/2012	2012	11:14:01.0	41104.468067129600000	1	0	NaN	1211	0.003000000000000	9.000000000000000	1.000000000000000	0.011440000000000	21.600000000000000
178	1	51.800897853050000	-6.561377269410000	14/07/2012	2012	11:14:01.0	41104.468067129600000	1	0	NaN	1212	0.032000000000000	3.000000000000000	1.000000000000000	0.077220000000000	7.200000000000000
178	1	52.283300679300000	-4.242364072880000	14/07/2012	2012	11:16:15.0	41104.469618055600000	1	1	203	1213	0.000000000000000	NaN	NaN	0.000000000000000	0.000000000000000
178	1	52.462125742570000	-4.239700468660000	14/07/2012	2012	11:16:15.0	41104.469618055600000	1	0	NaN	1214	0.000000000000000	NaN	NaN	0.000000000000000	24.800000000000000
178	1	51.190148956100000	-5.581639718700000	14/07/2012	2012	11:16:15.0	41104.469618055600000	1	0	NaN	1215	0.000000000000000	43.000000000000000	1.000000000000000	0.000000000000000	7.200000000000000
178	1	50.539765803760000	-5.954134040930000	14/07/2012	2012	11:16:15.0	41104.469618055600000	1	0	NaN	1216	0.003000000000000	29.000000000000000	-1.000000000000000	0.007150000000000	7.600000000000000
178	1	50.908281017850000	-5.674292930670000	14/07/2012	2012	11:16:15.0	41104.469618055600000	1	0	NaN	1217	0.000000000000000	8.000000000000000	1.000000000000000	0.000000000000000	7.200000000000000
178	1	49.980280399360000	-5.444382991250000	14/07/2012	2012	11:16:15.0	41104.469618055600000	1	0	NaN	1218	0.005000000000000	10.000000000000000	-1.000000000000000	0.012870000000000	28.400000000000000
178	1	52.283352751200000	-4.242072619710000	14/07/2012	2012	11:18:03.0	41104.470868055600000	1	1	204	1219	0.000000000000000	NaN	NaN	0.000000000000000	0.000000000000000
178	1	50.772191350110000	-5.810340511240000	14/07/2012	2012	11:18:03.0	41104.470868055600000	1	0	NaN	1220	0.000000000000000	44.000000000000000	-1.000000000000000	0.000000000000000	7.200000000000000
178	1	50.230649549950000	-5.561210313770000	14/07/2012	2012	11:18:03.0	41104.470868055600000	1	0	NaN	1221	0.000000000000000	18.000000000000000	-1.000000000000000	0.000000000000000	8.400000000000000
178	1	51.160054086820000	-6.045969328820000	14/07/2012	2012	11:18:03.0	41104.470868055600000	1	0	NaN	1222	0.000000000000000	27.000000000000000	1.000000000000000	0.000000000000000	0.000000000000000
178	1	51.387292434250000	-6.404866321840000	14/07/2012	2012	11:18:03.0	41104.470868055600000	1	0	NaN	1223	0.011000000000000	0.000000000000000	0.000000000000000	0.027170000000000	38.400000000000000
178	1	51.098139822480000	-7.405208378050000	14/07/2012	2012	11:18:03.0	41104.470868055600000	1	0	NaN	1224	0.000000000000000	20.000000000000000	1.000000000000000	0.000000000000000	0.000000000000000
178	1	52.286170390200000	-4.234093780830000	14/07/2012	2012	11:19:37.0	41104.471956018500000	1	1	205	1225	0.000000000000000	NaN	NaN	0.000000000000000	0.000000000000000
178	1	50.730798797230000	-5.868262419310000	14/07/2012	2012	11:19:37.0	41104.471956018500000	1	0	NaN	1226	0.000000000000000	42.000000000000000	-1.000000000000000	0.000000000000000	7.200000000000000
178	1	50.533622033280000	-5.738290619570000	14/07/2012	2012	11:19:37.0	41104.471956018500000	1	0	NaN	1227	0.000000000000000	29.000000000000000	-1.000000000000000	0.000000000000000	14.400000000000000
178	1	51.774413681710000	-6.637823919870000	14/07/2012	2012	11:19:37.0	41104.471956018500000	1	0	NaN	1228	0.002000000000000	6.000000000000000	1.000000000000000	0.005720000000000	21.600000000000000
178	1	49.581345371850000	-6.373099630510000	14/07/2012	2012	11:19:37.0	41104.471956018500000	1	0	NaN	1229	0.004000000000000	4.000000000000000	1.000000000000000	0.015730000000000	30.800000000000000
178	1	51.061032518260000	-6.884641941790000	14/07/2012	2012	11:19:37.0	41104.471956018500000	1	0	NaN	1230	0.030000000000000	22.000000000000000	-1.000000000000000	0.044330000000000	7.600000000000000
178	1	52.286369118100000	-4.236844789030000	14/07/2012	2012	11:20:56.0	41104.472870370300000	1	1	206	1231	0.000000000000000	NaN	NaN	0.000000000000000	0.000000000000000
178	1	50.378665870450000	-5.941236376070000	14/07/2012	2012	11:20:56.0	41104.472870370300000	1	0	NaN	1232	0.000000000000000	13.000000000000000	-1.000000000000000	0.000000000000000	7.600000000000000
178	1	49.934069220950000	-5.642352008590000	14/07/2012	2012	11:20:56.0	41104.472870370300000	1	0	NaN	1233	0.016000000000000	7.000000000000000	-1.000000000000000	0.054340000000000	54.000000000000000
178	1	50.147559632930000	-7.135224920780000	14/07/2012	2012	11:20:56.0	41104.472870370300000	1	0	NaN	1234	0.000000000000000	41.000000000000000	1.000000000000000	0.000000000000000	7.200000000000000
178	1	50.621476821020000	-6.505396530900000	14/07/2012	2012	11:20:56.0	41104.472870370300000	1	0	NaN	1235	0.000000000000000	10.000000000000000	1.000000000000000	0.000000000000000	0.000000000000000
178	1	51.704207106550000	-5.709005969670000	14/07/2012	2012	11:20:56.0	41104.472870370300000	1	0	NaN	1236	0.052000000000000	4.000000000000000	1.000000000000000	0.064350000000000	57.200000000000000
178	1	52.282701795700000	-4.243108622690000	14/07/2012	2012	11:24:07.0	41104.475081018500000	1	1	207	1237	0.000000000000000	NaN	NaN	0.000000000000000	0.000000000000000
178	1	50.782967408580000	-7.186605876930000	14/07/2012	2012	11:24:07.0	41104.475081018500000	1	0	NaN	1238	0.006000000000000	4.000000000000000	-1.000000000000000	0.008580000000000	0.000000000000000
178	1	49.595160374140000	-6.496379290960000	14/07/2012	2012	11:24:07.0	41104.475081018500000	1	0	NaN	1239	0.007000000000000	5.000000000000000	1.000000000000000	0.024310000000000	30.800000000000000
178	1	50.890707489200000	-6.131162536320000	14/07/2012	2012	11:24:07.0	41104.475081018500000	1	0	NaN	1240	0.000000000000000	30.000000000000000	1.000000000000000	0.000000000000000	0.000000000000000
178	1	50.098903844530000	-6.073686174670000	14/07/2012	2012	11:24:07.0	41104.475081018500000	1	0	NaN	1241	0.001000000000000	5.000000000000000	-1.000000000000000	0.002860000000000	30.800000000000000
178	1	50.625056059330000	-5.931485076310000	14/07/2012	2012	11:24:07.0	41104.475081018500000	1	0	NaN	1242	0.000000000000000	35.000000000000000	-1.000000000000000	0.000000000000000	0.000000000000000
178	1	52.284569000000000	-4.238762000000000	14/07/2012	2012	11:28:48.0	41104.478333333300000	1	1	208	1243	0.000000000000000	NaN	NaN	0.000000000000000	0.000000000000000
178	1	49.723425022270000	-6.236825918510000	14/07/2012	2012	11:28:48.0	41104.478333333300000	1	0	NaN	1244	0.004000000000000	2.000000000000000	-1.000000000000000	0.011440000000000	21.600000000000000
178	1	51.688177736260000	-7.255209281120000	14/07/2012	2012	11:28:48.0	41104.478333333300000	1	0	NaN	1245	0.000000000000000	16.000000000000000	1.000000000000000	0.001430000000000	14.400000000000000
178	1	50.881901773130000	-6.872568482050000	14/07/2012	2012	11:28:48.0	41104.478333333300000	1	0	NaN	1246	0.000000000000000	14.000000000000000	1.000000000000000	0.000000000000000	0.000000000000000
178	1	49.745775993310000	-6.779649959740000	14/07/2012	2012	11:28:48.0	41104.478333333300000	1	0	NaN	1247	0.000000000000000	11.000000000000000	1.000000000000000	0.000000000000000	7.200000000000000
178	1	50.920706027280000	-5.223586856980000	14/07/2012	2012	11:28:48.0	41104.478333333300000	1	0	NaN	1248	0.000000000000000	22.000000000000000	-1.000000000000000	0.000000000000000	7.600000000000000
178	1	52.284143447100000	-4.239752853250000	14/07/2012	2012	11:32:35.0	41104.480960648200000	1	1	209	1249	0.000000000000000	NaN	NaN	0.000000000000000	0.000000000000000
178	1	49.816028509790000	-5.664544004280000	14/07/2012	2012	11:32:35.0	41104.480960648200000	1	0	NaN	1250	0.018000000000000	4.000000000000000	1.000000000000000	0.077220000000000	7.200000000000000
178	1	49.902931833900000	-6.010832877310000	14/07/2012	2012	11:32:35.0	41104.480960648200000	1	0	NaN	1251	0.060000000000000	7.000000000000000	-1.000000000000000	0.070070000000000	14.400000000000000
178	1	52.523674400670000	-3.999419784560000	14/07/2012	2012	11:32:35.0	41104.480960648200000	1	0	NaN	1252	NaN	NaN	NaN	NaN	NaN
178	1	50.730051259010000	-6.617410803200000	14/07/2012	2012	11:32:35.0	41104.480960648200000	1	0	NaN	1253	0.001000000000000	14.000000000000000	1.000000000000000	0.002860000000000	0.000000000000000
178	1	51.597004044380000	-6.303444409000000	14/07/2012	2012	11:32:35.0	41104.480960648200000	1	0	NaN	1254	0.009000000000000	1.000000000000000	-1.000000000000000	0.051480000000000	28.400000000000000
178	1	52.283494427800000	-4.241490000320000	14/07/2012	2012	11:36:22.0	41104.483587963000000	1	1	210	1255	0.000000000000000	NaN	NaN	0.000000000000000	0.000000000000000
178	1	52.241984019630000	-4.108775775310000	14/07/2012	2012	11:36:22.0	41104.483587963000000	1	0	NaN	1256	NaN	NaN	NaN	NaN	NaN
178	1	50.679111642710000	-5.683070650930000	14/07/2012	2012	11:36:22.0	41104.483587963000000	1	0	NaN	1257	0.000000000000000	21.000000000000000	1.000000000000000	0.000000000000000	0.000000000000000
178	1	51.699745600780000	-6.772391781750000	14/07/2012	2012	11:36:22.0	41104.483587963000000	1	0	NaN	1258	0.000000000000000	7.000000000000000	1.000000000000000	0.000000000000000	14.400000000000000
178	1	51.875115617140000	-7.319143233250000	14/07/2012	2012	11:36:22.0	41104.483587963000000	1	0	NaN	1259	0.010000000000000	0.000000000000000	0.000000000000000	0.040040000000000	15.200000000000000
178	1	51.618729963740000	-6.614254599480000	14/07/2012	2012	11:36:22.0	41104.483587963000000	1	0	NaN	1260	0.009000000000000	2.000000000000000	-1.000000000000000	0.028600000000000	14.400000000000000
178	1	52.282779060600000	-4.244317100110000	14/07/2012	2012	11:39:47.0	41104.485960648100000	1	1	211	1261	0.000000000000000	NaN	NaN	0.000000000000000	0.000000000000000
178	1	51.053871617760000	-5.611839988550000	14/07/2012	2012	11:39:47.0	41104.485960648100000	1	0	NaN	1262	0.000000000000000	53.000000000000000	1.000000000000000	0.000000000000000	7.200000000000000
178	1	51.420928819660000	-6.487554388000000	14/07/2012	2012	11:39:47.0	41104.485960648100000	1	0	NaN	1263	0.019000000000000	5.000000000000000	-1.000000000000000	0.062920000000000	15.200000000000000
178	1	51.753574041910000	-6.510959817110000	14/07/2012	2012	11:39:47.0	41104.485960648100000	1	0	NaN	1264	0.012000000000000	7.000000000000000	1.000000000000000	0.040040000000000	28.400000000000000
178	1	50.247465910760000	-5.562770257830000	14/07/2012	2012	11:39:47.0	41104.485960648100000	1	0	NaN	1265	0.000000000000000	18.000000000000000	-1.000000000000000	0.000000000000000	0.000000000000000
178	1	50.245877812120000	-5.380816926930000	14/07/2012	2012	11:39:47.0	41104.485960648100000	1	0	NaN	1266	0.000000000000000	7.000000000000000	-1.000000000000000	0.000000000000000	0.000000000000000
178	1	52.281200638300000	-4.244174379220000	14/07/2012	2012	11:57:46.0	41104.498449074100000	1	1	212	1267	0.000000000000000	NaN	NaN	0.000000000000000	0.000000000000000
178	1	52.405408030110000	-4.877298432240000	14/07/2012	2012	11:57:46.0	41104.498449074100000	1	0	NaN	1268	0.001000000000000	15.000000000000000	-1.000000000000000	0.004290000000000	30.800000000000000
178	1	52.288111633440000	-4.619030126650000	14/07/2012	2012	11:57:46.0	41104.498449074100000	1	0	NaN	1269	0.014000000000000	3.000000000000000	1.000000000000000	0.028600000000000	21.600000000000000
178	1	50.717258705390000	-6.220418403300000	14/07/2012	2012	11:57:46.0	41104.498449074100000	1	0	NaN	1270	0.000000000000000	26.000000000000000	1.000000000000000	0.000000000000000	0.000000000000000
178	1	51.251129193460000	-4.905146806090000	14/07/2012	2012	11:57:46.0	41104.498449074100000	1	0	NaN	1271	0.000000000000000	16.000000000000000	-1.000000000000000	0.000000000000000	15.200000000000000
178	1	52.121578290400000	-5.242630308590000	14/07/2012	2012	11:57:46.0	41104.498449074100000	1	0	NaN	1272	0.000000000000000	10.000000000000000	1.000000000000000	0.000000000000000	7.200000000000000
178	1	52.279727634600000	-4.249558224710000	14/07/2012	2012	12:08:56.0	41104.506203703700000	1	1	213	1273	0.000000000000000	NaN	NaN	0.000000000000000	0.000000000000000
178	1	52.168233406280000	-4.766123226140000	14/07/2012	2012	12:08:56.0	41104.506203703700000	1	0	NaN	1274	0.002000000000000	8.000000000000000	-1.000000000000000	0.008580000000000	7.600000000000000
178	1	51.374631363220000	-6.085688775550000	14/07/2012	2012	12:08:56.0	41104.506203703700000	1	0	NaN	1275	0.000000000000000	18.000000000000000	1.000000000000000	0.000000000000000	21.600000000000000
178	1	49.811164235340000	-6.713851104180000	14/07/2012	2012	12:08:56.0	41104.506203703700000	1	0	NaN	1276	0.003000000000000	6.000000000000000	1.000000000000000	0.011440000000000	14.400000000000000
178	1	51.154017284130000	-5.360538746060000	14/07/2012	2012	12:08:56.0	41104.506203703700000	1	0	NaN	1277	0.000000000000000	39.000000000000000	-1.000000000000000	0.000000000000000	7.200000000000000
178	1	50.132282687340000	-6.332937439180000	14/07/2012	2012	12:08:56.0	41104.506203703700000	1	0	NaN	1278	0.006000000000000	6.000000000000000	1.000000000000000	0.021450000000000	21.600000000000000
198	1	50.586940009300000	-5.023935145010000	24/07/2012	2012	14:48:14.0	41114.616828703700000	1	1	214	1279	0.020000000000000	4.000000000000000	-1.000000000000000	0.177320000000000	16.800000000000000
198	1	51.337797719510000	-4.929898025760000	24/07/2012	2012	14:48:14.0	41114.616828703700000	1	0	NaN	1280	0.038000000000000	1.000000000000000	1.000000000000000	0.268840000000000	14.400000000000000
198	1	51.007655383740000	-4.928191205660000	24/07/2012	2012	14:48:14.0	41114.616828703700000	1	0	NaN	1281	0.002000000000000	8.000000000000000	-1.000000000000000	0.034320000000000	14.400000000000000
198	1	51.894440086310000	-5.213095149910000	24/07/2012	2012	14:48:14.0	41114.616828703700000	1	0	NaN	1282	NaN	NaN	NaN	NaN	NaN
198	1	51.725787632860000	-7.301206758670000	24/07/2012	2012	14:48:14.0	41114.616828703700000	1	0	NaN	1283	0.019000000000000	14.000000000000000	1.000000000000000	0.081510000000000	14.400000000000000
198	1	50.566678434670000	-5.715053929640000	24/07/2012	2012	14:48:14.0	41114.616828703700000	1	0	NaN	1284	0.008000000000000	12.000000000000000	1.000000000000000	0.110110000000000	23.200000000000000
198	1	50.573588607700000	-5.066812484310000	24/07/2012	2012	14:56:54.0	41114.622847222200000	1	1	215	1285	0.021000000000000	3.000000000000000	-1.000000000000000	0.190190000000000	15.200000000000000
198	1	51.097273933090000	-5.080343837440000	24/07/2012	2012	14:56:54.0	41114.622847222200000	1	0	NaN	1286	0.003000000000000	5.000000000000000	-1.000000000000000	0.078650000000000	15.200000000000000
198	1	51.148888785990000	-6.479441136230000	24/07/2012	2012	14:56:54.0	41114.622847222200000	1	0	NaN	1287	0.002000000000000	18.000000000000000	-1.000000000000000	0.014300000000000	14.400000000000000
198	1	51.116606045890000	-7.804152465490000	24/07/2012	2012	14:56:54.0	41114.622847222200000	1	0	NaN	1288	0.025000000000000	36.000000000000000	1.000000000000000	0.027170000000000	7.600000000000000
198	1	50.987104288930000	-5.427585629870000	24/07/2012	2012	14:56:54.0	41114.622847222200000	1	0	NaN	1289	0.001000000000000	11.000000000000000	-1.000000000000000	0.028600000000000	7.200000000000000
198	1	51.160029997020000	-5.146843776600000	24/07/2012	2012	14:56:54.0	41114.622847222200000	1	0	NaN	1290	0.003000000000000	9.000000000000000	1.000000000000000	0.068640000000000	7.200000000000000
198	1	50.361616933200000	-5.233188166640000	24/07/2012	2012	15:31:41.0	41114.647002314800000	1	1	216	1291	0.005000000000000	4.000000000000000	-1.000000000000000	0.051480000000000	14.400000000000000
198	1	51.404740189560000	-6.367813378650000	24/07/2012	2012	15:31:41.0	41114.647002314800000	1	0	NaN	1292	0.013000000000000	1.000000000000000	-1.000000000000000	0.090090000000000	14.400000000000000
198	1	50.164721436280000	-6.040438977160000	24/07/2012	2012	15:31:41.0	41114.647002314800000	1	0	NaN	1293	0.006000000000000	6.000000000000000	1.000000000000000	0.080080000000000	35.600000000000000
198	1	50.658191419790000	-5.414317121640000	24/07/2012	2012	15:31:41.0	41114.647002314800000	1	0	NaN	1294	0.002000000000000	14.000000000000000	1.000000000000000	0.067210000000000	7.200000000000000
198	1	51.328399284340000	-7.433897235380000	24/07/2012	2012	15:31:41.0	41114.647002314800000	1	0	NaN	1295	0.000000000000000	35.000000000000000	1.000000000000000	0.000000000000000	7.200000000000000
198	1	51.559735732310000	-5.382069045350000	24/07/2012	2012	15:31:41.0	41114.647002314800000	1	0	NaN	1296	0.021000000000000	3.000000000000000	1.000000000000000	0.131560000000000	28.400000000000000
198	1	50.363562659700000	-5.268036983960000	24/07/2012	2012	15:37:11.0	41114.650821759300000	1	1	217	1297	0.015000000000000	3.000000000000000	-1.000000000000000	0.105820000000000	7.200000000000000
198	1	50.570760987790000	-7.314416042810000	24/07/2012	2012	15:37:11.0	41114.650821759300000	1	0	NaN	1298	0.000000000000000	10.000000000000000	-1.000000000000000	0.000000000000000	0.000000000000000
198	1	51.801224490040000	-5.333040690360000	24/07/2012	2012	15:37:11.0	41114.650821759300000	1	0	NaN	1299	0.002000000000000	18.000000000000000	-1.000000000000000	0.018590000000000	7.200000000000000
198	1	51.597333658550000	-7.116974477370000	24/07/2012	2012	15:37:11.0	41114.650821759300000	1	0	NaN	1300	0.000000000000000	26.000000000000000	1.000000000000000	0.000000000000000	0.000000000000000
198	1	49.985799514490000	-6.126487284240000	24/07/2012	2012	15:37:11.0	41114.650821759300000	1	0	NaN	1301	0.002000000000000	13.000000000000000	-1.000000000000000	0.037180000000000	15.200000000000000
198	1	52.160346338910000	-4.449163498940000	24/07/2012	2012	15:37:11.0	41114.650821759300000	1	0	NaN	1302	NaN	NaN	NaN	NaN	NaN
198	1	50.358364155500000	-5.272543183930000	24/07/2012	2012	15:41:29.0	41114.653807870400000	1	1	218	1303	0.015000000000000	3.000000000000000	-1.000000000000000	0.105820000000000	7.200000000000000
198	1	51.700789246630000	-7.359893523800000	24/07/2012	2012	15:41:29.0	41114.653807870400000	1	0	NaN	1304	0.009000000000000	16.000000000000000	1.000000000000000	0.058630000000000	7.200000000000000
198	1	51.658338180640000	-5.200063459700000	24/07/2012	2012	15:41:29.0	41114.653807870400000	1	0	NaN	1305	0.004000000000000	10.000000000000000	-1.000000000000000	0.014300000000000	7.200000000000000
198	1	50.349602116190000	-7.655895687020000	24/07/2012	2012	15:41:29.0	41114.653807870400000	1	0	NaN	1306	0.002000000000000	11.000000000000000	-1.000000000000000	0.010010000000000	0.000000000000000
198	1	50.636538092320000	-6.419038385810000	24/07/2012	2012	15:41:29.0	41114.653807870400000	1	0	NaN	1307	0.000000000000000	22.000000000000000	1.000000000000000	0.000000000000000	7.200000000000000
198	1	51.723811136860000	-6.413749836960000	24/07/2012	2012	15:41:29.0	41114.653807870400000	1	0	NaN	1308	0.004000000000000	8.000000000000000	-1.000000000000000	0.018590000000000	35.600000000000000
198	1	50.358789321000000	-5.274656811380000	24/07/2012	2012	15:44:03.0	41114.655590277800000	1	1	219	1309	0.015000000000000	3.000000000000000	-1.000000000000000	0.105820000000000	7.200000000000000
198	1	51.094509472570000	-6.701465503490000	24/07/2012	2012	15:44:03.0	41114.655590277800000	1	0	NaN	1310	0.000000000000000	24.000000000000000	-1.000000000000000	0.000000000000000	7.200000000000000
198	1	50.750515488090000	-5.630773948880000	24/07/2012	2012	15:44:03.0	41114.655590277800000	1	0	NaN	1311	0.003000000000000	0.000000000000000	1.000000000000000	0.075790000000000	0.000000000000000
198	1	51.227111015630000	-5.397180247720000	24/07/2012	2012	15:44:03.0	41114.655590277800000	1	0	NaN	1312	0.006000000000000	3.000000000000000	-1.000000000000000	0.081510000000000	7.200000000000000
198	1	52.441216390590000	-4.479424226680000	24/07/2012	2012	15:44:03.0	41114.655590277800000	1	0	NaN	1313	0.010000000000000	2.000000000000000	1.000000000000000	0.070070000000000	35.600000000000000
198	1	50.852404833360000	-6.125518504040000	24/07/2012	2012	15:44:03.0	41114.655590277800000	1	0	NaN	1314	0.000000000000000	14.000000000000000	1.000000000000000	0.000000000000000	0.000000000000000
198	1	50.358010193800000	-5.272112242010000	24/07/2012	2012	15:48:21.0	41114.658576388900000	1	1	220	1315	0.015000000000000	3.000000000000000	-1.000000000000000	0.105820000000000	7.200000000000000
198	1	51.049062770910000	-6.329481764690000	24/07/2012	2012	15:48:21.0	41114.658576388900000	1	0	NaN	1316	0.004000000000000	7.000000000000000	-1.000000000000000	0.022880000000000	15.200000000000000
198	1	51.746928646610000	-6.331300214380000	24/07/2012	2012	15:48:21.0	41114.658576388900000	1	0	NaN	1317	0.009000000000000	12.000000000000000	-1.000000000000000	0.038610000000000	50.000000000000000
198	1	51.359893575420000	-5.418419558080000	24/07/2012	2012	15:48:21.0	41114.658576388900000	1	0	NaN	1318	0.005000000000000	8.000000000000000	-1.000000000000000	0.084370000000000	21.600000000000000
198	1	51.238808206890000	-5.191596163600000	24/07/2012	2012	15:48:21.0	41114.658576388900000	1	0	NaN	1319	0.003000000000000	9.000000000000000	1.000000000000000	0.077220000000000	15.200000000000000
198	1	50.893892299100000	-6.430179447390000	24/07/2012	2012	15:48:21.0	41114.658576388900000	1	0	NaN	1320	0.014000000000000	0.000000000000000	1.000000000000000	0.054340000000000	16.800000000000000
198	1	50.347388311700000	-5.277658729380000	24/07/2012	2012	15:51:22.0	41114.660671296200000	1	1	221	1321	0.014000000000000	2.000000000000000	-1.000000000000000	0.114400000000000	14.400000000000000
198	1	52.392047012740000	-4.130918622560000	24/07/2012	2012	15:51:22.0	41114.660671296200000	1	0	NaN	1322	0.001000000000000	23.000000000000000	1.000000000000000	0.005720000000000	0.000000000000000
198	1	51.047938893130000	-8.052991420150000	24/07/2012	2012	15:51:22.0	41114.660671296200000	1	0	NaN	1323	0.000000000000000	36.000000000000000	1.000000000000000	0.001430000000000	0.000000000000000
198	1	51.011627184870000	-6.666838886610000	24/07/2012	2012	15:51:22.0	41114.660671296200000	1	0	NaN	1324	0.001000000000000	15.000000000000000	-1.000000000000000	0.007150000000000	7.200000000000000
198	1	51.114188239130000	-5.823524364740000	24/07/2012	2012	15:51:22.0	41114.660671296200000	1	0	NaN	1325	0.002000000000000	17.000000000000000	1.000000000000000	0.030030000000000	7.600000000000000
198	1	51.109542996020000	-6.249431659190000	24/07/2012	2012	15:51:22.0	41114.660671296200000	1	0	NaN	1326	0.003000000000000	6.000000000000000	-1.000000000000000	0.044330000000000	14.400000000000000
198	1	50.357249739700000	-5.272212852300000	24/07/2012	2012	15:53:27.0	41114.662118055600000	1	1	222	1327	0.014000000000000	2.000000000000000	-1.000000000000000	0.114400000000000	7.200000000000000
198	1	51.728476129410000	-7.225065061620000	24/07/2012	2012	15:53:27.0	41114.662118055600000	1	0	NaN	1328	0.027000000000000	13.000000000000000	1.000000000000000	0.078650000000000	21.600000000000000
198	1	50.448044782950000	-5.954665147590000	24/07/2012	2012	15:53:27.0	41114.662118055600000	1	0	NaN	1329	0.003000000000000	9.000000000000000	1.000000000000000	0.062920000000000	23.200000000000000
198	1	49.697518492760000	-6.770620603030000	24/07/2012	2012	15:53:27.0	41114.662118055600000	1	0	NaN	1330	0.002000000000000	2.000000000000000	1.000000000000000	0.041470000000000	7.200000000000000
198	1	49.783781155420000	-5.723932276510000	24/07/2012	2012	15:53:27.0	41114.662118055600000	1	0	NaN	1331	0.004000000000000	9.000000000000000	1.000000000000000	0.078650000000000	21.600000000000000
198	1	49.837895254660000	-5.662102123640000	24/07/2012	2012	15:53:27.0	41114.662118055600000	1	0	NaN	1332	0.003000000000000	6.000000000000000	1.000000000000000	0.061490000000000	21.600000000000000
198	1	50.362394365100000	-5.264565044700000	24/07/2012	2012	15:54:45.0	41114.663020833300000	1	1	223	1333	0.015000000000000	3.000000000000000	-1.000000000000000	0.105820000000000	14.400000000000000
198	1	51.206572424400000	-5.992564034100000	24/07/2012	2012	15:54:45.0	41114.663020833300000	1	0	NaN	1334	0.002000000000000	7.000000000000000	1.000000000000000	0.035750000000000	14.400000000000000
198	1	51.155501551990000	-5.942373807180000	24/07/2012	2012	15:54:45.0	41114.663020833300000	1	0	NaN	1335	0.002000000000000	9.000000000000000	1.000000000000000	0.028600000000000	7.200000000000000
198	1	49.940705297690000	-5.385427744020000	24/07/2012	2012	15:54:45.0	41114.663020833300000	1	0	NaN	1336	0.020000000000000	5.000000000000000	-1.000000000000000	0.175890000000000	14.400000000000000
198	1	49.758885238960000	-5.586354026710000	24/07/2012	2012	15:54:45.0	41114.663020833300000	1	0	NaN	1337	0.004000000000000	13.000000000000000	1.000000000000000	0.071500000000000	14.400000000000000
198	1	50.654403515100000	-4.965489644100000	24/07/2012	2012	15:54:45.0	41114.663020833300000	1	0	NaN	1338	0.009000000000000	1.000000000000000	-1.000000000000000	0.122980000000000	24.800000000000000
198	1	50.361746951600000	-5.270653909710000	24/07/2012	2012	15:57:50.0	41114.665162037000000	1	1	224	1339	0.015000000000000	3.000000000000000	-1.000000000000000	0.105820000000000	7.200000000000000
198	1	52.269316628670000	-4.982207510070000	24/07/2012	2012	15:57:50.0	41114.665162037000000	1	0	NaN	1340	0.002000000000000	8.000000000000000	-1.000000000000000	0.018590000000000	7.200000000000000
198	1	51.187294669870000	-6.769520835370000	24/07/2012	2012	15:57:50.0	41114.665162037000000	1	0	NaN	1341	0.000000000000000	29.000000000000000	1.000000000000000	0.000000000000000	7.600000000000000
198	1	50.458000393100000	-5.280309880280000	24/07/2012	2012	15:57:50.0	41114.665162037000000	1	0	NaN	1342	0.031000000000000	3.000000000000000	-1.000000000000000	0.193050000000000	14.400000000000000
198	1	50.268186684080000	-6.465316619940000	24/07/2012	2012	15:57:50.0	41114.665162037000000	1	0	NaN	1343	0.001000000000000	17.000000000000000	1.000000000000000	0.024310000000000	0.000000000000000
198	1	50.038762466150000	-6.139780202550000	24/07/2012	2012	15:57:50.0	41114.665162037000000	1	0	NaN	1344	0.006000000000000	8.000000000000000	-1.000000000000000	0.121550000000000	23.200000000000000
198	1	50.334678247700000	-5.309024791110000	24/07/2012	2012	16:24:11.0	41114.683460648100000	1	1	225	1345	0.017000000000000	1.000000000000000	-1.000000000000000	0.143000000000000	23.200000000000000
198	1	51.829871089270000	-7.367302512270000	24/07/2012	2012	16:24:11.0	41114.683460648100000	1	0	NaN	1346	0.004000000000000	6.000000000000000	1.000000000000000	0.021450000000000	7.200000000000000
198	1	51.257102604560000	-6.763203391580000	24/07/2012	2012	16:24:11.0	41114.683460648100000	1	0	NaN	1347	0.005000000000000	24.000000000000000	1.000000000000000	0.052910000000000	28.400000000000000
198	1	50.223437021820000	-5.929476964510000	24/07/2012	2012	16:24:11.0	41114.683460648100000	1	0	NaN	1348	0.066000000000000	1.000000000000000	-1.000000000000000	0.363220000000000	35.600000000000000
198	1	51.192008886240000	-6.132636591860000	24/07/2012	2012	16:24:11.0	41114.683460648100000	1	0	NaN	1349	0.004000000000000	1.000000000000000	-1.000000000000000	0.045760000000000	14.400000000000000
198	1	51.250907563360000	-7.190780832490000	24/07/2012	2012	16:24:11.0	41114.683460648100000	1	0	NaN	1350	0.000000000000000	42.000000000000000	1.000000000000000	0.000000000000000	14.400000000000000
198	1	50.340263824900000	-5.300571523960000	24/07/2012	2012	16:27:43.0	41114.685914351900000	1	1	226	1351	0.021000000000000	1.000000000000000	-1.000000000000000	0.155870000000000	0.000000000000000
198	1	51.021257665970000	-7.010794219800000	24/07/2012	2012	16:27:43.0	41114.685914351900000	1	0	NaN	1352	0.001000000000000	26.000000000000000	-1.000000000000000	0.004290000000000	0.000000000000000
198	1	49.645570953910000	-6.202980005600000	24/07/2012	2012	16:27:43.0	41114.685914351900000	1	0	NaN	1353	0.005000000000000	10.000000000000000	1.000000000000000	0.080080000000000	7.200000000000000
198	1	51.447903665340000	-7.721196227660000	24/07/2012	2012	16:27:43.0	41114.685914351900000	1	0	NaN	1354	0.000000000000000	16.000000000000000	1.000000000000000	0.001430000000000	0.000000000000000
198	1	50.723137019430000	-5.722363760350000	24/07/2012	2012	16:27:43.0	41114.685914351900000	1	0	NaN	1355	0.002000000000000	0.000000000000000	-1.000000000000000	0.058630000000000	0.000000000000000
198	1	50.652025680960000	-5.026880851940000	24/07/2012	2012	16:27:43.0	41114.685914351900000	1	0	NaN	1356	0.009000000000000	0.000000000000000	-1.000000000000000	0.127270000000000	24.800000000000000
198	1	50.335687839400000	-5.307498192580000	24/07/2012	2012	16:29:59.0	41114.687488425900000	1	1	227	1357	0.021000000000000	1.000000000000000	-1.000000000000000	0.155870000000000	23.200000000000000
198	1	49.875426521150000	-5.694641451680000	24/07/2012	2012	16:29:59.0	41114.687488425900000	1	0	NaN	1358	0.014000000000000	2.000000000000000	1.000000000000000	0.115830000000000	38.400000000000000
198	1	50.922426019180000	-5.504568447130000	24/07/2012	2012	16:29:59.0	41114.687488425900000	1	0	NaN	1359	0.003000000000000	8.000000000000000	-1.000000000000000	0.058630000000000	7.200000000000000
198	1	51.667096087660000	-6.305391147490000	24/07/2012	2012	16:29:59.0	41114.687488425900000	1	0	NaN	1360	0.015000000000000	10.000000000000000	-1.000000000000000	0.064350000000000	35.600000000000000
198	1	51.280980064380000	-7.683179425560000	24/07/2012	2012	16:29:59.0	41114.687488425900000	1	0	NaN	1361	0.000000000000000	29.000000000000000	1.000000000000000	0.000000000000000	16.800000000000000
198	1	51.732316887300000	-6.986681579770000	24/07/2012	2012	16:29:59.0	41114.687488425900000	1	0	NaN	1362	0.000000000000000	18.000000000000000	1.000000000000000	0.002860000000000	0.000000000000000
198	1	50.331228757800000	-5.314942028150000	24/07/2012	2012	16:33:57.0	41114.690243055600000	1	1	228	1363	0.017000000000000	1.000000000000000	-1.000000000000000	0.143000000000000	7.600000000000000
198	1	50.357515464320000	-6.036825079510000	24/07/2012	2012	16:33:57.0	41114.690243055600000	1	0	NaN	1364	0.003000000000000	9.000000000000000	1.000000000000000	0.061490000000000	21.600000000000000
198	1	51.103244225100000	-5.090941453430000	24/07/2012	2012	16:33:57.0	41114.690243055600000	1	0	NaN	1365	0.003000000000000	5.000000000000000	-1.000000000000000	0.074360000000000	7.600000000000000
198	1	50.901555876540000	-5.933535815490000	24/07/2012	2012	16:33:57.0	41114.690243055600000	1	0	NaN	1366	0.000000000000000	19.000000000000000	0.000000000000000	0.000000000000000	0.000000000000000
198	1	50.500599794210000	-5.098515399370000	24/07/2012	2012	16:33:57.0	41114.690243055600000	1	0	NaN	1367	0.001000000000000	8.000000000000000	-1.000000000000000	0.024310000000000	0.000000000000000
198	1	51.409132339350000	-7.605198189270000	24/07/2012	2012	16:33:57.0	41114.690243055600000	1	0	NaN	1368	0.000000000000000	23.000000000000000	1.000000000000000	0.000000000000000	7.600000000000000
198	1	50.329852617000000	-5.303426018390000	24/07/2012	2012	16:37:12.0	41114.692500000000000	1	1	229	1369	0.017000000000000	1.000000000000000	-1.000000000000000	0.143000000000000	7.600000000000000
198	1	51.384669485850000	-7.182994968540000	24/07/2012	2012	16:37:12.0	41114.692500000000000	1	0	NaN	1370	0.000000000000000	37.000000000000000	1.000000000000000	0.000000000000000	0.000000000000000
198	1	49.773325907150000	-5.941320061810000	24/07/2012	2012	16:37:12.0	41114.692500000000000	1	0	NaN	1371	0.034000000000000	1.000000000000000	1.000000000000000	0.184470000000000	28.400000000000000
198	1	50.532712295340000	-7.096943739640000	24/07/2012	2012	16:37:12.0	41114.692500000000000	1	0	NaN	1372	0.003000000000000	0.000000000000000	1.000000000000000	0.031460000000000	8.400000000000000
198	1	51.764804244410000	-7.511029379400000	24/07/2012	2012	16:37:12.0	41114.692500000000000	1	0	NaN	1373	0.003000000000000	5.000000000000000	1.000000000000000	0.025740000000000	0.000000000000000
198	1	51.185624492350000	-5.755901300140000	24/07/2012	2012	16:37:12.0	41114.692500000000000	1	0	NaN	1374	0.003000000000000	19.000000000000000	1.000000000000000	0.031460000000000	14.400000000000000
198	1	50.336275993800000	-5.293446959520000	24/07/2012	2012	16:39:47.0	41114.694293981500000	1	1	230	1375	0.018000000000000	1.000000000000000	-1.000000000000000	0.140140000000000	0.000000000000000
198	1	50.243059295770000	-6.197582375070000	24/07/2012	2012	16:39:47.0	41114.694293981500000	1	0	NaN	1376	0.000000000000000	10.000000000000000	1.000000000000000	0.001430000000000	0.000000000000000
198	1	51.566564018520000	-7.352442884860000	24/07/2012	2012	16:39:47.0	41114.694293981500000	1	0	NaN	1377	0.001000000000000	23.000000000000000	1.000000000000000	0.005720000000000	0.000000000000000
198	1	51.260482856970000	-7.769690451010000	24/07/2012	2012	16:39:47.0	41114.694293981500000	1	0	NaN	1378	0.000000000000000	26.000000000000000	1.000000000000000	0.000000000000000	0.000000000000000
198	1	51.791918818340000	-6.826932565650000	24/07/2012	2012	16:39:47.0	41114.694293981500000	1	0	NaN	1379	0.010000000000000	13.000000000000000	1.000000000000000	0.061490000000000	14.400000000000000
198	1	52.425686602530000	-4.016057757410000	24/07/2012	2012	16:39:47.0	41114.694293981500000	1	0	NaN	1380	NaN	NaN	NaN	NaN	NaN
198	1	50.337365229700000	-5.320868627610000	24/07/2012	2012	16:47:04.0	41114.699351851900000	1	1	231	1381	0.024000000000000	2.000000000000000	-1.000000000000000	0.165880000000000	15.200000000000000
198	1	51.227853230180000	-6.938488238510000	24/07/2012	2012	16:47:04.0	41114.699351851900000	1	0	NaN	1382	0.000000000000000	31.000000000000000	1.000000000000000	0.000000000000000	0.000000000000000
198	1	51.136604711010000	-7.126285830390000	24/07/2012	2012	16:47:04.0	41114.699351851900000	1	0	NaN	1383	0.001000000000000	38.000000000000000	-1.000000000000000	0.010010000000000	0.000000000000000
198	1	51.315901473030000	-5.066755148760000	24/07/2012	2012	16:47:04.0	41114.699351851900000	1	0	NaN	1384	0.021000000000000	7.000000000000000	1.000000000000000	0.173030000000000	7.200000000000000
198	1	51.604365050250000	-6.466799141440000	24/07/2012	2012	16:47:04.0	41114.699351851900000	1	0	NaN	1385	0.002000000000000	10.000000000000000	-1.000000000000000	0.008580000000000	0.000000000000000
198	1	51.365436600450000	-6.225787868810000	24/07/2012	2012	16:47:04.0	41114.699351851900000	1	0	NaN	1386	0.003000000000000	4.000000000000000	1.000000000000000	0.040040000000000	7.200000000000000
198	1	50.365012748200000	-5.194331504470000	24/07/2012	2012	19:54:59.0	41114.829849537000000	1	1	232	1387	0.002000000000000	5.000000000000000	-1.000000000000000	0.018590000000000	0.000000000000000
198	1	50.828130031740000	-6.129580305610000	24/07/2012	2012	19:54:59.0	41114.829849537000000	1	0	NaN	1388	0.000000000000000	15.000000000000000	1.000000000000000	0.000000000000000	0.000000000000000
198	1	50.826668165120000	-5.686722309230000	24/07/2012	2012	19:54:59.0	41114.829849537000000	1	0	NaN	1389	0.001000000000000	8.000000000000000	-1.000000000000000	0.037180000000000	7.600000000000000
198	1	50.067123632310000	-5.591645793940000	24/07/2012	2012	19:54:59.0	41114.829849537000000	1	0	NaN	1390	NaN	NaN	NaN	NaN	NaN
198	1	52.145132713940000	-4.503218423880000	24/07/2012	2012	19:54:59.0	41114.829849537000000	1	0	NaN	1391	0.000000000000000	14.000000000000000	-1.000000000000000	0.000000000000000	0.000000000000000
198	1	50.989402258080000	-5.308649562000000	24/07/2012	2012	19:54:59.0	41114.829849537000000	1	0	NaN	1392	0.001000000000000	6.000000000000000	-1.000000000000000	0.024310000000000	15.200000000000000
198	1	50.384890579700000	-5.218703655340000	24/07/2012	2012	20:01:01.0	41114.834039351900000	1	1	233	1393	0.003000000000000	6.000000000000000	-1.000000000000000	0.035750000000000	0.000000000000000
198	1	50.742903922440000	-6.254269472550000	24/07/2012	2012	20:01:01.0	41114.834039351900000	1	0	NaN	1394	0.000000000000000	18.000000000000000	1.000000000000000	0.000000000000000	0.000000000000000
198	1	51.632655918690000	-6.977072401380000	24/07/2012	2012	20:01:01.0	41114.834039351900000	1	0	NaN	1395	0.000000000000000	18.000000000000000	1.000000000000000	0.000000000000000	21.600000000000000
198	1	50.312461168540000	-7.128041233600000	24/07/2012	2012	20:01:01.0	41114.834039351900000	1	0	NaN	1396	0.000000000000000	14.000000000000000	1.000000000000000	0.005720000000000	0.000000000000000
198	1	50.788857304530000	-6.092186485170000	24/07/2012	2012	20:01:01.0	41114.834039351900000	1	0	NaN	1397	0.000000000000000	19.000000000000000	1.000000000000000	0.000000000000000	7.200000000000000
198	1	51.356608262390000	-6.632801474790000	24/07/2012	2012	20:01:01.0	41114.834039351900000	1	0	NaN	1398	0.008000000000000	11.000000000000000	1.000000000000000	0.075790000000000	14.400000000000000
198	1	50.405181170700000	-5.211948943870000	24/07/2012	2012	20:06:40.0	41114.837962963000000	1	1	234	1399	0.005000000000000	8.000000000000000	-1.000000000000000	0.061490000000000	0.000000000000000
198	1	52.562029942680000	-4.957849771510000	24/07/2012	2012	20:06:40.0	41114.837962963000000	1	0	NaN	1400	0.017000000000000	10.000000000000000	1.000000000000000	0.057200000000000	28.400000000000000
198	1	51.163302695380000	-6.803074937150000	24/07/2012	2012	20:06:40.0	41114.837962963000000	1	0	NaN	1401	0.000000000000000	32.000000000000000	-1.000000000000000	0.000000000000000	0.000000000000000
198	1	49.615754923310000	-6.678908750090000	24/07/2012	2012	20:06:40.0	41114.837962963000000	1	0	NaN	1402	0.002000000000000	1.000000000000000	1.000000000000000	0.054340000000000	21.600000000000000
198	1	50.650152141370000	-6.589915157570000	24/07/2012	2012	20:06:40.0	41114.837962963000000	1	0	NaN	1403	0.000000000000000	12.000000000000000	1.000000000000000	0.001430000000000	7.600000000000000
198	1	51.198599756990000	-5.640575842120000	24/07/2012	2012	20:06:40.0	41114.837962963000000	1	0	NaN	1404	0.001000000000000	17.000000000000000	-1.000000000000000	0.020020000000000	14.400000000000000
198	1	50.370644434800000	-5.254262695480000	24/07/2012	2012	20:13:32.0	41114.842731481500000	1	1	235	1405	0.009000000000000	4.000000000000000	-1.000000000000000	0.070070000000000	7.200000000000000
198	1	50.273845417800000	-6.432093759110000	24/07/2012	2012	20:13:32.0	41114.842731481500000	1	0	NaN	1406	0.001000000000000	16.000000000000000	1.000000000000000	0.025740000000000	7.200000000000000
198	1	50.351876551000000	-6.124101709830000	24/07/2012	2012	20:13:32.0	41114.842731481500000	1	0	NaN	1407	0.000000000000000	14.000000000000000	1.000000000000000	0.004290000000000	14.400000000000000
198	1	51.284239403410000	-4.896034294250000	24/07/2012	2012	20:13:32.0	41114.842731481500000	1	0	NaN	1408	0.014000000000000	4.000000000000000	1.000000000000000	0.165880000000000	7.600000000000000
198	1	51.575353013220000	-5.127159202390000	24/07/2012	2012	20:13:32.0	41114.842731481500000	1	0	NaN	1409	0.025000000000000	7.000000000000000	-1.000000000000000	0.161590000000000	15.200000000000000
198	1	50.791850742060000	-4.920543095220000	24/07/2012	2012	20:13:32.0	41114.842731481500000	1	0	NaN	1410	0.011000000000000	2.000000000000000	1.000000000000000	0.158730000000000	21.600000000000000
199	1	51.484303864700000	-6.004653603870000	24/07/2012	2012	12:24:15.0	41114.516840277800000	1	1	236	1411	0.002000000000000	10.000000000000000	1.000000000000000	0.032890000000000	15.200000000000000
199	1	51.760664795190000	-6.000598312150000	24/07/2012	2012	12:24:15.0	41114.516840277800000	1	0	NaN	1412	0.001000000000000	9.000000000000000	1.000000000000000	0.010010000000000	14.400000000000000
199	1	50.641512912330000	-7.527565784430000	24/07/2012	2012	12:24:15.0	41114.516840277800000	1	0	NaN	1413	0.001000000000000	18.000000000000000	1.000000000000000	0.007150000000000	0.000000000000000
199	1	51.629627626500000	-6.406023368690000	24/07/2012	2012	12:24:15.0	41114.516840277800000	1	0	NaN	1414	0.003000000000000	14.000000000000000	-1.000000000000000	0.017160000000000	14.400000000000000
199	1	51.312095768320000	-7.249081349680000	24/07/2012	2012	12:24:15.0	41114.516840277800000	1	0	NaN	1415	0.000000000000000	42.000000000000000	1.000000000000000	0.000000000000000	0.000000000000000
199	1	51.760647054660000	-6.491460370520000	24/07/2012	2012	12:24:15.0	41114.516840277800000	1	0	NaN	1416	0.005000000000000	2.000000000000000	-1.000000000000000	0.030030000000000	28.400000000000000
199	1	50.614619909800000	-7.460136296200000	24/07/2012	2012	15:39:28.0	41114.652407407400000	1	1	237	1417	0.001000000000000	19.000000000000000	-1.000000000000000	0.014300000000000	0.000000000000000
199	1	50.542989502630000	-5.370033692390000	24/07/2012	2012	15:39:28.0	41114.652407407400000	1	0	NaN	1418	0.008000000000000	6.000000000000000	1.000000000000000	0.100100000000000	21.600000000000000
199	1	51.224383296120000	-6.103982575320000	24/07/2012	2012	15:39:28.0	41114.652407407400000	1	0	NaN	1419	0.004000000000000	1.000000000000000	1.000000000000000	0.052910000000000	7.200000000000000
199	1	51.163359265400000	-7.668698696880000	24/07/2012	2012	15:39:28.0	41114.652407407400000	1	0	NaN	1420	0.001000000000000	36.000000000000000	1.000000000000000	0.004290000000000	7.200000000000000
199	1	50.285487415110000	-6.895501571380000	24/07/2012	2012	15:39:28.0	41114.652407407400000	1	0	NaN	1421	0.001000000000000	24.000000000000000	1.000000000000000	0.021450000000000	0.000000000000000
199	1	51.728546881530000	-7.295619083200000	24/07/2012	2012	15:39:28.0	41114.652407407400000	1	0	NaN	1422	0.018000000000000	14.000000000000000	1.000000000000000	0.074360000000000	14.400000000000000
199	1	50.590322248200000	-7.461623913960000	24/07/2012	2012	15:44:33.0	41114.655937500000000	1	1	238	1423	0.001000000000000	17.000000000000000	-1.000000000000000	0.011440000000000	0.000000000000000
199	1	49.701867902740000	-6.749547066390000	24/07/2012	2012	15:44:33.0	41114.655937500000000	1	0	NaN	1424	0.001000000000000	1.000000000000000	1.000000000000000	0.030030000000000	0.000000000000000
199	1	51.686217273600000	-6.471513376060000	24/07/2012	2012	15:44:33.0	41114.655937500000000	1	0	NaN	1425	0.005000000000000	9.000000000000000	-1.000000000000000	0.037180000000000	7.200000000000000
199	1	50.515816143360000	-5.359668609880000	24/07/2012	2012	15:44:33.0	41114.655937500000000	1	0	NaN	1426	0.015000000000000	4.000000000000000	1.000000000000000	0.148720000000000	15.200000000000000
199	1	51.408221448950000	-5.165188441610000	24/07/2012	2012	15:44:33.0	41114.655937500000000	1	0	NaN	1427	0.022000000000000	4.000000000000000	1.000000000000000	0.143000000000000	35.600000000000000
199	1	50.093738090060000	-6.625002370380000	24/07/2012	2012	15:44:33.0	41114.655937500000000	1	0	NaN	1428	0.001000000000000	9.000000000000000	-1.000000000000000	0.034320000000000	0.000000000000000
199	1	50.581804536700000	-7.446997542080000	24/07/2012	2012	15:56:31.0	41114.664247685200000	1	1	239	1429	0.002000000000000	17.000000000000000	-1.000000000000000	0.015730000000000	0.000000000000000
199	1	51.352337862370000	-6.014635360970000	24/07/2012	2012	15:56:31.0	41114.664247685200000	1	0	NaN	1430	0.004000000000000	12.000000000000000	1.000000000000000	0.044330000000000	7.600000000000000
199	1	50.699542230500000	-6.559431635790000	24/07/2012	2012	15:56:31.0	41114.664247685200000	1	0	NaN	1431	0.001000000000000	11.000000000000000	1.000000000000000	0.012870000000000	0.000000000000000
199	1	51.001077306120000	-5.658630547690000	24/07/2012	2012	15:56:31.0	41114.664247685200000	1	0	NaN	1432	0.000000000000000	20.000000000000000	-1.000000000000000	0.005720000000000	7.600000000000000
199	1	52.250718787210000	-4.914026773560000	24/07/2012	2012	15:56:31.0	41114.664247685200000	1	0	NaN	1433	0.005000000000000	5.000000000000000	-1.000000000000000	0.037180000000000	14.400000000000000
199	1	51.623321429820000	-6.881106283930000	24/07/2012	2012	15:56:31.0	41114.664247685200000	1	0	NaN	1434	0.000000000000000	13.000000000000000	1.000000000000000	0.001430000000000	14.400000000000000
199	1	50.553337514500000	-7.431727127180000	24/07/2012	2012	16:19:11.0	41114.679988425900000	1	1	240	1435	0.000000000000000	14.000000000000000	-1.000000000000000	0.002860000000000	0.000000000000000
199	1	50.913633196570000	-6.443172733280000	24/07/2012	2012	16:19:11.0	41114.679988425900000	1	0	NaN	1436	0.011000000000000	1.000000000000000	1.000000000000000	0.051480000000000	16.800000000000000
199	1	50.997201017000000	-5.974473282700000	24/07/2012	2012	16:19:11.0	41114.679988425900000	1	0	NaN	1437	0.001000000000000	12.000000000000000	1.000000000000000	0.011440000000000	0.000000000000000
199	1	50.624517588850000	-7.112983336290000	24/07/2012	2012	16:19:11.0	41114.679988425900000	1	0	NaN	1438	0.001000000000000	6.000000000000000	-1.000000000000000	0.007150000000000	0.000000000000000
199	1	50.012913806030000	-6.275060163910000	24/07/2012	2012	16:19:11.0	41114.679988425900000	1	0	NaN	1439	0.002000000000000	7.000000000000000	-1.000000000000000	0.037180000000000	16.800000000000000
199	1	51.550384455420000	-5.268859028300000	24/07/2012	2012	16:19:11.0	41114.679988425900000	1	0	NaN	1440	0.028000000000000	0.000000000000000	1.000000000000000	0.177320000000000	30.800000000000000
199	1	50.555267939900000	-7.440349665490000	24/07/2012	2012	16:21:19.0	41114.681469907400000	1	1	241	1441	0.000000000000000	14.000000000000000	-1.000000000000000	0.002860000000000	0.000000000000000
199	1	50.979662375980000	-5.902759164500000	24/07/2012	2012	16:21:19.0	41114.681469907400000	1	0	NaN	1442	0.000000000000000	17.000000000000000	1.000000000000000	0.000000000000000	0.000000000000000
199	1	50.404418019460000	-7.582727768720000	24/07/2012	2012	16:21:19.0	41114.681469907400000	1	0	NaN	1443	0.000000000000000	11.000000000000000	-1.000000000000000	0.000000000000000	0.000000000000000
199	1	51.875842805320000	-6.028734005280000	24/07/2012	2012	16:21:19.0	41114.681469907400000	1	0	NaN	1444	0.005000000000000	8.000000000000000	1.000000000000000	0.034320000000000	42.800000000000000
199	1	50.442672285720000	-6.741801158920000	24/07/2012	2012	16:21:19.0	41114.681469907400000	1	0	NaN	1445	0.003000000000000	20.000000000000000	1.000000000000000	0.068640000000000	0.000000000000000
199	1	51.413292562190000	-5.157632491800000	24/07/2012	2012	16:21:19.0	41114.681469907400000	1	0	NaN	1446	0.017000000000000	3.000000000000000	1.000000000000000	0.127270000000000	14.400000000000000
199	1	50.553196075600000	-7.439562543400000	24/07/2012	2012	16:22:16.0	41114.682129629600000	1	1	242	1447	0.000000000000000	14.000000000000000	-1.000000000000000	0.002860000000000	0.000000000000000
199	1	49.796483827440000	-6.750072443440000	24/07/2012	2012	16:22:16.0	41114.682129629600000	1	0	NaN	1448	0.001000000000000	2.000000000000000	-1.000000000000000	0.021450000000000	7.200000000000000
199	1	49.604928839030000	-6.272520446580000	24/07/2012	2012	16:22:16.0	41114.682129629600000	1	0	NaN	1449	0.003000000000000	7.000000000000000	1.000000000000000	0.072930000000000	0.000000000000000
199	1	50.608044948330000	-5.954899328440000	24/07/2012	2012	16:22:16.0	41114.682129629600000	1	0	NaN	1450	0.002000000000000	17.000000000000000	-1.000000000000000	0.044330000000000	0.000000000000000
199	1	51.596086665670000	-6.191195471860000	24/07/2012	2012	16:22:16.0	41114.682129629600000	1	0	NaN	1451	0.009000000000000	1.000000000000000	-1.000000000000000	0.084370000000000	28.400000000000000
199	1	51.001212410910000	-7.262595740950000	24/07/2012	2012	16:22:16.0	41114.682129629600000	1	0	NaN	1452	0.000000000000000	37.000000000000000	-1.000000000000000	0.000000000000000	7.600000000000000
199	1	50.550005443200000	-7.442149414390000	24/07/2012	2012	16:30:47.0	41114.688043981500000	1	1	243	1453	0.000000000000000	14.000000000000000	-1.000000000000000	0.002860000000000	0.000000000000000
199	1	51.160275858100000	-6.834098658370000	24/07/2012	2012	16:30:47.0	41114.688043981500000	1	0	NaN	1454	0.000000000000000	33.000000000000000	-1.000000000000000	0.000000000000000	14.400000000000000
199	1	51.553420843470000	-5.650810965670000	24/07/2012	2012	16:30:47.0	41114.688043981500000	1	0	NaN	1455	0.015000000000000	10.000000000000000	1.000000000000000	0.124410000000000	0.000000000000000
199	1	51.095946359970000	-6.058111302800000	24/07/2012	2012	16:30:47.0	41114.688043981500000	1	0	NaN	1456	0.003000000000000	3.000000000000000	1.000000000000000	0.040040000000000	15.200000000000000
199	1	49.891357657390000	-6.631631895610000	24/07/2012	2012	16:30:47.0	41114.688043981500000	1	0	NaN	1457	0.000000000000000	8.000000000000000	1.000000000000000	0.010010000000000	7.200000000000000
199	1	49.986628907260000	-5.892854815770000	24/07/2012	2012	16:30:47.0	41114.688043981500000	1	0	NaN	1458	0.011000000000000	8.000000000000000	-1.000000000000000	0.138710000000000	14.400000000000000
199	1	50.453749024000000	-7.590646834260000	25/07/2012	2012	4:54:57.0	41115.204826388900000	1	1	244	1459	0.000000000000000	14.000000000000000	-1.000000000000000	0.000000000000000	0.000000000000000
199	1	51.378155006220000	-5.291306530430000	25/07/2012	2012	4:54:57.0	41115.204826388900000	1	0	NaN	1460	0.015000000000000	9.000000000000000	1.000000000000000	0.141570000000000	30.800000000000000
199	1	51.646842064450000	-7.187933522580000	25/07/2012	2012	4:54:57.0	41115.204826388900000	1	0	NaN	1461	0.000000000000000	25.000000000000000	1.000000000000000	0.001430000000000	0.000000000000000
199	1	50.203201479480000	-6.245909554220000	25/07/2012	2012	4:54:57.0	41115.204826388900000	1	0	NaN	1462	0.000000000000000	7.000000000000000	-1.000000000000000	0.004290000000000	14.400000000000000
199	1	51.591180040590000	-7.074785483840000	25/07/2012	2012	4:54:57.0	41115.204826388900000	1	0	NaN	1463	0.000000000000000	19.000000000000000	1.000000000000000	0.000000000000000	14.400000000000000
199	1	49.922365107060000	-6.217462892430000	25/07/2012	2012	4:54:57.0	41115.204826388900000	1	0	NaN	1464	0.001000000000000	15.000000000000000	-1.000000000000000	0.025740000000000	0.000000000000000
199	1	50.366550542000000	-7.659640268940000	25/07/2012	2012	5:17:35.0	41115.220543981500000	1	1	245	1465	0.001000000000000	12.000000000000000	-1.000000000000000	0.005720000000000	7.600000000000000
199	1	51.384372790520000	-5.556258626370000	25/07/2012	2012	5:17:35.0	41115.220543981500000	1	0	NaN	1466	0.000000000000000	14.000000000000000	-1.000000000000000	0.004290000000000	0.000000000000000
199	1	51.901416407340000	-6.845431333910000	25/07/2012	2012	5:17:35.0	41115.220543981500000	1	0	NaN	1467	0.055000000000000	1.000000000000000	-1.000000000000000	0.170170000000000	21.600000000000000
199	1	50.456097975430000	-6.521369151570000	25/07/2012	2012	5:17:35.0	41115.220543981500000	1	0	NaN	1468	0.000000000000000	28.000000000000000	1.000000000000000	0.000000000000000	0.000000000000000
199	1	51.169144793040000	-6.873611553710000	25/07/2012	2012	5:17:35.0	41115.220543981500000	1	0	NaN	1469	0.000000000000000	28.000000000000000	1.000000000000000	0.000000000000000	7.600000000000000
199	1	52.490266350820000	-4.378494217790000	25/07/2012	2012	5:17:35.0	41115.220543981500000	1	0	NaN	1470	0.020000000000000	5.000000000000000	1.000000000000000	0.047190000000000	15.200000000000000
199	1	50.246092967500000	-7.579844730010000	25/07/2012	2012	10:23:58.0	41115.433310185200000	1	1	246	1471	0.005000000000000	3.000000000000000	-1.000000000000000	0.037180000000000	0.000000000000000
199	1	51.793450516110000	-5.272370599410000	25/07/2012	2012	10:23:58.0	41115.433310185200000	1	0	NaN	1472	0.000000000000000	20.000000000000000	-1.000000000000000	0.001430000000000	0.000000000000000
199	1	52.233300444640000	-4.262919672240000	25/07/2012	2012	10:23:58.0	41115.433310185200000	1	0	NaN	1473	NaN	NaN	NaN	NaN	NaN
199	1	51.502721600460000	-5.927065000400000	25/07/2012	2012	10:23:58.0	41115.433310185200000	1	0	NaN	1474	0.002000000000000	3.000000000000000	1.000000000000000	0.031460000000000	14.400000000000000
199	1	51.259886246180000	-6.962342231090000	25/07/2012	2012	10:23:58.0	41115.433310185200000	1	0	NaN	1475	0.000000000000000	24.000000000000000	1.000000000000000	0.000000000000000	0.000000000000000
199	1	50.059199470580000	-6.113257291410000	25/07/2012	2012	10:23:58.0	41115.433310185200000	1	0	NaN	1476	0.004000000000000	7.000000000000000	-1.000000000000000	0.088660000000000	7.200000000000000
199	1	50.248283478300000	-7.574770017340000	25/07/2012	2012	10:28:27.0	41115.436423611100000	1	1	247	1477	0.007000000000000	2.000000000000000	-1.000000000000000	0.051480000000000	0.000000000000000
199	1	49.883219414590000	-5.920733030770000	25/07/2012	2012	10:28:27.0	41115.436423611100000	1	0	NaN	1478	0.023000000000000	3.000000000000000	-1.000000000000000	0.194480000000000	14.400000000000000
199	1	51.322570277250000	-7.710692667640000	25/07/2012	2012	10:28:27.0	41115.436423611100000	1	0	NaN	1479	0.000000000000000	25.000000000000000	1.000000000000000	0.000000000000000	0.000000000000000
199	1	51.886837338960000	-5.220858307680000	25/07/2012	2012	10:28:27.0	41115.436423611100000	1	0	NaN	1480	NaN	NaN	NaN	NaN	NaN
199	1	50.114487855410000	-6.140058976520000	25/07/2012	2012	10:28:27.0	41115.436423611100000	1	0	NaN	1481	0.003000000000000	3.000000000000000	-1.000000000000000	0.080080000000000	28.400000000000000
199	1	51.358085960950000	-6.476770967990000	25/07/2012	2012	10:28:27.0	41115.436423611100000	1	0	NaN	1482	0.014000000000000	4.000000000000000	1.000000000000000	0.107250000000000	14.400000000000000
199	1	50.320501624100000	-7.212718960750000	25/07/2012	2012	12:02:22.0	41115.501643518500000	1	1	248	1483	0.000000000000000	8.000000000000000	1.000000000000000	0.001430000000000	0.000000000000000
199	1	50.771154778820000	-6.803739884670000	25/07/2012	2012	12:02:22.0	41115.501643518500000	1	0	NaN	1484	0.001000000000000	4.000000000000000	-1.000000000000000	0.014300000000000	0.000000000000000
199	1	50.553108566010000	-7.513881897230000	25/07/2012	2012	12:02:22.0	41115.501643518500000	1	0	NaN	1485	0.000000000000000	17.000000000000000	-1.000000000000000	0.000000000000000	0.000000000000000
199	1	50.286382201220000	-5.691693759140000	25/07/2012	2012	12:02:22.0	41115.501643518500000	1	0	NaN	1486	0.005000000000000	11.000000000000000	-1.000000000000000	0.075790000000000	0.000000000000000
199	1	51.490008443810000	-6.321724216520000	25/07/2012	2012	12:02:22.0	41115.501643518500000	1	0	NaN	1487	0.012000000000000	1.000000000000000	-1.000000000000000	0.080080000000000	42.800000000000000
199	1	51.232059762010000	-7.380820107050000	25/07/2012	2012	12:02:22.0	41115.501643518500000	1	0	NaN	1488	0.000000000000000	44.000000000000000	1.000000000000000	0.000000000000000	7.200000000000000
199	1	50.868793902900000	-6.761530618100000	25/07/2012	2012	13:44:43.0	41115.572719907400000	1	1	249	1489	0.001000000000000	6.000000000000000	-1.000000000000000	0.010010000000000	0.000000000000000
199	1	51.151566627330000	-7.431442841250000	25/07/2012	2012	13:44:43.0	41115.572719907400000	1	0	NaN	1490	0.000000000000000	48.000000000000000	1.000000000000000	0.000000000000000	0.000000000000000
199	1	49.758980047900000	-5.929540597140000	25/07/2012	2012	13:44:43.0	41115.572719907400000	1	0	NaN	1491	0.032000000000000	5.000000000000000	1.000000000000000	0.185900000000000	14.400000000000000
199	1	51.688000998240000	-6.790259199580000	25/07/2012	2012	13:44:43.0	41115.572719907400000	1	0	NaN	1492	0.009000000000000	5.000000000000000	-1.000000000000000	0.037180000000000	21.600000000000000
199	1	50.522785983260000	-5.142368688750000	25/07/2012	2012	13:44:43.0	41115.572719907400000	1	0	NaN	1493	0.011000000000000	4.000000000000000	-1.000000000000000	0.120120000000000	7.600000000000000
199	1	50.172178047350000	-6.635848044420000	25/07/2012	2012	13:44:43.0	41115.572719907400000	1	0	NaN	1494	0.001000000000000	14.000000000000000	1.000000000000000	0.032890000000000	7.600000000000000
199	1	50.873756000000000	-6.718376000000000	25/07/2012	2012	13:50:11.0	41115.576516203700000	1	1	250	1495	0.002000000000000	4.000000000000000	-1.000000000000000	0.025740000000000	14.400000000000000
199	1	49.988630563810000	-5.401197190370000	25/07/2012	2012	13:50:11.0	41115.576516203700000	1	0	NaN	1496	0.020000000000000	9.000000000000000	-1.000000000000000	0.201630000000000	14.400000000000000
199	1	51.447255181090000	-6.850351207460000	25/07/2012	2012	13:50:11.0	41115.576516203700000	1	0	NaN	1497	0.006000000000000	8.000000000000000	1.000000000000000	0.061490000000000	7.200000000000000
199	1	51.340537144200000	-5.537789615960000	25/07/2012	2012	13:50:11.0	41115.576516203700000	1	0	NaN	1498	0.000000000000000	10.000000000000000	-1.000000000000000	0.001430000000000	7.200000000000000
199	1	51.091262724560000	-4.981657999650000	25/07/2012	2012	13:50:11.0	41115.576516203700000	1	0	NaN	1499	0.009000000000000	12.000000000000000	1.000000000000000	0.127270000000000	14.400000000000000
199	1	50.963753504100000	-7.575864428610000	25/07/2012	2012	13:50:11.0	41115.576516203700000	1	0	NaN	1500	0.010000000000000	46.000000000000000	-1.000000000000000	0.048620000000000	7.600000000000000
200	1	51.230067232100000	-6.509224133130000	24/07/2012	2012	18:39:11.0	41114.777210648100000	1	1	251	1501	0.002000000000000	13.000000000000000	1.000000000000000	0.012870000000000	14.400000000000000
200	1	51.244881946970000	-7.109992873550000	24/07/2012	2012	18:39:11.0	41114.777210648100000	1	0	NaN	1502	0.000000000000000	38.000000000000000	1.000000000000000	0.000000000000000	0.000000000000000
200	1	49.833839246050000	-6.887646602080000	24/07/2012	2012	18:39:11.0	41114.777210648100000	1	0	NaN	1503	0.003000000000000	1.000000000000000	1.000000000000000	0.075790000000000	7.600000000000000
200	1	50.561069564070000	-5.725960984930000	24/07/2012	2012	18:39:11.0	41114.777210648100000	1	0	NaN	1504	0.008000000000000	12.000000000000000	1.000000000000000	0.114400000000000	15.200000000000000
200	1	52.172032476480000	-5.001928889830000	24/07/2012	2012	18:39:11.0	41114.777210648100000	1	0	NaN	1505	0.007000000000000	1.000000000000000	-1.000000000000000	0.051480000000000	0.000000000000000
200	1	50.990947817590000	-5.626226042390000	24/07/2012	2012	18:39:11.0	41114.777210648100000	1	0	NaN	1506	0.000000000000000	18.000000000000000	-1.000000000000000	0.008580000000000	0.000000000000000
200	1	51.235618393800000	-7.152972433790000	25/07/2012	2012	9:07:54.0	41115.380486111100000	1	1	252	1507	0.000000000000000	33.000000000000000	1.000000000000000	0.000000000000000	7.600000000000000
200	1	50.308353826850000	-5.988330023050000	25/07/2012	2012	9:07:54.0	41115.380486111100000	1	0	NaN	1508	0.007000000000000	4.000000000000000	1.000000000000000	0.117260000000000	14.400000000000000
200	1	50.740758797180000	-4.816156627330000	25/07/2012	2012	9:07:54.0	41115.380486111100000	1	0	NaN	1509	0.006000000000000	5.000000000000000	-1.000000000000000	0.138710000000000	8.400000000000000
200	1	52.212624020140000	-4.177558615200000	25/07/2012	2012	9:07:54.0	41115.380486111100000	1	0	NaN	1510	NaN	NaN	NaN	NaN	NaN
200	1	50.465392222900000	-7.158968011740000	25/07/2012	2012	9:07:54.0	41115.380486111100000	1	0	NaN	1511	0.002000000000000	2.000000000000000	1.000000000000000	0.017160000000000	0.000000000000000
200	1	49.877372908500000	-6.321666480120000	25/07/2012	2012	9:07:54.0	41115.380486111100000	1	0	NaN	1512	0.017000000000000	7.000000000000000	-1.000000000000000	0.150150000000000	15.200000000000000
200	1	51.235134161800000	-7.147764265860000	25/07/2012	2012	9:10:02.0	41115.381967592600000	1	1	253	1513	0.000000000000000	33.000000000000000	1.000000000000000	0.000000000000000	7.600000000000000
200	1	51.473520365530000	-6.897077550800000	25/07/2012	2012	9:10:02.0	41115.381967592600000	1	0	NaN	1514	0.003000000000000	11.000000000000000	1.000000000000000	0.024310000000000	14.400000000000000
200	1	50.255418729100000	-5.424474926760000	25/07/2012	2012	9:10:02.0	41115.381967592600000	1	0	NaN	1515	0.005000000000000	8.000000000000000	-1.000000000000000	0.044330000000000	0.000000000000000
200	1	50.524076295040000	-6.381919519940000	25/07/2012	2012	9:10:02.0	41115.381967592600000	1	0	NaN	1516	0.000000000000000	29.000000000000000	1.000000000000000	0.000000000000000	0.000000000000000
200	1	51.682138314750000	-7.639955467320000	25/07/2012	2012	9:10:02.0	41115.381967592600000	1	0	NaN	1517	0.003000000000000	4.000000000000000	1.000000000000000	0.012870000000000	8.400000000000000
200	1	50.322514202160000	-6.425526000940000	25/07/2012	2012	9:10:02.0	41115.381967592600000	1	0	NaN	1518	0.000000000000000	20.000000000000000	1.000000000000000	0.012870000000000	7.200000000000000
201	1	51.514198288800000	-5.362253817130000	24/07/2012	2012	12:28:11.0	41114.519571759300000	0	1	254	1519	0.014000000000000	6.000000000000000	1.000000000000000	0.107250000000000	35.600000000000000
201	1	51.601008913430000	-7.439177573160000	24/07/2012	2012	12:28:11.0	41114.519571759300000	0	0	NaN	1520	0.004000000000000	17.000000000000000	1.000000000000000	0.025740000000000	7.200000000000000
201	1	51.383957869450000	-5.202021810130000	24/07/2012	2012	12:28:11.0	41114.519571759300000	0	0	NaN	1521	0.028000000000000	7.000000000000000	1.000000000000000	0.173030000000000	28.400000000000000
201	1	49.745685529740000	-6.670819212160000	24/07/2012	2012	12:28:11.0	41114.519571759300000	0	0	NaN	1522	0.001000000000000	2.000000000000000	-1.000000000000000	0.017160000000000	7.200000000000000
201	1	50.412168987970000	-5.441621005540000	24/07/2012	2012	12:28:11.0	41114.519571759300000	0	0	NaN	1523	0.099000000000000	1.000000000000000	-1.000000000000000	0.270270000000000	21.600000000000000
201	1	50.190367429520000	-6.892286791210000	24/07/2012	2012	12:28:11.0	41114.519571759300000	0	0	NaN	1524	0.000000000000000	24.000000000000000	-1.000000000000000	0.000000000000000	0.000000000000000
201	1	51.237798605300000	-5.298648972420000	24/07/2012	2012	13:14:47.0	41114.551932870400000	0	1	255	1525	0.006000000000000	2.000000000000000	1.000000000000000	0.092950000000000	7.200000000000000
201	1	52.484247375390000	-4.757516851500000	24/07/2012	2012	13:14:47.0	41114.551932870400000	0	0	NaN	1526	0.020000000000000	7.000000000000000	1.000000000000000	0.045760000000000	35.600000000000000
201	1	49.913840401280000	-6.823451815590000	24/07/2012	2012	13:14:47.0	41114.551932870400000	0	0	NaN	1527	0.004000000000000	1.000000000000000	-1.000000000000000	0.105820000000000	30.800000000000000
201	1	50.957988613180000	-5.060177249470000	24/07/2012	2012	13:14:47.0	41114.551932870400000	0	0	NaN	1528	0.003000000000000	2.000000000000000	1.000000000000000	0.074360000000000	7.200000000000000
201	1	50.186867890640000	-6.382713641920000	24/07/2012	2012	13:14:47.0	41114.551932870400000	0	0	NaN	1529	0.003000000000000	7.000000000000000	1.000000000000000	0.078650000000000	15.200000000000000
201	1	49.757109960660000	-7.013463402190000	24/07/2012	2012	13:14:47.0	41114.551932870400000	0	0	NaN	1530	0.004000000000000	11.000000000000000	1.000000000000000	0.084370000000000	0.000000000000000
201	1	50.589884292300000	-5.236029289190000	24/07/2012	2012	15:07:53.0	41114.630474537000000	0	1	256	1531	0.015000000000000	3.000000000000000	1.000000000000000	0.154440000000000	24.800000000000000
201	1	51.155479953460000	-5.340360506480000	24/07/2012	2012	15:07:53.0	41114.630474537000000	0	0	NaN	1532	0.002000000000000	1.000000000000000	-1.000000000000000	0.052910000000000	14.400000000000000
201	1	50.868678283720000	-5.702016449330000	24/07/2012	2012	15:07:53.0	41114.630474537000000	0	0	NaN	1533	0.002000000000000	11.000000000000000	-1.000000000000000	0.051480000000000	7.600000000000000
201	1	51.195389372300000	-6.466191257890000	24/07/2012	2012	15:07:53.0	41114.630474537000000	0	0	NaN	1534	0.003000000000000	14.000000000000000	-1.000000000000000	0.025740000000000	7.200000000000000
201	1	51.166072575610000	-6.511471802940000	24/07/2012	2012	15:07:53.0	41114.630474537000000	0	0	NaN	1535	0.003000000000000	18.000000000000000	-1.000000000000000	0.028600000000000	21.600000000000000
201	1	52.416493036650000	-4.800236489510000	24/07/2012	2012	15:07:53.0	41114.630474537000000	0	0	NaN	1536	0.031000000000000	5.000000000000000	1.000000000000000	0.107250000000000	21.600000000000000
201	1	50.589831313500000	-5.236374390920000	24/07/2012	2012	15:07:59.0	41114.630543981500000	0	1	257	1537	0.015000000000000	3.000000000000000	1.000000000000000	0.154440000000000	24.800000000000000
201	1	50.644505762160000	-7.324025012930000	24/07/2012	2012	15:07:59.0	41114.630543981500000	0	0	NaN	1538	0.002000000000000	15.000000000000000	-1.000000000000000	0.024310000000000	0.000000000000000
201	1	50.546403273050000	-5.681727665170000	24/07/2012	2012	15:07:59.0	41114.630543981500000	0	0	NaN	1539	0.022000000000000	10.000000000000000	1.000000000000000	0.153010000000000	24.800000000000000
201	1	51.420059028550000	-5.322578090520000	24/07/2012	2012	15:07:59.0	41114.630543981500000	0	0	NaN	1540	0.009000000000000	10.000000000000000	1.000000000000000	0.122980000000000	8.400000000000000
201	1	50.912185227520000	-6.614383642030000	24/07/2012	2012	15:07:59.0	41114.630543981500000	0	0	NaN	1541	0.010000000000000	5.000000000000000	-1.000000000000000	0.080080000000000	16.800000000000000
201	1	50.895434616250000	-6.098818556350000	24/07/2012	2012	15:07:59.0	41114.630543981500000	0	0	NaN	1542	0.000000000000000	12.000000000000000	1.000000000000000	0.001430000000000	0.000000000000000
201	1	50.557190817800000	-5.236236283830000	24/07/2012	2012	15:19:24.0	41114.638472222200000	0	1	258	1543	0.016000000000000	1.000000000000000	1.000000000000000	0.175890000000000	16.800000000000000
201	1	50.601784278730000	-5.495948469030000	24/07/2012	2012	15:19:24.0	41114.638472222200000	0	0	NaN	1544	0.002000000000000	15.000000000000000	1.000000000000000	0.040040000000000	24.800000000000000
201	1	50.877025172120000	-5.664630052490000	24/07/2012	2012	15:19:24.0	41114.638472222200000	0	0	NaN	1545	0.001000000000000	11.000000000000000	-1.000000000000000	0.032890000000000	0.000000000000000
201	1	50.570304449980000	-5.971427096910000	24/07/2012	2012	15:19:24.0	41114.638472222200000	0	0	NaN	1546	0.002000000000000	19.000000000000000	1.000000000000000	0.060060000000000	15.200000000000000
201	1	51.144252190610000	-6.018671328250000	24/07/2012	2012	15:19:24.0	41114.638472222200000	0	0	NaN	1547	0.003000000000000	5.000000000000000	1.000000000000000	0.045760000000000	7.200000000000000
201	1	50.369851850660000	-7.023552316180000	24/07/2012	2012	15:19:24.0	41114.638472222200000	0	0	NaN	1548	0.000000000000000	14.000000000000000	1.000000000000000	0.001430000000000	0.000000000000000
201	1	50.491349336700000	-5.384244980750000	24/07/2012	2012	15:57:52.0	41114.665185185200000	0	1	259	1549	0.036000000000000	3.000000000000000	1.000000000000000	0.208780000000000	46.000000000000000
201	1	51.437992749460000	-6.792098686250000	24/07/2012	2012	15:57:52.0	41114.665185185200000	0	0	NaN	1550	0.003000000000000	13.000000000000000	1.000000000000000	0.028600000000000	28.400000000000000
201	1	51.722113470230000	-5.429484614380000	24/07/2012	2012	15:57:52.0	41114.665185185200000	0	0	NaN	1551	0.007000000000000	9.000000000000000	-1.000000000000000	0.108680000000000	14.400000000000000
201	1	50.429850074250000	-6.716704311310000	24/07/2012	2012	15:57:52.0	41114.665185185200000	0	0	NaN	1552	0.005000000000000	22.000000000000000	1.000000000000000	0.098670000000000	7.600000000000000
201	1	50.809362311100000	-6.576577884160000	24/07/2012	2012	15:57:52.0	41114.665185185200000	0	0	NaN	1553	0.006000000000000	4.000000000000000	1.000000000000000	0.050050000000000	0.000000000000000
201	1	50.872123277990000	-5.676306257330000	24/07/2012	2012	15:57:52.0	41114.665185185200000	0	0	NaN	1554	0.002000000000000	11.000000000000000	-1.000000000000000	0.041470000000000	15.200000000000000
201	1	50.489637386700000	-5.395871436280000	24/07/2012	2012	15:59:27.0	41114.666284722200000	0	1	260	1555	0.039000000000000	4.000000000000000	1.000000000000000	0.221650000000000	28.400000000000000
201	1	51.829097149170000	-5.357136643430000	24/07/2012	2012	15:59:27.0	41114.666284722200000	0	0	NaN	1556	0.003000000000000	18.000000000000000	-1.000000000000000	0.035750000000000	21.600000000000000
201	1	51.199844252160000	-6.661350159640000	24/07/2012	2012	15:59:27.0	41114.666284722200000	0	0	NaN	1557	0.000000000000000	23.000000000000000	1.000000000000000	0.000000000000000	7.200000000000000
201	1	51.536141361940000	-7.115002608760000	24/07/2012	2012	15:59:27.0	41114.666284722200000	0	0	NaN	1558	0.000000000000000	27.000000000000000	1.000000000000000	0.000000000000000	7.200000000000000
201	1	50.760388871000000	-5.426087677010000	24/07/2012	2012	15:59:27.0	41114.666284722200000	0	0	NaN	1559	0.003000000000000	4.000000000000000	1.000000000000000	0.070070000000000	0.000000000000000
201	1	51.173399602640000	-5.204143029300000	24/07/2012	2012	15:59:27.0	41114.666284722200000	0	0	NaN	1560	0.002000000000000	8.000000000000000	1.000000000000000	0.048620000000000	7.200000000000000
201	1	50.498441535800000	-5.422103724980000	24/07/2012	2012	16:03:03.0	41114.668784722200000	0	1	261	1561	0.032000000000000	7.000000000000000	1.000000000000000	0.214500000000000	14.400000000000000
201	1	50.848069862060000	-7.185118746550000	24/07/2012	2012	16:03:03.0	41114.668784722200000	0	0	NaN	1562	0.001000000000000	24.000000000000000	-1.000000000000000	0.004290000000000	7.600000000000000
201	1	51.606945632250000	-7.287588837800000	24/07/2012	2012	16:03:03.0	41114.668784722200000	0	0	NaN	1563	0.003000000000000	24.000000000000000	1.000000000000000	0.011440000000000	14.400000000000000
201	1	52.253193415550000	-4.859119411020000	24/07/2012	2012	16:03:03.0	41114.668784722200000	0	0	NaN	1564	0.009000000000000	5.000000000000000	-1.000000000000000	0.045760000000000	21.600000000000000
201	1	51.126033660160000	-5.449170568180000	24/07/2012	2012	16:03:03.0	41114.668784722200000	0	0	NaN	1565	0.002000000000000	7.000000000000000	-1.000000000000000	0.038610000000000	0.000000000000000
201	1	51.016709527400000	-7.678891727620000	24/07/2012	2012	16:03:03.0	41114.668784722200000	0	0	NaN	1566	0.002000000000000	40.000000000000000	1.000000000000000	0.015730000000000	15.200000000000000
201	1	50.502357772900000	-5.428663143510000	24/07/2012	2012	16:04:51.0	41114.670034722200000	0	1	262	1567	0.032000000000000	7.000000000000000	1.000000000000000	0.214500000000000	23.200000000000000
201	1	50.738034937110000	-6.259879831380000	24/07/2012	2012	16:04:51.0	41114.670034722200000	0	0	NaN	1568	0.000000000000000	18.000000000000000	1.000000000000000	0.000000000000000	0.000000000000000
201	1	51.277249829840000	-5.785785164310000	24/07/2012	2012	16:04:51.0	41114.670034722200000	0	0	NaN	1569	0.001000000000000	21.000000000000000	1.000000000000000	0.021450000000000	0.000000000000000
201	1	52.319905260900000	-4.526508948490000	24/07/2012	2012	16:04:51.0	41114.670034722200000	0	0	NaN	1570	0.013000000000000	8.000000000000000	1.000000000000000	0.064350000000000	14.400000000000000
201	1	52.541314577600000	-4.139546440820000	24/07/2012	2012	16:04:51.0	41114.670034722200000	0	0	NaN	1571	0.002000000000000	19.000000000000000	1.000000000000000	0.008580000000000	0.000000000000000
201	1	52.608391953920000	-4.114909360980000	24/07/2012	2012	16:04:51.0	41114.670034722200000	0	0	NaN	1572	NaN	NaN	NaN	NaN	NaN
201	1	50.503356772000000	-5.428700016660000	24/07/2012	2012	16:06:13.0	41114.670983796300000	0	1	263	1573	0.021000000000000	7.000000000000000	1.000000000000000	0.177320000000000	23.200000000000000
201	1	50.725869851890000	-5.982740105130000	24/07/2012	2012	16:06:13.0	41114.670983796300000	0	0	NaN	1574	0.002000000000000	15.000000000000000	-1.000000000000000	0.044330000000000	7.200000000000000
201	1	50.948225609560000	-5.301525986580000	24/07/2012	2012	16:06:13.0	41114.670983796300000	0	0	NaN	1575	0.002000000000000	4.000000000000000	-1.000000000000000	0.042900000000000	0.000000000000000
201	1	51.869711617270000	-6.181654059900000	24/07/2012	2012	16:06:13.0	41114.670983796300000	0	0	NaN	1576	0.028000000000000	4.000000000000000	1.000000000000000	0.092950000000000	14.400000000000000
201	1	50.520140536850000	-5.113458326720000	24/07/2012	2012	16:06:13.0	41114.670983796300000	0	0	NaN	1577	0.006000000000000	5.000000000000000	-1.000000000000000	0.077220000000000	0.000000000000000
201	1	50.668501214090000	-6.470742443250000	24/07/2012	2012	16:06:13.0	41114.670983796300000	0	0	NaN	1578	0.000000000000000	18.000000000000000	1.000000000000000	0.000000000000000	0.000000000000000
201	1	50.496061309100000	-5.430855312340000	24/07/2012	2012	16:10:26.0	41114.673912037000000	0	1	264	1579	0.032000000000000	7.000000000000000	1.000000000000000	0.214500000000000	21.600000000000000
201	1	51.687493414040000	-6.619826190990000	24/07/2012	2012	16:10:26.0	41114.673912037000000	0	0	NaN	1580	0.016000000000000	1.000000000000000	-1.000000000000000	0.068640000000000	21.600000000000000
201	1	51.467013841300000	-6.674349246540000	24/07/2012	2012	16:10:26.0	41114.673912037000000	0	0	NaN	1581	0.007000000000000	5.000000000000000	1.000000000000000	0.041470000000000	14.400000000000000
201	1	51.529538401850000	-7.293528076120000	24/07/2012	2012	16:10:26.0	41114.673912037000000	0	0	NaN	1582	0.000000000000000	28.000000000000000	1.000000000000000	0.000000000000000	7.200000000000000
201	1	50.578194963250000	-7.312648470260000	24/07/2012	2012	16:10:26.0	41114.673912037000000	0	0	NaN	1583	0.000000000000000	10.000000000000000	-1.000000000000000	0.000000000000000	0.000000000000000
201	1	51.605096707070000	-7.054563320600000	24/07/2012	2012	16:10:26.0	41114.673912037000000	0	0	NaN	1584	0.000000000000000	23.000000000000000	1.000000000000000	0.000000000000000	7.200000000000000
201	1	50.499283465100000	-5.432526103020000	24/07/2012	2012	16:12:26.0	41114.675300925900000	0	1	265	1585	0.032000000000000	7.000000000000000	1.000000000000000	0.214500000000000	21.600000000000000
201	1	51.523598637050000	-6.327205113260000	24/07/2012	2012	16:12:26.0	41114.675300925900000	0	0	NaN	1586	0.011000000000000	6.000000000000000	-1.000000000000000	0.075790000000000	28.400000000000000
201	1	52.276375603370000	-4.743530287070000	24/07/2012	2012	16:12:26.0	41114.675300925900000	0	0	NaN	1587	0.018000000000000	1.000000000000000	1.000000000000000	0.085800000000000	14.400000000000000
201	1	51.209369059830000	-7.637181549310000	24/07/2012	2012	16:12:26.0	41114.675300925900000	0	0	NaN	1588	0.000000000000000	35.000000000000000	1.000000000000000	0.000000000000000	7.200000000000000
201	1	50.705518286950000	-7.155230005710000	24/07/2012	2012	16:12:26.0	41114.675300925900000	0	0	NaN	1589	0.000000000000000	13.000000000000000	-1.000000000000000	0.000000000000000	0.000000000000000
201	1	51.477803791620000	-7.019971741870000	24/07/2012	2012	16:12:26.0	41114.675300925900000	0	0	NaN	1590	0.000000000000000	24.000000000000000	1.000000000000000	0.000000000000000	7.200000000000000
201	1	50.495551814800000	-5.434344657800000	24/07/2012	2012	16:13:34.0	41114.676087963000000	0	1	266	1591	0.032000000000000	7.000000000000000	1.000000000000000	0.214500000000000	21.600000000000000
201	1	49.816368854420000	-5.948838313460000	24/07/2012	2012	16:13:34.0	41114.676087963000000	0	0	NaN	1592	0.025000000000000	1.000000000000000	1.000000000000000	0.174460000000000	21.600000000000000
201	1	51.039362207100000	-7.573211156610000	24/07/2012	2012	16:13:34.0	41114.676087963000000	0	0	NaN	1593	0.012000000000000	44.000000000000000	1.000000000000000	0.048620000000000	0.000000000000000
201	1	50.511682576110000	-6.332169326050000	24/07/2012	2012	16:13:34.0	41114.676087963000000	0	0	NaN	1594	0.000000000000000	31.000000000000000	1.000000000000000	0.000000000000000	0.000000000000000
201	1	50.780289355100000	-5.113183729200000	24/07/2012	2012	16:13:34.0	41114.676087963000000	0	0	NaN	1595	0.002000000000000	11.000000000000000	1.000000000000000	0.062920000000000	0.000000000000000
201	1	51.197341217330000	-7.214142737630000	24/07/2012	2012	16:13:34.0	41114.676087963000000	0	0	NaN	1596	0.000000000000000	45.000000000000000	-1.000000000000000	0.000000000000000	0.000000000000000
201	1	50.493179173100000	-5.433196711060000	24/07/2012	2012	16:14:53.0	41114.677002314800000	0	1	267	1597	0.032000000000000	7.000000000000000	1.000000000000000	0.214500000000000	21.600000000000000
201	1	51.274820755090000	-5.050728225270000	24/07/2012	2012	16:14:53.0	41114.677002314800000	0	0	NaN	1598	0.004000000000000	10.000000000000000	1.000000000000000	0.071500000000000	7.200000000000000
201	1	50.744337485770000	-5.407899583830000	24/07/2012	2012	16:14:53.0	41114.677002314800000	0	0	NaN	1599	0.002000000000000	7.000000000000000	1.000000000000000	0.047190000000000	7.200000000000000
201	1	49.778655958410000	-5.924979109000000	24/07/2012	2012	16:14:53.0	41114.677002314800000	0	0	NaN	1600	0.033000000000000	2.000000000000000	1.000000000000000	0.184470000000000	21.600000000000000
201	1	51.714258319030000	-6.025953162550000	24/07/2012	2012	16:14:53.0	41114.677002314800000	0	0	NaN	1601	0.002000000000000	5.000000000000000	1.000000000000000	0.025740000000000	21.600000000000000
201	1	50.924739919180000	-4.832156192120000	24/07/2012	2012	16:14:53.0	41114.677002314800000	0	0	NaN	1602	0.012000000000000	2.000000000000000	1.000000000000000	0.130130000000000	21.600000000000000
201	1	50.489804187700000	-5.442745428560000	24/07/2012	2012	16:24:43.0	41114.683831018500000	0	1	268	1603	0.049000000000000	6.000000000000000	1.000000000000000	0.258830000000000	38.400000000000000
201	1	50.384265833160000	-6.391776253540000	24/07/2012	2012	16:24:43.0	41114.683831018500000	0	0	NaN	1604	0.000000000000000	25.000000000000000	1.000000000000000	0.001430000000000	0.000000000000000
201	1	52.148850303710000	-5.320039275720000	24/07/2012	2012	16:24:43.0	41114.683831018500000	0	0	NaN	1605	0.000000000000000	15.000000000000000	-1.000000000000000	0.002860000000000	7.200000000000000
201	1	51.437839307830000	-7.554001596060000	24/07/2012	2012	16:24:43.0	41114.683831018500000	0	0	NaN	1606	0.000000000000000	23.000000000000000	1.000000000000000	0.000000000000000	0.000000000000000
201	1	50.904874069000000	-6.428714369590000	24/07/2012	2012	16:24:43.0	41114.683831018500000	0	0	NaN	1607	0.012000000000000	1.000000000000000	1.000000000000000	0.054340000000000	0.000000000000000
201	1	51.375942456490000	-5.649138427980000	24/07/2012	2012	16:24:43.0	41114.683831018500000	0	0	NaN	1608	0.002000000000000	20.000000000000000	-1.000000000000000	0.031460000000000	14.400000000000000
201	1	50.494320892600000	-5.473161888270000	24/07/2012	2012	17:31:02.0	41114.729884259300000	0	1	269	1609	0.037000000000000	7.000000000000000	1.000000000000000	0.235950000000000	14.400000000000000
201	1	50.922017194370000	-6.673169742450000	24/07/2012	2012	17:31:02.0	41114.729884259300000	0	0	NaN	1610	0.007000000000000	7.000000000000000	-1.000000000000000	0.062920000000000	7.200000000000000
201	1	51.793375011540000	-5.179933553300000	24/07/2012	2012	17:31:02.0	41114.729884259300000	0	0	NaN	1611	0.000000000000000	22.000000000000000	-1.000000000000000	0.000000000000000	0.000000000000000
201	1	51.669095700180000	-6.747967339970000	24/07/2012	2012	17:31:02.0	41114.729884259300000	0	0	NaN	1612	0.018000000000000	5.000000000000000	-1.000000000000000	0.057200000000000	21.600000000000000
201	1	50.970218871710000	-6.514698315070000	24/07/2012	2012	17:31:02.0	41114.729884259300000	0	0	NaN	1613	0.002000000000000	8.000000000000000	-1.000000000000000	0.024310000000000	7.600000000000000
201	1	50.700701334200000	-5.627405350100000	24/07/2012	2012	17:31:02.0	41114.729884259300000	0	0	NaN	1614	0.003000000000000	4.000000000000000	1.000000000000000	0.060060000000000	8.400000000000000
201	1	50.494893993800000	-5.473519515870000	24/07/2012	2012	17:31:51.0	41114.730451388900000	0	1	270	1615	0.037000000000000	7.000000000000000	1.000000000000000	0.235950000000000	14.400000000000000
201	1	49.760187513220000	-6.310699072070000	24/07/2012	2012	17:31:51.0	41114.730451388900000	0	0	NaN	1616	0.007000000000000	0.000000000000000	1.000000000000000	0.110110000000000	28.400000000000000
201	1	50.690424457310000	-5.054278323680000	24/07/2012	2012	17:31:51.0	41114.730451388900000	0	0	NaN	1617	0.007000000000000	4.000000000000000	1.000000000000000	0.117260000000000	8.400000000000000
201	1	49.972141148880000	-6.486213464190000	24/07/2012	2012	17:31:51.0	41114.730451388900000	0	0	NaN	1618	0.006000000000000	4.000000000000000	-1.000000000000000	0.118690000000000	23.200000000000000
201	1	50.477467274570000	-5.113547444530000	24/07/2012	2012	17:31:51.0	41114.730451388900000	0	0	NaN	1619	0.001000000000000	8.000000000000000	-1.000000000000000	0.022880000000000	0.000000000000000
201	1	51.432280475940000	-5.573460763430000	24/07/2012	2012	17:31:51.0	41114.730451388900000	0	0	NaN	1620	0.003000000000000	18.000000000000000	1.000000000000000	0.038610000000000	7.200000000000000
201	1	50.495657293800000	-5.470731312060000	24/07/2012	2012	17:33:57.0	41114.731909722200000	0	1	271	1621	0.037000000000000	7.000000000000000	1.000000000000000	0.235950000000000	14.400000000000000
201	1	52.547067880870000	-4.123921838310000	24/07/2012	2012	17:33:57.0	41114.731909722200000	0	0	NaN	1622	0.002000000000000	19.000000000000000	1.000000000000000	0.010010000000000	0.000000000000000
201	1	50.417030244380000	-5.762430892020000	24/07/2012	2012	17:33:57.0	41114.731909722200000	0	0	NaN	1623	0.035000000000000	1.000000000000000	1.000000000000000	0.203060000000000	23.200000000000000
201	1	50.915988896790000	-6.922850016670000	24/07/2012	2012	17:33:57.0	41114.731909722200000	0	0	NaN	1624	0.000000000000000	17.000000000000000	-1.000000000000000	0.000000000000000	0.000000000000000
201	1	51.492225596920000	-6.648172095250000	24/07/2012	2012	17:33:57.0	41114.731909722200000	0	0	NaN	1625	0.021000000000000	2.000000000000000	1.000000000000000	0.082940000000000	7.200000000000000
201	1	49.973143942710000	-5.388975994710000	24/07/2012	2012	17:33:57.0	41114.731909722200000	0	0	NaN	1626	0.016000000000000	8.000000000000000	-1.000000000000000	0.140140000000000	7.200000000000000
201	1	50.496475591100000	-5.467298077480000	24/07/2012	2012	17:35:47.0	41114.733182870400000	0	1	272	1627	0.037000000000000	7.000000000000000	1.000000000000000	0.235950000000000	14.400000000000000
201	1	51.245084626030000	-7.100571184230000	24/07/2012	2012	17:35:47.0	41114.733182870400000	0	0	NaN	1628	0.000000000000000	37.000000000000000	1.000000000000000	0.001430000000000	14.400000000000000
201	1	51.114604974890000	-6.466043055820000	24/07/2012	2012	17:35:47.0	41114.733182870400000	0	0	NaN	1629	0.000000000000000	17.000000000000000	-1.000000000000000	0.001430000000000	15.200000000000000
201	1	51.066326204060000	-6.422671005600000	24/07/2012	2012	17:35:47.0	41114.733182870400000	0	0	NaN	1630	0.000000000000000	11.000000000000000	-1.000000000000000	0.000000000000000	7.200000000000000
201	1	50.194896015740000	-6.026250351190000	24/07/2012	2012	17:35:47.0	41114.733182870400000	0	0	NaN	1631	0.009000000000000	5.000000000000000	1.000000000000000	0.127270000000000	42.800000000000000
201	1	50.359070462790000	-6.953982550780000	24/07/2012	2012	17:35:47.0	41114.733182870400000	0	0	NaN	1632	0.001000000000000	17.000000000000000	1.000000000000000	0.010010000000000	0.000000000000000
201	1	50.492828982300000	-5.453847872900000	24/07/2012	2012	17:38:31.0	41114.735081018500000	0	1	273	1633	0.035000000000000	7.000000000000000	1.000000000000000	0.225940000000000	38.400000000000000
201	1	50.855730524670000	-5.055538764250000	24/07/2012	2012	17:38:31.0	41114.735081018500000	0	0	NaN	1634	0.001000000000000	11.000000000000000	1.000000000000000	0.034320000000000	0.000000000000000
201	1	50.170226583600000	-6.441142131520000	24/07/2012	2012	17:38:31.0	41114.735081018500000	0	0	NaN	1635	0.003000000000000	8.000000000000000	1.000000000000000	0.080080000000000	15.200000000000000
201	1	51.397720121750000	-5.744432825930000	24/07/2012	2012	17:38:31.0	41114.735081018500000	0	0	NaN	1636	0.005000000000000	22.000000000000000	-1.000000000000000	0.068640000000000	7.200000000000000
201	1	51.213151076820000	-5.735676843850000	24/07/2012	2012	17:38:31.0	41114.735081018500000	0	0	NaN	1637	0.002000000000000	22.000000000000000	1.000000000000000	0.031460000000000	0.000000000000000
201	1	51.395910420960000	-6.089118495740000	24/07/2012	2012	17:38:31.0	41114.735081018500000	0	0	NaN	1638	0.002000000000000	10.000000000000000	1.000000000000000	0.032890000000000	21.600000000000000
201	1	50.331595536800000	-5.431491173300000	24/07/2012	2012	19:50:55.0	41114.827025463000000	0	1	274	1639	0.025000000000000	7.000000000000000	-1.000000000000000	0.167310000000000	35.600000000000000
201	1	51.659518643490000	-7.728659056770000	24/07/2012	2012	19:50:55.0	41114.827025463000000	0	0	NaN	1640	0.008000000000000	1.000000000000000	1.000000000000000	0.038610000000000	16.800000000000000
201	1	51.343403974870000	-5.120113259780000	24/07/2012	2012	19:50:55.0	41114.827025463000000	0	0	NaN	1641	0.053000000000000	6.000000000000000	1.000000000000000	0.227370000000000	21.600000000000000
201	1	50.777983277180000	-5.747605113610000	24/07/2012	2012	19:50:55.0	41114.827025463000000	0	0	NaN	1642	0.001000000000000	4.000000000000000	-1.000000000000000	0.032890000000000	0.000000000000000
201	1	51.194229842880000	-6.466042944740000	24/07/2012	2012	19:50:55.0	41114.827025463000000	0	0	NaN	1643	0.003000000000000	14.000000000000000	-1.000000000000000	0.025740000000000	7.200000000000000
201	1	51.870213125990000	-6.802648475860000	24/07/2012	2012	19:50:55.0	41114.827025463000000	0	0	NaN	1644	0.011000000000000	7.000000000000000	1.000000000000000	0.060060000000000	21.600000000000000
201	1	51.077935435300000	-5.174839098120000	25/07/2012	2012	7:01:41.0	41115.292835648100000	0	1	275	1645	0.002000000000000	4.000000000000000	-1.000000000000000	0.051480000000000	28.400000000000000
201	1	51.654507867250000	-6.826699954820000	25/07/2012	2012	7:01:41.0	41115.292835648100000	0	0	NaN	1646	0.005000000000000	6.000000000000000	1.000000000000000	0.020020000000000	7.200000000000000
201	1	50.455160967680000	-7.499901145710000	25/07/2012	2012	7:01:41.0	41115.292835648100000	0	0	NaN	1647	0.000000000000000	10.000000000000000	-1.000000000000000	0.001430000000000	0.000000000000000
201	1	50.886783918540000	-5.106818715910000	25/07/2012	2012	7:01:41.0	41115.292835648100000	0	0	NaN	1648	0.001000000000000	8.000000000000000	1.000000000000000	0.028600000000000	7.600000000000000
201	1	49.986165267650000	-7.130831693780000	25/07/2012	2012	7:01:41.0	41115.292835648100000	0	0	NaN	1649	0.002000000000000	19.000000000000000	1.000000000000000	0.047190000000000	15.200000000000000
201	1	50.049607963020000	-5.929277546110000	25/07/2012	2012	7:01:41.0	41115.292835648100000	0	0	NaN	1650	0.010000000000000	3.000000000000000	-1.000000000000000	0.147290000000000	7.200000000000000
201	1	50.986393447200000	-4.944048014430000	25/07/2012	2012	9:03:17.0	41115.377280092600000	0	1	276	1651	0.003000000000000	6.000000000000000	1.000000000000000	0.051480000000000	7.200000000000000
201	1	51.194069389050000	-7.708505702330000	25/07/2012	2012	9:03:17.0	41115.377280092600000	0	0	NaN	1652	0.000000000000000	34.000000000000000	1.000000000000000	0.001430000000000	7.200000000000000
201	1	51.403730063870000	-5.505367823650000	25/07/2012	2012	9:03:17.0	41115.377280092600000	0	0	NaN	1653	0.002000000000000	14.000000000000000	-1.000000000000000	0.028600000000000	7.200000000000000
201	1	51.354770870380000	-5.937471822640000	25/07/2012	2012	9:03:17.0	41115.377280092600000	0	0	NaN	1654	0.002000000000000	10.000000000000000	1.000000000000000	0.031460000000000	15.200000000000000
201	1	52.265296381340000	-4.621253893540000	25/07/2012	2012	9:03:17.0	41115.377280092600000	0	0	NaN	1655	0.009000000000000	4.000000000000000	1.000000000000000	0.051480000000000	7.200000000000000
201	1	50.824337368140000	-6.959188488010000	25/07/2012	2012	9:03:17.0	41115.377280092600000	0	0	NaN	1656	0.000000000000000	13.000000000000000	-1.000000000000000	0.000000000000000	0.000000000000000
202	1	51.589945640700000	-6.621322025660000	24/07/2012	2012	14:50:29.0	41114.618391203700000	0	1	277	1657	0.007000000000000	1.000000000000000	-1.000000000000000	0.034320000000000	14.400000000000000
202	1	51.893599580360000	-5.885137595010000	24/07/2012	2012	14:50:29.0	41114.618391203700000	0	0	NaN	1658	0.015000000000000	7.000000000000000	1.000000000000000	0.108680000000000	35.600000000000000
202	1	50.072862008830000	-6.703782403980000	24/07/2012	2012	14:50:29.0	41114.618391203700000	0	0	NaN	1659	0.001000000000000	11.000000000000000	-1.000000000000000	0.042900000000000	15.200000000000000
202	1	50.142662986490000	-5.510882691390000	24/07/2012	2012	14:50:29.0	41114.618391203700000	0	0	NaN	1660	NaN	NaN	NaN	NaN	NaN
202	1	52.514768298280000	-4.188046463190000	24/07/2012	2012	14:50:29.0	41114.618391203700000	0	0	NaN	1661	0.021000000000000	16.000000000000000	1.000000000000000	0.048620000000000	0.000000000000000
202	1	51.932869200660000	-5.406713445630000	24/07/2012	2012	14:50:29.0	41114.618391203700000	0	0	NaN	1662	0.003000000000000	19.000000000000000	-1.000000000000000	0.024310000000000	7.200000000000000
202	1	51.568049570700000	-6.689579621590000	24/07/2012	2012	14:58:19.0	41114.623831018500000	0	1	278	1663	0.004000000000000	3.000000000000000	1.000000000000000	0.030030000000000	7.200000000000000
202	1	52.399031933480000	-4.032557578070000	24/07/2012	2012	14:58:19.0	41114.623831018500000	0	0	NaN	1664	NaN	NaN	NaN	NaN	NaN
202	1	50.522996011380000	-6.331743184110000	24/07/2012	2012	14:58:19.0	41114.623831018500000	0	0	NaN	1665	0.000000000000000	31.000000000000000	1.000000000000000	0.000000000000000	7.600000000000000
202	1	49.786708824070000	-6.013520101460000	24/07/2012	2012	14:58:19.0	41114.623831018500000	0	0	NaN	1666	0.023000000000000	1.000000000000000	1.000000000000000	0.150150000000000	16.800000000000000
202	1	51.248378764530000	-5.784497094290000	24/07/2012	2012	14:58:19.0	41114.623831018500000	0	0	NaN	1667	0.001000000000000	20.000000000000000	1.000000000000000	0.015730000000000	7.600000000000000
202	1	49.600239678560000	-6.591782901490000	24/07/2012	2012	14:58:19.0	41114.623831018500000	0	0	NaN	1668	0.002000000000000	0.000000000000000	1.000000000000000	0.044330000000000	7.200000000000000
202	1	51.562515270100000	-6.710275748910000	24/07/2012	2012	15:01:13.0	41114.625844907400000	0	1	279	1669	0.005000000000000	4.000000000000000	1.000000000000000	0.040040000000000	28.400000000000000
202	1	50.408587791630000	-6.709189036050000	24/07/2012	2012	15:01:13.0	41114.625844907400000	0	0	NaN	1670	0.004000000000000	24.000000000000000	1.000000000000000	0.088660000000000	7.600000000000000
202	1	51.288692294420000	-5.277917675710000	24/07/2012	2012	15:01:13.0	41114.625844907400000	0	0	NaN	1671	0.007000000000000	6.000000000000000	1.000000000000000	0.094380000000000	15.200000000000000
202	1	51.039091743790000	-6.551675912520000	24/07/2012	2012	15:01:13.0	41114.625844907400000	0	0	NaN	1672	0.000000000000000	15.000000000000000	-1.000000000000000	0.000000000000000	7.600000000000000
202	1	52.010763212980000	-5.524781112950000	24/07/2012	2012	15:01:13.0	41114.625844907400000	0	0	NaN	1673	0.010000000000000	16.000000000000000	-1.000000000000000	0.101530000000000	28.400000000000000
202	1	50.353492892000000	-6.152831680070000	24/07/2012	2012	15:01:13.0	41114.625844907400000	0	0	NaN	1674	0.000000000000000	15.000000000000000	1.000000000000000	0.004290000000000	14.400000000000000
202	1	51.540710410700000	-6.758395455930000	24/07/2012	2012	15:08:35.0	41114.630960648100000	0	1	280	1675	0.009000000000000	7.000000000000000	1.000000000000000	0.070070000000000	21.600000000000000
202	1	50.675611142730000	-7.500066272770000	24/07/2012	2012	15:08:35.0	41114.630960648100000	0	0	NaN	1676	0.000000000000000	21.000000000000000	-1.000000000000000	0.001430000000000	0.000000000000000
202	1	50.376935292860000	-6.959957097030000	24/07/2012	2012	15:08:35.0	41114.630960648100000	0	0	NaN	1677	0.000000000000000	17.000000000000000	1.000000000000000	0.007150000000000	0.000000000000000
202	1	50.692424207430000	-6.045712560810000	24/07/2012	2012	15:08:35.0	41114.630960648100000	0	0	NaN	1678	0.002000000000000	19.000000000000000	-1.000000000000000	0.034320000000000	7.200000000000000
202	1	52.403195484690000	-4.751430384070000	24/07/2012	2012	15:08:35.0	41114.630960648100000	0	0	NaN	1679	0.050000000000000	4.000000000000000	1.000000000000000	0.125840000000000	21.600000000000000
202	1	52.199384863630000	-4.806434343550000	24/07/2012	2012	15:08:35.0	41114.630960648100000	0	0	NaN	1680	0.004000000000000	1.000000000000000	-1.000000000000000	0.032890000000000	0.000000000000000
202	1	51.528537323200000	-6.771818481510000	24/07/2012	2012	15:12:50.0	41114.633912037000000	0	1	281	1681	0.010000000000000	7.000000000000000	1.000000000000000	0.070070000000000	21.600000000000000
202	1	51.384735064090000	-7.505552292140000	24/07/2012	2012	15:12:50.0	41114.633912037000000	0	0	NaN	1682	0.000000000000000	29.000000000000000	1.000000000000000	0.000000000000000	0.000000000000000
202	1	50.327829583240000	-5.687090857580000	24/07/2012	2012	15:12:50.0	41114.633912037000000	0	0	NaN	1683	0.012000000000000	8.000000000000000	-1.000000000000000	0.155870000000000	21.600000000000000
202	1	52.188159674460000	-4.333020466940000	24/07/2012	2012	15:12:50.0	41114.633912037000000	0	0	NaN	1684	NaN	NaN	NaN	NaN	NaN
202	1	51.186276390980000	-7.135773947210000	24/07/2012	2012	15:12:50.0	41114.633912037000000	0	0	NaN	1685	0.000000000000000	42.000000000000000	0.000000000000000	0.000000000000000	7.600000000000000
202	1	50.899431920510000	-4.916983552930000	24/07/2012	2012	15:12:50.0	41114.633912037000000	0	0	NaN	1686	0.014000000000000	7.000000000000000	1.000000000000000	0.137280000000000	14.400000000000000
202	1	51.520201896600000	-6.782273921360000	24/07/2012	2012	15:15:57.0	41114.636076388900000	0	1	282	1687	0.009000000000000	8.000000000000000	1.000000000000000	0.067210000000000	28.400000000000000
202	1	51.780444334370000	-5.848550220610000	24/07/2012	2012	15:15:57.0	41114.636076388900000	0	0	NaN	1688	0.003000000000000	10.000000000000000	1.000000000000000	0.034320000000000	7.200000000000000
202	1	49.866217319710000	-6.619053855790000	24/07/2012	2012	15:15:57.0	41114.636076388900000	0	0	NaN	1689	0.000000000000000	7.000000000000000	1.000000000000000	0.008580000000000	14.400000000000000
202	1	51.600192859210000	-5.551723830430000	24/07/2012	2012	15:15:57.0	41114.636076388900000	0	0	NaN	1690	0.018000000000000	4.000000000000000	1.000000000000000	0.144430000000000	15.200000000000000
202	1	51.799019688580000	-6.175559791990000	24/07/2012	2012	15:15:57.0	41114.636076388900000	0	0	NaN	1691	0.018000000000000	11.000000000000000	1.000000000000000	0.092950000000000	50.000000000000000
202	1	50.063954661530000	-6.579529050960000	24/07/2012	2012	15:15:57.0	41114.636076388900000	0	0	NaN	1692	0.002000000000000	6.000000000000000	1.000000000000000	0.060060000000000	16.800000000000000
202	1	51.506815574800000	-6.808115747040000	24/07/2012	2012	15:36:52.0	41114.650601851800000	0	1	283	1693	0.006000000000000	11.000000000000000	1.000000000000000	0.044330000000000	14.400000000000000
202	1	51.033978303560000	-5.411419957130000	24/07/2012	2012	15:36:52.0	41114.650601851800000	0	0	NaN	1694	0.001000000000000	10.000000000000000	-1.000000000000000	0.032890000000000	0.000000000000000
202	1	50.802383216430000	-5.363954208190000	24/07/2012	2012	15:36:52.0	41114.650601851800000	0	0	NaN	1695	0.004000000000000	4.000000000000000	1.000000000000000	0.078650000000000	7.200000000000000
202	1	51.010081682700000	-5.268757781820000	24/07/2012	2012	15:36:52.0	41114.650601851800000	0	0	NaN	1696	0.001000000000000	6.000000000000000	-1.000000000000000	0.028600000000000	0.000000000000000
202	1	49.924593680810000	-6.864481648740000	24/07/2012	2012	15:36:52.0	41114.650601851800000	0	0	NaN	1697	0.003000000000000	2.000000000000000	1.000000000000000	0.088660000000000	7.600000000000000
202	1	50.802294232130000	-5.238797815170000	24/07/2012	2012	15:36:52.0	41114.650601851800000	0	0	NaN	1698	0.002000000000000	8.000000000000000	1.000000000000000	0.051480000000000	7.200000000000000
202	1	51.491729302200000	-6.879564073300000	24/07/2012	2012	15:45:51.0	41114.656840277800000	0	1	284	1699	0.001000000000000	16.000000000000000	1.000000000000000	0.005720000000000	14.400000000000000
202	1	50.960605076160000	-6.794758852220000	24/07/2012	2012	15:45:51.0	41114.656840277800000	0	0	NaN	1700	0.004000000000000	14.000000000000000	-1.000000000000000	0.027170000000000	0.000000000000000
202	1	50.804505870920000	-5.780546277640000	24/07/2012	2012	15:45:51.0	41114.656840277800000	0	0	NaN	1701	0.001000000000000	8.000000000000000	-1.000000000000000	0.037180000000000	7.200000000000000
202	1	52.190249470310000	-4.315907710520000	24/07/2012	2012	15:45:51.0	41114.656840277800000	0	0	NaN	1702	NaN	NaN	NaN	NaN	NaN
202	1	51.273879320990000	-5.407672172000000	24/07/2012	2012	15:45:51.0	41114.656840277800000	0	0	NaN	1703	0.006000000000000	3.000000000000000	-1.000000000000000	0.085800000000000	7.200000000000000
202	1	52.509660014720000	-4.212960992950000	24/07/2012	2012	15:45:51.0	41114.656840277800000	0	0	NaN	1704	0.035000000000000	14.000000000000000	1.000000000000000	0.065780000000000	27.200000000000000
202	1	51.452013386900000	-7.052376141710000	24/07/2012	2012	16:04:52.0	41114.670046296300000	0	1	285	1705	0.000000000000000	26.000000000000000	1.000000000000000	0.000000000000000	14.400000000000000
202	1	51.198891029750000	-6.954442006140000	24/07/2012	2012	16:04:52.0	41114.670046296300000	0	0	NaN	1706	0.000000000000000	34.000000000000000	1.000000000000000	0.001430000000000	0.000000000000000
202	1	51.614956302070000	-5.462836988860000	24/07/2012	2012	16:04:52.0	41114.670046296300000	0	0	NaN	1707	0.046000000000000	1.000000000000000	1.000000000000000	0.200200000000000	30.800000000000000
202	1	51.341810439320000	-7.168449027300000	24/07/2012	2012	16:04:52.0	41114.670046296300000	0	0	NaN	1708	0.000000000000000	37.000000000000000	1.000000000000000	0.000000000000000	14.400000000000000
202	1	52.592475110880000	-4.969848023370000	24/07/2012	2012	16:04:52.0	41114.670046296300000	0	0	NaN	1709	0.012000000000000	9.000000000000000	1.000000000000000	0.048620000000000	21.600000000000000
202	1	49.748075400170000	-6.855456489320000	24/07/2012	2012	16:04:52.0	41114.670046296300000	0	0	NaN	1710	0.001000000000000	5.000000000000000	1.000000000000000	0.030030000000000	8.400000000000000
202	1	51.436072402000000	-7.083262784540000	24/07/2012	2012	16:12:10.0	41114.675115740700000	0	1	286	1711	0.000000000000000	29.000000000000000	1.000000000000000	0.000000000000000	14.400000000000000
202	1	51.041968194750000	-6.655308364670000	24/07/2012	2012	16:12:10.0	41114.675115740700000	0	0	NaN	1712	0.000000000000000	18.000000000000000	-1.000000000000000	0.000000000000000	7.200000000000000
202	1	50.118539021990000	-6.252515846630000	24/07/2012	2012	16:12:10.0	41114.675115740700000	0	0	NaN	1713	0.006000000000000	1.000000000000000	-1.000000000000000	0.138710000000000	14.400000000000000
202	1	49.834756029890000	-5.465152293540000	24/07/2012	2012	16:12:10.0	41114.675115740700000	0	0	NaN	1714	0.006000000000000	4.000000000000000	1.000000000000000	0.104390000000000	0.000000000000000
202	1	52.207769968020000	-4.970285787170000	24/07/2012	2012	16:12:10.0	41114.675115740700000	0	0	NaN	1715	0.005000000000000	2.000000000000000	-1.000000000000000	0.038610000000000	42.800000000000000
202	1	51.084091133020000	-5.025227223840000	24/07/2012	2012	16:12:10.0	41114.675115740700000	0	0	NaN	1716	0.004000000000000	8.000000000000000	-1.000000000000000	0.087230000000000	23.200000000000000
202	1	51.429340697300000	-7.142958077240000	24/07/2012	2012	16:26:12.0	41114.684861111100000	0	1	287	1717	0.000000000000000	33.000000000000000	1.000000000000000	0.000000000000000	0.000000000000000
202	1	50.098551432790000	-6.182391233960000	24/07/2012	2012	16:26:12.0	41114.684861111100000	0	0	NaN	1718	0.006000000000000	2.000000000000000	-1.000000000000000	0.125840000000000	57.200000000000000
202	1	50.379853187840000	-5.720299656720000	24/07/2012	2012	16:26:12.0	41114.684861111100000	0	0	NaN	1719	0.015000000000000	4.000000000000000	-1.000000000000000	0.198770000000000	14.400000000000000
202	1	50.810127007170000	-6.426553957630000	24/07/2012	2012	16:26:12.0	41114.684861111100000	0	0	NaN	1720	0.010000000000000	7.000000000000000	1.000000000000000	0.057200000000000	16.800000000000000
202	1	51.302742611520000	-6.694771729730000	24/07/2012	2012	16:26:12.0	41114.684861111100000	0	0	NaN	1721	0.004000000000000	18.000000000000000	1.000000000000000	0.044330000000000	21.600000000000000
202	1	51.731691414910000	-6.155074538040000	24/07/2012	2012	16:26:12.0	41114.684861111100000	0	0	NaN	1722	0.017000000000000	5.000000000000000	-1.000000000000000	0.064350000000000	21.600000000000000
202	1	51.423118444800000	-7.164840716820000	24/07/2012	2012	16:31:43.0	41114.688692129600000	0	1	288	1723	0.000000000000000	34.000000000000000	1.000000000000000	0.000000000000000	7.200000000000000
202	1	51.437043542010000	-6.225085248920000	24/07/2012	2012	16:31:43.0	41114.688692129600000	0	0	NaN	1724	0.007000000000000	2.000000000000000	1.000000000000000	0.061490000000000	21.600000000000000
202	1	51.414369139070000	-6.197825968060000	24/07/2012	2012	16:31:43.0	41114.688692129600000	0	0	NaN	1725	0.004000000000000	3.000000000000000	1.000000000000000	0.050050000000000	14.400000000000000
202	1	51.892514747790000	-5.814289881850000	24/07/2012	2012	16:31:43.0	41114.688692129600000	0	0	NaN	1726	0.023000000000000	3.000000000000000	1.000000000000000	0.128700000000000	14.400000000000000
202	1	52.116231389470000	-4.889219910180000	24/07/2012	2012	16:31:43.0	41114.688692129600000	0	0	NaN	1727	0.004000000000000	7.000000000000000	-1.000000000000000	0.034320000000000	8.400000000000000
202	1	51.698452885900000	-7.613333309150000	24/07/2012	2012	16:31:43.0	41114.688692129600000	0	0	NaN	1728	0.002000000000000	4.000000000000000	1.000000000000000	0.007150000000000	8.400000000000000
202	1	51.281581471200000	-7.433114377110000	24/07/2012	2012	17:32:05.0	41114.730613425900000	0	1	289	1729	0.000000000000000	38.000000000000000	1.000000000000000	0.000000000000000	0.000000000000000
202	1	50.161681036130000	-6.797909663550000	24/07/2012	2012	17:32:05.0	41114.730613425900000	0	0	NaN	1730	0.000000000000000	19.000000000000000	-1.000000000000000	0.002860000000000	0.000000000000000
202	1	50.976629362160000	-7.085663321820000	24/07/2012	2012	17:32:05.0	41114.730613425900000	0	0	NaN	1731	0.001000000000000	28.000000000000000	-1.000000000000000	0.008580000000000	0.000000000000000
202	1	50.993950571530000	-5.192722717690000	24/07/2012	2012	17:32:05.0	41114.730613425900000	0	0	NaN	1732	0.003000000000000	1.000000000000000	-1.000000000000000	0.075790000000000	7.600000000000000
202	1	51.598676813490000	-6.785112061960000	24/07/2012	2012	17:32:05.0	41114.730613425900000	0	0	NaN	1733	0.005000000000000	7.000000000000000	1.000000000000000	0.034320000000000	14.400000000000000
202	1	50.827035118750000	-5.177737873080000	24/07/2012	2012	17:32:05.0	41114.730613425900000	0	0	NaN	1734	0.002000000000000	8.000000000000000	1.000000000000000	0.054340000000000	7.600000000000000
202	1	51.281453566900000	-7.433030825370000	24/07/2012	2012	17:33:01.0	41114.731261574100000	0	1	290	1735	0.000000000000000	38.000000000000000	1.000000000000000	0.000000000000000	0.000000000000000
202	1	51.631262203270000	-6.288306235730000	24/07/2012	2012	17:33:01.0	41114.731261574100000	0	0	NaN	1736	0.014000000000000	8.000000000000000	-1.000000000000000	0.071500000000000	21.600000000000000
202	1	49.868502338770000	-5.511684604920000	24/07/2012	2012	17:33:01.0	41114.731261574100000	0	0	NaN	1737	0.016000000000000	2.000000000000000	1.000000000000000	0.150150000000000	23.200000000000000
202	1	51.049881257630000	-5.182901058950000	24/07/2012	2012	17:33:01.0	41114.731261574100000	0	0	NaN	1738	0.001000000000000	1.000000000000000	-1.000000000000000	0.025740000000000	14.400000000000000
202	1	49.846222372120000	-7.009256850000000	24/07/2012	2012	17:33:01.0	41114.731261574100000	0	0	NaN	1739	0.003000000000000	8.000000000000000	1.000000000000000	0.082940000000000	0.000000000000000
202	1	52.426084259680000	-4.956092062370000	24/07/2012	2012	17:33:01.0	41114.731261574100000	0	0	NaN	1740	0.029000000000000	0.000000000000000	0.000000000000000	0.100100000000000	23.200000000000000
203	1	50.866200455300000	-5.153128369860000	24/07/2012	2012	14:22:53.0	41114.599224537000000	0	1	291	1741	0.002000000000000	8.000000000000000	1.000000000000000	0.042900000000000	15.200000000000000
203	1	52.060063664180000	-5.248571018740000	24/07/2012	2012	14:22:53.0	41114.599224537000000	0	0	NaN	1742	0.003000000000000	12.000000000000000	-1.000000000000000	0.034320000000000	14.400000000000000
203	1	52.328195096230000	-4.026261036380000	24/07/2012	2012	14:22:53.0	41114.599224537000000	0	0	NaN	1743	NaN	NaN	NaN	NaN	NaN
203	1	49.859486036980000	-6.440839237080000	24/07/2012	2012	14:22:53.0	41114.599224537000000	0	0	NaN	1744	0.002000000000000	0.000000000000000	0.000000000000000	0.015730000000000	23.200000000000000
203	1	51.590227922610000	-5.411572947580000	24/07/2012	2012	14:22:53.0	41114.599224537000000	0	0	NaN	1745	0.040000000000000	1.000000000000000	1.000000000000000	0.178750000000000	38.400000000000000
203	1	50.964127651270000	-7.673581003200000	24/07/2012	2012	14:22:53.0	41114.599224537000000	0	0	NaN	1746	0.000000000000000	35.000000000000000	1.000000000000000	0.001430000000000	15.200000000000000
203	1	50.845063986900000	-5.180411666550000	24/07/2012	2012	14:26:42.0	41114.601875000000000	0	1	292	1747	0.002000000000000	8.000000000000000	1.000000000000000	0.060060000000000	15.200000000000000
203	1	50.531253641700000	-5.424932947000000	24/07/2012	2012	14:26:42.0	41114.601875000000000	0	0	NaN	1748	0.008000000000000	8.000000000000000	1.000000000000000	0.108680000000000	23.200000000000000
203	1	51.419483954650000	-7.329554112930000	24/07/2012	2012	14:26:42.0	41114.601875000000000	0	0	NaN	1749	0.000000000000000	34.000000000000000	1.000000000000000	0.000000000000000	7.600000000000000
203	1	51.319766264090000	-6.134950980120000	24/07/2012	2012	14:26:42.0	41114.601875000000000	0	0	NaN	1750	0.003000000000000	6.000000000000000	-1.000000000000000	0.032890000000000	7.200000000000000
203	1	51.350603524960000	-6.271398859400000	24/07/2012	2012	14:26:42.0	41114.601875000000000	0	0	NaN	1751	0.003000000000000	2.000000000000000	1.000000000000000	0.038610000000000	7.200000000000000
203	1	51.953743333890000	-5.543122174760000	24/07/2012	2012	14:26:42.0	41114.601875000000000	0	0	NaN	1752	0.007000000000000	14.000000000000000	-1.000000000000000	0.071500000000000	21.600000000000000
203	1	50.239938711300000	-6.178736370520000	24/07/2012	2012	16:24:23.0	41114.683599537000000	0	1	293	1753	0.000000000000000	9.000000000000000	1.000000000000000	0.001430000000000	7.200000000000000
203	1	51.200793645230000	-5.174833292910000	24/07/2012	2012	16:24:23.0	41114.683599537000000	0	0	NaN	1754	0.003000000000000	10.000000000000000	-1.000000000000000	0.088660000000000	7.600000000000000
203	1	50.020336069160000	-7.122229837760000	24/07/2012	2012	16:24:23.0	41114.683599537000000	0	0	NaN	1755	0.003000000000000	19.000000000000000	1.000000000000000	0.064350000000000	0.000000000000000
203	1	51.252704116250000	-5.066852781140000	24/07/2012	2012	16:24:23.0	41114.683599537000000	0	0	NaN	1756	0.002000000000000	12.000000000000000	1.000000000000000	0.055770000000000	15.200000000000000
203	1	49.979656820510000	-5.890347365520000	24/07/2012	2012	16:24:23.0	41114.683599537000000	0	0	NaN	1757	0.011000000000000	8.000000000000000	-1.000000000000000	0.138710000000000	7.200000000000000
203	1	51.243324415670000	-5.956140727520000	24/07/2012	2012	16:24:23.0	41114.683599537000000	0	0	NaN	1758	0.002000000000000	9.000000000000000	1.000000000000000	0.025740000000000	21.600000000000000
203	1	50.244998157900000	-6.209414521580000	24/07/2012	2012	16:47:39.0	41114.699756944400000	0	1	294	1759	0.000000000000000	10.000000000000000	1.000000000000000	0.001430000000000	0.000000000000000
203	1	49.885391007660000	-5.927658847070000	24/07/2012	2012	16:47:39.0	41114.699756944400000	0	0	NaN	1760	0.024000000000000	5.000000000000000	-1.000000000000000	0.193050000000000	14.400000000000000
203	1	52.160510813440000	-4.388644218470000	24/07/2012	2012	16:47:39.0	41114.699756944400000	0	0	NaN	1761	NaN	NaN	NaN	NaN	NaN
203	1	51.235411128460000	-6.296676057150000	24/07/2012	2012	16:47:39.0	41114.699756944400000	0	0	NaN	1762	0.002000000000000	7.000000000000000	-1.000000000000000	0.022880000000000	0.000000000000000
203	1	49.909484772480000	-7.001332582930000	24/07/2012	2012	16:47:39.0	41114.699756944400000	0	0	NaN	1763	0.002000000000000	9.000000000000000	1.000000000000000	0.052910000000000	0.000000000000000
203	1	50.868018687000000	-6.497823875280000	24/07/2012	2012	16:47:39.0	41114.699756944400000	0	0	NaN	1764	0.014000000000000	1.000000000000000	1.000000000000000	0.062920000000000	0.000000000000000
203	1	50.163637237600000	-6.268559351040000	24/07/2012	2012	17:07:16.0	41114.713379629600000	0	1	295	1765	0.001000000000000	5.000000000000000	-1.000000000000000	0.035750000000000	7.200000000000000
203	1	50.488589901520000	-7.247730411700000	24/07/2012	2012	17:07:16.0	41114.713379629600000	0	0	NaN	1766	0.007000000000000	2.000000000000000	-1.000000000000000	0.061490000000000	7.200000000000000
203	1	50.061125537270000	-6.966446566810000	24/07/2012	2012	17:07:16.0	41114.713379629600000	0	0	NaN	1767	0.001000000000000	14.000000000000000	-1.000000000000000	0.015730000000000	0.000000000000000
203	1	49.721591630890000	-6.712953348460000	24/07/2012	2012	17:07:16.0	41114.713379629600000	0	0	NaN	1768	0.001000000000000	0.000000000000000	0.000000000000000	0.021450000000000	7.200000000000000
203	1	52.135664261990000	-5.405518448700000	24/07/2012	2012	17:07:16.0	41114.713379629600000	0	0	NaN	1769	0.001000000000000	19.000000000000000	-1.000000000000000	0.004290000000000	7.200000000000000
203	1	50.954469471790000	-5.053884130470000	24/07/2012	2012	17:07:16.0	41114.713379629600000	0	0	NaN	1770	0.003000000000000	2.000000000000000	1.000000000000000	0.074360000000000	7.200000000000000
203	1	50.094689690600000	-6.311923319830000	24/07/2012	2012	17:27:40.0	41114.727546296300000	0	1	296	1771	0.007000000000000	1.000000000000000	-1.000000000000000	0.171600000000000	23.200000000000000
203	1	50.202698598280000	-5.579033264420000	24/07/2012	2012	17:27:40.0	41114.727546296300000	0	0	NaN	1772	0.000000000000000	19.000000000000000	-1.000000000000000	0.005720000000000	0.000000000000000
203	1	51.334634497400000	-7.309920786790000	24/07/2012	2012	17:27:40.0	41114.727546296300000	0	0	NaN	1773	0.000000000000000	39.000000000000000	1.000000000000000	0.000000000000000	0.000000000000000
203	1	50.861665770670000	-4.989410065180000	24/07/2012	2012	17:27:40.0	41114.727546296300000	0	0	NaN	1774	0.005000000000000	9.000000000000000	1.000000000000000	0.090090000000000	7.600000000000000
203	1	49.894780115670000	-6.568616589390000	24/07/2012	2012	17:27:40.0	41114.727546296300000	0	0	NaN	1775	0.002000000000000	4.000000000000000	1.000000000000000	0.037180000000000	7.200000000000000
203	1	51.631198002530000	-6.094303068690000	24/07/2012	2012	17:27:40.0	41114.727546296300000	0	0	NaN	1776	0.005000000000000	1.000000000000000	1.000000000000000	0.058630000000000	35.600000000000000
203	1	50.089311624900000	-6.295442720500000	24/07/2012	2012	17:32:24.0	41114.730833333300000	0	1	297	1777	0.008000000000000	0.000000000000000	-1.000000000000000	0.174460000000000	23.200000000000000
203	1	49.762659208100000	-6.401679656100000	24/07/2012	2012	17:32:24.0	41114.730833333300000	0	0	NaN	1778	0.004000000000000	2.000000000000000	1.000000000000000	0.082940000000000	28.400000000000000
203	1	51.399269077710000	-5.429349787670000	24/07/2012	2012	17:32:24.0	41114.730833333300000	0	0	NaN	1779	0.006000000000000	13.000000000000000	-1.000000000000000	0.084370000000000	21.600000000000000
203	1	51.191987356510000	-5.160075447550000	24/07/2012	2012	17:32:24.0	41114.730833333300000	0	0	NaN	1780	0.003000000000000	10.000000000000000	1.000000000000000	0.085800000000000	7.600000000000000
203	1	50.832502272980000	-6.456680990300000	24/07/2012	2012	17:32:24.0	41114.730833333300000	0	0	NaN	1781	0.016000000000000	4.000000000000000	1.000000000000000	0.070070000000000	8.400000000000000
203	1	51.539179988250000	-5.724012917440000	24/07/2012	2012	17:32:24.0	41114.730833333300000	0	0	NaN	1782	0.009000000000000	14.000000000000000	1.000000000000000	0.100100000000000	7.200000000000000
203	1	50.084374548700000	-6.298297819760000	24/07/2012	2012	17:37:05.0	41114.734085648100000	0	1	298	1783	0.008000000000000	1.000000000000000	-1.000000000000000	0.181610000000000	24.800000000000000
203	1	49.642254318840000	-6.272216586130000	24/07/2012	2012	17:37:05.0	41114.734085648100000	0	0	NaN	1784	0.003000000000000	7.000000000000000	1.000000000000000	0.062920000000000	28.400000000000000
203	1	51.971328529020000	-5.420028905470000	24/07/2012	2012	17:37:05.0	41114.734085648100000	0	0	NaN	1785	0.003000000000000	20.000000000000000	-1.000000000000000	0.027170000000000	7.200000000000000
203	1	51.186755618860000	-7.746853400240000	24/07/2012	2012	17:37:05.0	41114.734085648100000	0	0	NaN	1786	0.002000000000000	32.000000000000000	1.000000000000000	0.002860000000000	7.200000000000000
203	1	50.679111530900000	-7.423360513670000	24/07/2012	2012	17:37:05.0	41114.734085648100000	0	0	NaN	1787	0.001000000000000	21.000000000000000	-1.000000000000000	0.005720000000000	0.000000000000000
203	1	51.468706660880000	-6.884207515380000	24/07/2012	2012	17:37:05.0	41114.734085648100000	0	0	NaN	1788	0.001000000000000	16.000000000000000	1.000000000000000	0.004290000000000	0.000000000000000
203	1	50.082030810800000	-6.292113805370000	24/07/2012	2012	17:40:21.0	41114.736354166700000	0	1	299	1789	0.009000000000000	1.000000000000000	-1.000000000000000	0.184470000000000	24.800000000000000
203	1	52.133793408600000	-4.835388466590000	24/07/2012	2012	17:40:21.0	41114.736354166700000	0	0	NaN	1790	0.003000000000000	7.000000000000000	-1.000000000000000	0.025740000000000	15.200000000000000
203	1	51.591194894240000	-5.063069515500000	24/07/2012	2012	17:40:21.0	41114.736354166700000	0	0	NaN	1791	0.007000000000000	11.000000000000000	-1.000000000000000	0.038610000000000	0.000000000000000
203	1	50.214689967090000	-6.049800742170000	24/07/2012	2012	17:40:21.0	41114.736354166700000	0	0	NaN	1792	0.005000000000000	6.000000000000000	1.000000000000000	0.104390000000000	21.600000000000000
203	1	49.975468231310000	-6.405333312870000	24/07/2012	2012	17:40:21.0	41114.736354166700000	0	0	NaN	1793	0.019000000000000	7.000000000000000	-1.000000000000000	0.243100000000000	7.200000000000000
203	1	50.822139378220000	-5.013370706550000	24/07/2012	2012	17:40:21.0	41114.736354166700000	0	0	NaN	1794	0.005000000000000	8.000000000000000	1.000000000000000	0.090090000000000	30.800000000000000
203	1	50.047763298700000	-6.244039221490000	24/07/2012	2012	17:50:34.0	41114.743449074100000	0	1	300	1795	0.007000000000000	5.000000000000000	-1.000000000000000	0.112970000000000	23.200000000000000
203	1	51.069075441110000	-5.878909094470000	24/07/2012	2012	17:50:34.0	41114.743449074100000	0	0	NaN	1796	0.002000000000000	14.000000000000000	1.000000000000000	0.027170000000000	0.000000000000000
203	1	51.228209547240000	-6.144369197160000	24/07/2012	2012	17:50:34.0	41114.743449074100000	0	0	NaN	1797	0.002000000000000	2.000000000000000	-1.000000000000000	0.028600000000000	14.400000000000000
203	1	50.049770419330000	-6.957925556040000	24/07/2012	2012	17:50:34.0	41114.743449074100000	0	0	NaN	1798	0.001000000000000	12.000000000000000	-1.000000000000000	0.015730000000000	0.000000000000000
203	1	52.247807664350000	-4.595311792900000	24/07/2012	2012	17:50:34.0	41114.743449074100000	0	0	NaN	1799	0.014000000000000	8.000000000000000	1.000000000000000	0.055770000000000	28.400000000000000
203	1	49.977050470920000	-5.667007679630000	24/07/2012	2012	17:50:34.0	41114.743449074100000	0	0	NaN	1800	0.028000000000000	6.000000000000000	-1.000000000000000	0.121550000000000	15.200000000000000
203	1	49.795746620700000	-6.439124128960000	24/07/2012	2012	19:31:13.0	41114.813344907400000	0	1	301	1801	0.002000000000000	2.000000000000000	1.000000000000000	0.048620000000000	14.400000000000000
203	1	52.567672538420000	-4.878579013210000	24/07/2012	2012	19:31:13.0	41114.813344907400000	0	0	NaN	1802	0.011000000000000	13.000000000000000	1.000000000000000	0.030030000000000	14.400000000000000
203	1	51.694520830910000	-5.684062354510000	24/07/2012	2012	19:31:13.0	41114.813344907400000	0	0	NaN	1803	0.057000000000000	2.000000000000000	1.000000000000000	0.220220000000000	35.600000000000000
203	1	51.794545935800000	-5.609035405200000	24/07/2012	2012	19:31:13.0	41114.813344907400000	0	0	NaN	1804	0.046000000000000	3.000000000000000	-1.000000000000000	0.253110000000000	42.800000000000000
203	1	50.092382591360000	-6.771745525620000	24/07/2012	2012	19:31:13.0	41114.813344907400000	0	0	NaN	1805	0.001000000000000	13.000000000000000	-1.000000000000000	0.017160000000000	0.000000000000000
203	1	51.651859200700000	-6.342152844880000	24/07/2012	2012	19:31:13.0	41114.813344907400000	0	0	NaN	1806	0.010000000000000	12.000000000000000	-1.000000000000000	0.051480000000000	64.399999999999900
203	1	49.681638092600000	-6.321728810610000	24/07/2012	2012	19:53:51.0	41114.829062500000000	0	1	302	1807	0.004000000000000	5.000000000000000	1.000000000000000	0.102960000000000	21.600000000000000
203	1	50.452367170390000	-6.158291243290000	24/07/2012	2012	19:53:51.0	41114.829062500000000	0	0	NaN	1808	0.000000000000000	19.000000000000000	1.000000000000000	0.007150000000000	0.000000000000000
203	1	51.247632886910000	-5.579931241310000	24/07/2012	2012	19:53:51.0	41114.829062500000000	0	0	NaN	1809	0.001000000000000	13.000000000000000	-1.000000000000000	0.028600000000000	7.200000000000000
203	1	50.884096228280000	-5.881290408130000	24/07/2012	2012	19:53:51.0	41114.829062500000000	0	0	NaN	1810	0.000000000000000	17.000000000000000	-1.000000000000000	0.002860000000000	0.000000000000000
203	1	52.355522177340000	-4.487461156790000	24/07/2012	2012	19:53:51.0	41114.829062500000000	0	0	NaN	1811	0.012000000000000	7.000000000000000	1.000000000000000	0.058630000000000	64.399999999999900
203	1	51.781701485780000	-6.173029928150000	24/07/2012	2012	19:53:51.0	41114.829062500000000	0	0	NaN	1812	0.021000000000000	10.000000000000000	-1.000000000000000	0.092950000000000	21.600000000000000
203	1	50.032185119400000	-6.063634480930000	25/07/2012	2012	6:12:42.0	41115.258819444400000	0	1	303	1813	0.003000000000000	11.000000000000000	-1.000000000000000	0.071500000000000	23.200000000000000
203	1	50.491243460270000	-6.178656075380000	25/07/2012	2012	6:12:42.0	41115.258819444400000	0	0	NaN	1814	0.000000000000000	22.000000000000000	1.000000000000000	0.001430000000000	0.000000000000000
203	1	51.097803772330000	-7.559291831970000	25/07/2012	2012	6:12:42.0	41115.258819444400000	0	0	NaN	1815	0.001000000000000	46.000000000000000	1.000000000000000	0.005720000000000	8.400000000000000
203	1	51.148271968500000	-7.322597302020000	25/07/2012	2012	6:12:42.0	41115.258819444400000	0	0	NaN	1816	0.000000000000000	47.000000000000000	1.000000000000000	0.000000000000000	0.000000000000000
203	1	50.446340939780000	-6.636374150440000	25/07/2012	2012	6:12:42.0	41115.258819444400000	0	0	NaN	1817	0.001000000000000	24.000000000000000	1.000000000000000	0.017160000000000	0.000000000000000
203	1	50.640820588840000	-6.123139423910000	25/07/2012	2012	6:12:42.0	41115.258819444400000	0	0	NaN	1818	0.002000000000000	28.000000000000000	-1.000000000000000	0.042900000000000	14.400000000000000
203	1	50.089167042100000	-6.019723404100000	25/07/2012	2012	6:43:19.0	41115.280081018500000	0	1	304	1819	0.011000000000000	8.000000000000000	1.000000000000000	0.161590000000000	24.800000000000000
203	1	50.235651848310000	-7.112559005370000	25/07/2012	2012	6:43:19.0	41115.280081018500000	0	0	NaN	1820	0.001000000000000	18.000000000000000	1.000000000000000	0.021450000000000	0.000000000000000
203	1	51.092423109000000	-5.835546294740000	25/07/2012	2012	6:43:19.0	41115.280081018500000	0	0	NaN	1821	0.001000000000000	15.000000000000000	1.000000000000000	0.027170000000000	0.000000000000000
203	1	51.635360216370000	-7.132078780810000	25/07/2012	2012	6:43:19.0	41115.280081018500000	0	0	NaN	1822	0.000000000000000	22.000000000000000	1.000000000000000	0.000000000000000	7.200000000000000
203	1	51.007395652320000	-7.278636752890000	25/07/2012	2012	6:43:19.0	41115.280081018500000	0	0	NaN	1823	0.000000000000000	38.000000000000000	-1.000000000000000	0.000000000000000	0.000000000000000
203	1	52.531630012000000	-4.789630835010000	25/07/2012	2012	6:43:19.0	41115.280081018500000	0	0	NaN	1824	0.012000000000000	14.000000000000000	1.000000000000000	0.030030000000000	35.600000000000000
203	1	50.077494953900000	-6.001865053940000	25/07/2012	2012	7:32:10.0	41115.314004629600000	0	1	305	1825	0.012000000000000	7.000000000000000	1.000000000000000	0.173030000000000	8.400000000000000
203	1	49.603807587960000	-6.508659434000000	25/07/2012	2012	7:32:10.0	41115.314004629600000	0	0	NaN	1826	0.004000000000000	3.000000000000000	1.000000000000000	0.075790000000000	7.600000000000000
203	1	52.301228048270000	-4.879810195810000	25/07/2012	2012	7:32:10.0	41115.314004629600000	0	0	NaN	1827	0.026000000000000	4.000000000000000	-1.000000000000000	0.090090000000000	21.600000000000000
203	1	50.115750634370000	-6.489463428320000	25/07/2012	2012	7:32:10.0	41115.314004629600000	0	0	NaN	1828	0.001000000000000	4.000000000000000	1.000000000000000	0.018590000000000	16.800000000000000
203	1	51.341868142440000	-5.686722177320000	25/07/2012	2012	7:32:10.0	41115.314004629600000	0	0	NaN	1829	0.001000000000000	19.000000000000000	-1.000000000000000	0.021450000000000	0.000000000000000
203	1	50.576103360590000	-6.467148805010000	25/07/2012	2012	7:32:10.0	41115.314004629600000	0	0	NaN	1830	0.000000000000000	22.000000000000000	1.000000000000000	0.000000000000000	0.000000000000000
203	1	50.072850035900000	-5.935488108630000	25/07/2012	2012	8:15:27.0	41115.344062500000000	0	1	306	1831	0.016000000000000	3.000000000000000	-1.000000000000000	0.183040000000000	23.200000000000000
203	1	51.842201337060000	-5.879459906130000	25/07/2012	2012	8:15:27.0	41115.344062500000000	0	0	NaN	1832	0.017000000000000	7.000000000000000	1.000000000000000	0.171600000000000	14.400000000000000
203	1	51.114769433660000	-5.040663068750000	25/07/2012	2012	8:15:27.0	41115.344062500000000	0	0	NaN	1833	0.005000000000000	12.000000000000000	1.000000000000000	0.108680000000000	15.200000000000000
203	1	50.383396111560000	-7.654420346110000	25/07/2012	2012	8:15:27.0	41115.344062500000000	0	0	NaN	1834	0.000000000000000	13.000000000000000	-1.000000000000000	0.001430000000000	7.600000000000000
203	1	50.156505684300000	-6.200164561100000	25/07/2012	2012	8:15:27.0	41115.344062500000000	0	0	NaN	1835	0.001000000000000	2.000000000000000	-1.000000000000000	0.038610000000000	21.600000000000000
203	1	50.680936148410000	-6.646050951460000	25/07/2012	2012	8:15:27.0	41115.344062500000000	0	0	NaN	1836	0.002000000000000	8.000000000000000	1.000000000000000	0.027170000000000	14.400000000000000
203	1	50.129819816400000	-5.908872200320000	25/07/2012	2012	9:07:51.0	41115.380451388800000	0	1	307	1837	0.048000000000000	0.000000000000000	0.000000000000000	0.363220000000000	28.400000000000000
203	1	50.846054070720000	-5.097409096760000	25/07/2012	2012	9:07:51.0	41115.380451388800000	0	0	NaN	1838	0.001000000000000	11.000000000000000	1.000000000000000	0.022880000000000	7.600000000000000
203	1	50.959388838400000	-5.174289854260000	25/07/2012	2012	9:07:51.0	41115.380451388800000	0	0	NaN	1839	0.004000000000000	1.000000000000000	1.000000000000000	0.122980000000000	23.200000000000000
203	1	52.402285541760000	-4.540205061560000	25/07/2012	2012	9:07:51.0	41115.380451388800000	0	0	NaN	1840	0.011000000000000	1.000000000000000	1.000000000000000	0.070070000000000	38.400000000000000
203	1	50.814651670160000	-5.639242688040000	25/07/2012	2012	9:07:51.0	41115.380451388800000	0	0	NaN	1841	0.002000000000000	6.000000000000000	-1.000000000000000	0.038610000000000	7.600000000000000
203	1	49.736454289700000	-5.926526867860000	25/07/2012	2012	9:07:51.0	41115.380451388800000	0	0	NaN	1842	0.026000000000000	7.000000000000000	1.000000000000000	0.164450000000000	21.600000000000000
203	1	50.132375546600000	-5.904723511960000	25/07/2012	2012	9:10:49.0	41115.382511574000000	0	1	308	1843	0.048000000000000	0.000000000000000	0.000000000000000	0.363220000000000	28.400000000000000
203	1	51.261027505420000	-5.744907247490000	25/07/2012	2012	9:10:49.0	41115.382511574000000	0	0	NaN	1844	0.001000000000000	18.000000000000000	1.000000000000000	0.015730000000000	7.600000000000000
203	1	50.632212529890000	-5.809883918200000	25/07/2012	2012	9:10:49.0	41115.382511574000000	0	0	NaN	1845	0.005000000000000	10.000000000000000	-1.000000000000000	0.095810000000000	7.200000000000000
203	1	51.829256664130000	-6.786022353980000	25/07/2012	2012	9:10:49.0	41115.382511574000000	0	0	NaN	1846	0.031000000000000	5.000000000000000	1.000000000000000	0.231660000000000	28.400000000000000
203	1	51.134591089130000	-7.220809040640000	25/07/2012	2012	9:10:49.0	41115.382511574000000	0	0	NaN	1847	0.000000000000000	42.000000000000000	-1.000000000000000	0.000000000000000	14.400000000000000
203	1	51.605500117190000	-5.247939936080000	25/07/2012	2012	9:10:49.0	41115.382511574000000	0	0	NaN	1848	0.055000000000000	4.000000000000000	-1.000000000000000	0.208780000000000	30.800000000000000
203	1	50.133068727400000	-5.900847337440000	25/07/2012	2012	9:24:58.0	41115.392337963000000	0	1	309	1849	0.048000000000000	0.000000000000000	0.000000000000000	0.363220000000000	28.400000000000000
203	1	52.284298031400000	-4.390266997760000	25/07/2012	2012	9:24:58.0	41115.392337963000000	0	0	NaN	1850	0.027000000000000	16.000000000000000	1.000000000000000	0.027170000000000	7.600000000000000
203	1	51.166054085410000	-7.499510016150000	25/07/2012	2012	9:24:58.0	41115.392337963000000	0	0	NaN	1851	0.000000000000000	44.000000000000000	1.000000000000000	0.000000000000000	0.000000000000000
203	1	51.135150311000000	-6.803046136390000	25/07/2012	2012	9:24:58.0	41115.392337963000000	0	0	NaN	1852	0.000000000000000	30.000000000000000	1.000000000000000	0.000000000000000	30.800000000000000
203	1	50.935715263850000	-6.835216249600000	25/07/2012	2012	9:24:58.0	41115.392337963000000	0	0	NaN	1853	0.001000000000000	13.000000000000000	-1.000000000000000	0.008580000000000	0.000000000000000
203	1	51.643608548910000	-6.309478827000000	25/07/2012	2012	9:24:58.0	41115.392337963000000	0	0	NaN	1854	0.034000000000000	4.000000000000000	-1.000000000000000	0.131560000000000	50.000000000000000
203	1	50.139885075000000	-5.890814841870000	25/07/2012	2012	9:28:52.0	41115.395046296200000	0	1	310	1855	0.042000000000000	1.000000000000000	-1.000000000000000	0.363220000000000	14.400000000000000
203	1	51.723520165120000	-6.183879441430000	25/07/2012	2012	9:28:52.0	41115.395046296200000	0	0	NaN	1856	0.005000000000000	4.000000000000000	1.000000000000000	0.045760000000000	35.600000000000000
203	1	51.783995690810000	-5.188662346290000	25/07/2012	2012	9:28:52.0	41115.395046296200000	0	0	NaN	1857	0.000000000000000	21.000000000000000	-1.000000000000000	0.000000000000000	0.000000000000000
203	1	51.776979239480000	-5.694679132980000	25/07/2012	2012	9:28:52.0	41115.395046296200000	0	0	NaN	1858	0.019000000000000	1.000000000000000	1.000000000000000	0.130130000000000	42.800000000000000
203	1	50.128020216910000	-5.539931067760000	25/07/2012	2012	9:28:52.0	41115.395046296200000	0	0	NaN	1859	NaN	NaN	NaN	NaN	NaN
203	1	51.120432459710000	-6.042780817340000	25/07/2012	2012	9:28:52.0	41115.395046296200000	0	0	NaN	1860	0.003000000000000	2.000000000000000	1.000000000000000	0.045760000000000	15.200000000000000
203	1	50.138822680600000	-5.891377086640000	25/07/2012	2012	9:29:45.0	41115.395659722200000	0	1	311	1861	0.042000000000000	1.000000000000000	-1.000000000000000	0.363220000000000	14.400000000000000
203	1	50.464720336170000	-5.447062074740000	25/07/2012	2012	9:29:45.0	41115.395659722200000	0	0	NaN	1862	0.073000000000000	4.000000000000000	1.000000000000000	0.293150000000000	28.400000000000000
203	1	50.550017110140000	-6.314372696660000	25/07/2012	2012	9:29:45.0	41115.395659722200000	0	0	NaN	1863	0.000000000000000	31.000000000000000	1.000000000000000	0.002860000000000	7.600000000000000
203	1	50.064824391010000	-6.346778971330000	25/07/2012	2012	9:29:45.0	41115.395659722200000	0	0	NaN	1864	0.008000000000000	4.000000000000000	-1.000000000000000	0.151580000000000	23.200000000000000
203	1	51.452979335370000	-6.559051470540000	25/07/2012	2012	9:29:45.0	41115.395659722200000	0	0	NaN	1865	0.031000000000000	4.000000000000000	-1.000000000000000	0.122980000000000	0.000000000000000
203	1	51.735668375590000	-5.699799399880000	25/07/2012	2012	9:29:45.0	41115.395659722200000	0	0	NaN	1866	0.034000000000000	2.000000000000000	1.000000000000000	0.174460000000000	35.600000000000000
203	1	50.150622513800000	-5.873768832490000	25/07/2012	2012	9:42:00.0	41115.404166666700000	0	1	312	1867	0.027000000000000	2.000000000000000	-1.000000000000000	0.270270000000000	0.000000000000000
203	1	52.429217798850000	-4.167572578200000	25/07/2012	2012	9:42:00.0	41115.404166666700000	0	0	NaN	1868	0.031000000000000	19.000000000000000	1.000000000000000	0.038610000000000	8.400000000000000
203	1	51.633466840610000	-6.107571026470000	25/07/2012	2012	9:42:00.0	41115.404166666700000	0	0	NaN	1869	0.003000000000000	7.000000000000000	1.000000000000000	0.054340000000000	35.600000000000000
203	1	49.688847331060000	-6.130208733230000	25/07/2012	2012	9:42:00.0	41115.404166666700000	0	0	NaN	1870	0.014000000000000	7.000000000000000	1.000000000000000	0.127270000000000	21.600000000000000
203	1	49.856711544770000	-6.878295354080000	25/07/2012	2012	9:42:00.0	41115.404166666700000	0	0	NaN	1871	0.004000000000000	2.000000000000000	1.000000000000000	0.101530000000000	7.600000000000000
203	1	50.096788612920000	-5.291185743590000	25/07/2012	2012	9:42:00.0	41115.404166666700000	0	0	NaN	1872	NaN	NaN	NaN	NaN	NaN
203	1	50.264134239600000	-5.812682398200000	25/07/2012	2012	10:25:04.0	41115.434074074100000	0	1	313	1873	0.012000000000000	7.000000000000000	-1.000000000000000	0.171600000000000	0.000000000000000
203	1	49.978222867290000	-5.599659045920000	25/07/2012	2012	10:25:04.0	41115.434074074100000	0	0	NaN	1874	0.028000000000000	6.000000000000000	-1.000000000000000	0.111540000000000	15.200000000000000
203	1	50.582204798340000	-5.447406824950000	25/07/2012	2012	10:25:04.0	41115.434074074100000	0	0	NaN	1875	0.001000000000000	12.000000000000000	1.000000000000000	0.022880000000000	14.400000000000000
203	1	51.631437727920000	-6.647636470960000	25/07/2012	2012	10:25:04.0	41115.434074074100000	0	0	NaN	1876	0.011000000000000	5.000000000000000	-1.000000000000000	0.042900000000000	15.200000000000000
203	1	50.867487536200000	-5.629367994010000	25/07/2012	2012	10:25:04.0	41115.434074074100000	0	0	NaN	1877	0.001000000000000	9.000000000000000	-1.000000000000000	0.017160000000000	0.000000000000000
203	1	50.141642346060000	-6.193093622260000	25/07/2012	2012	10:25:04.0	41115.434074074100000	0	0	NaN	1878	0.003000000000000	1.000000000000000	1.000000000000000	0.084370000000000	14.400000000000000
203	1	50.349596924600000	-5.850237686720000	25/07/2012	2012	10:45:46.0	41115.448449074100000	0	1	314	1879	0.034000000000000	1.000000000000000	-1.000000000000000	0.327470000000000	21.600000000000000
203	1	51.523670884930000	-5.347785809990000	25/07/2012	2012	10:45:46.0	41115.448449074100000	0	0	NaN	1880	0.009000000000000	4.000000000000000	1.000000000000000	0.104390000000000	21.600000000000000
203	1	50.391024851550000	-6.198286199010000	25/07/2012	2012	10:45:46.0	41115.448449074100000	0	0	NaN	1881	0.000000000000000	19.000000000000000	1.000000000000000	0.007150000000000	7.200000000000000
203	1	50.540463802810000	-7.520993221990000	25/07/2012	2012	10:45:46.0	41115.448449074100000	0	0	NaN	1882	0.000000000000000	17.000000000000000	-1.000000000000000	0.000000000000000	0.000000000000000
203	1	51.793175354100000	-5.591472221740000	25/07/2012	2012	10:45:46.0	41115.448449074100000	0	0	NaN	1883	0.035000000000000	6.000000000000000	-1.000000000000000	0.228800000000000	35.600000000000000
203	1	51.827977707060000	-6.067208107570000	25/07/2012	2012	10:45:46.0	41115.448449074100000	0	0	NaN	1884	0.008000000000000	9.000000000000000	1.000000000000000	0.104390000000000	28.400000000000000
203	1	50.475154149200000	-5.932253751950000	25/07/2012	2012	11:25:00.0	41115.475694444400000	0	1	315	1885	0.003000000000000	10.000000000000000	1.000000000000000	0.067210000000000	23.200000000000000
203	1	50.330633569170000	-5.639734290480000	25/07/2012	2012	11:25:00.0	41115.475694444400000	0	0	NaN	1886	0.009000000000000	10.000000000000000	-1.000000000000000	0.115830000000000	14.400000000000000
203	1	50.746542758110000	-6.416681886890000	25/07/2012	2012	11:25:00.0	41115.475694444400000	0	0	NaN	1887	0.000000000000000	13.000000000000000	1.000000000000000	0.001430000000000	0.000000000000000
203	1	50.283327985910000	-5.646398514680000	25/07/2012	2012	11:25:00.0	41115.475694444400000	0	0	NaN	1888	0.002000000000000	13.000000000000000	-1.000000000000000	0.041470000000000	0.000000000000000
203	1	49.928699965370000	-6.890939270960000	25/07/2012	2012	11:25:00.0	41115.475694444400000	0	0	NaN	1889	0.003000000000000	3.000000000000000	1.000000000000000	0.088660000000000	7.200000000000000
203	1	50.919569734780000	-6.200423811570000	25/07/2012	2012	11:25:00.0	41115.475694444400000	0	0	NaN	1890	0.003000000000000	6.000000000000000	1.000000000000000	0.044330000000000	8.400000000000000
203	1	50.471692191800000	-5.944440852390000	25/07/2012	2012	11:32:39.0	41115.481006944400000	0	1	316	1891	0.003000000000000	10.000000000000000	1.000000000000000	0.067210000000000	23.200000000000000
203	1	50.975963511500000	-5.970462405880000	25/07/2012	2012	11:32:39.0	41115.481006944400000	0	0	NaN	1892	0.000000000000000	13.000000000000000	1.000000000000000	0.002860000000000	0.000000000000000
203	1	51.824388962420000	-6.298402485050000	25/07/2012	2012	11:32:39.0	41115.481006944400000	0	0	NaN	1893	0.070000000000000	4.000000000000000	1.000000000000000	0.167310000000000	28.400000000000000
203	1	50.249081345860000	-6.675297786170000	25/07/2012	2012	11:32:39.0	41115.481006944400000	0	0	NaN	1894	0.000000000000000	20.000000000000000	1.000000000000000	0.011440000000000	0.000000000000000
203	1	51.344361144160000	-7.502959265790000	25/07/2012	2012	11:32:39.0	41115.481006944400000	0	0	NaN	1895	0.004000000000000	31.000000000000000	1.000000000000000	0.027170000000000	0.000000000000000
203	1	51.471640397120000	-7.070053173750000	25/07/2012	2012	11:32:39.0	41115.481006944400000	0	0	NaN	1896	0.000000000000000	20.000000000000000	1.000000000000000	0.000000000000000	7.200000000000000
203	1	50.631987474800000	-5.920061209420000	25/07/2012	2012	12:22:55.0	41115.515914351900000	0	1	317	1897	0.002000000000000	16.000000000000000	-1.000000000000000	0.041470000000000	0.000000000000000
203	1	50.346938588110000	-7.557461872480000	25/07/2012	2012	12:22:55.0	41115.515914351900000	0	0	NaN	1898	0.001000000000000	7.000000000000000	-1.000000000000000	0.007150000000000	0.000000000000000
203	1	51.818356434860000	-6.167919919400000	25/07/2012	2012	12:22:55.0	41115.515914351900000	0	0	NaN	1899	0.015000000000000	8.000000000000000	1.000000000000000	0.110110000000000	35.600000000000000
203	1	50.968947950310000	-5.154929986070000	25/07/2012	2012	12:22:55.0	41115.515914351900000	0	0	NaN	1900	0.004000000000000	1.000000000000000	1.000000000000000	0.124410000000000	15.200000000000000
203	1	51.586572847910000	-7.094197338010000	25/07/2012	2012	12:22:55.0	41115.515914351900000	0	0	NaN	1901	0.000000000000000	20.000000000000000	1.000000000000000	0.000000000000000	14.400000000000000
203	1	50.415669729470000	-6.501586507600000	25/07/2012	2012	12:22:55.0	41115.515914351900000	0	0	NaN	1902	0.000000000000000	30.000000000000000	1.000000000000000	0.000000000000000	0.000000000000000
227	1	52.090955324500000	-5.419718709310000	27/07/2012	2012	11:55:29.0	41117.496863425900000	0	1	318	1903	0.000000000000000	4.000000000000000	-1.000000000000000	0.001430000000000	35.600000000000000
227	1	52.347084573810000	-4.760510617920000	27/07/2012	2012	11:55:29.0	41117.496863425900000	0	0	NaN	1904	0.011000000000000	7.000000000000000	1.000000000000000	0.050050000000000	0.000000000000000
227	1	50.014517300160000	-5.438941683030000	27/07/2012	2012	11:55:29.0	41117.496863425900000	0	0	NaN	1905	0.019000000000000	8.000000000000000	-1.000000000000000	0.190190000000000	14.400000000000000
227	1	50.171859339240000	-6.304276802400000	27/07/2012	2012	11:55:29.0	41117.496863425900000	0	0	NaN	1906	0.002000000000000	5.000000000000000	1.000000000000000	0.034320000000000	7.200000000000000
227	1	51.298909525930000	-7.273783105510000	27/07/2012	2012	11:55:29.0	41117.496863425900000	0	0	NaN	1907	0.000000000000000	32.000000000000000	-1.000000000000000	0.000000000000000	7.200000000000000
227	1	51.621709609770000	-6.151456730720000	27/07/2012	2012	11:55:29.0	41117.496863425900000	0	0	NaN	1908	0.005000000000000	8.000000000000000	1.000000000000000	0.068640000000000	21.600000000000000
227	1	52.091317352700000	-5.419194313730000	27/07/2012	2012	11:56:22.0	41117.497476851900000	0	1	319	1909	0.000000000000000	4.000000000000000	-1.000000000000000	0.001430000000000	35.600000000000000
227	1	51.364003570340000	-7.392236043850000	27/07/2012	2012	11:56:22.0	41117.497476851900000	0	0	NaN	1910	0.001000000000000	32.000000000000000	-1.000000000000000	0.005720000000000	0.000000000000000
227	1	50.798970249430000	-5.726702018070000	27/07/2012	2012	11:56:22.0	41117.497476851900000	0	0	NaN	1911	0.002000000000000	7.000000000000000	-1.000000000000000	0.038610000000000	7.200000000000000
227	1	51.853050547170000	-7.343708317640000	27/07/2012	2012	11:56:22.0	41117.497476851900000	0	0	NaN	1912	0.006000000000000	1.000000000000000	1.000000000000000	0.024310000000000	28.400000000000000
227	1	51.686534850760000	-7.372740496990000	27/07/2012	2012	11:56:22.0	41117.497476851900000	0	0	NaN	1913	0.003000000000000	16.000000000000000	1.000000000000000	0.025740000000000	0.000000000000000
227	1	50.797463881340000	-5.064007351670000	27/07/2012	2012	11:56:22.0	41117.497476851900000	0	0	NaN	1914	0.006000000000000	9.000000000000000	1.000000000000000	0.072930000000000	15.200000000000000
227	1	52.353266720900000	-4.883069745030000	27/07/2012	2012	18:06:43.0	41117.754664351900000	0	1	320	1915	0.069000000000000	2.000000000000000	1.000000000000000	0.164450000000000	30.800000000000000
227	1	49.788557337860000	-5.706448203640000	27/07/2012	2012	18:06:43.0	41117.754664351900000	0	0	NaN	1916	0.003000000000000	11.000000000000000	1.000000000000000	0.047190000000000	14.400000000000000
227	1	50.770699622100000	-5.521029810910000	27/07/2012	2012	18:06:43.0	41117.754664351900000	0	0	NaN	1917	0.006000000000000	1.000000000000000	1.000000000000000	0.087230000000000	7.200000000000000
227	1	51.280813142310000	-7.460211632360000	27/07/2012	2012	18:06:43.0	41117.754664351900000	0	0	NaN	1918	0.001000000000000	24.000000000000000	-1.000000000000000	0.004290000000000	0.000000000000000
227	1	51.386772193090000	-6.686755409140000	27/07/2012	2012	18:06:43.0	41117.754664351900000	0	0	NaN	1919	0.016000000000000	5.000000000000000	1.000000000000000	0.107250000000000	15.200000000000000
227	1	50.120111659940000	-6.079944398330000	27/07/2012	2012	18:06:43.0	41117.754664351900000	0	0	NaN	1920	0.007000000000000	5.000000000000000	-1.000000000000000	0.078650000000000	38.400000000000000
227	1	52.341850688600000	-4.906959108680000	27/07/2012	2012	18:31:22.0	41117.771782407400000	0	1	321	1921	0.090000000000000	1.000000000000000	1.000000000000000	0.193050000000000	23.200000000000000
227	1	50.321581656600000	-7.025638360320000	27/07/2012	2012	18:31:22.0	41117.771782407400000	0	0	NaN	1922	0.001000000000000	18.000000000000000	1.000000000000000	0.015730000000000	0.000000000000000
227	1	49.710335373400000	-6.719575661360000	27/07/2012	2012	18:31:22.0	41117.771782407400000	0	0	NaN	1923	0.001000000000000	17.000000000000000	-1.000000000000000	0.011440000000000	14.400000000000000
227	1	52.462586392100000	-4.053530310570000	27/07/2012	2012	18:31:22.0	41117.771782407400000	0	0	NaN	1924	NaN	NaN	NaN	NaN	NaN
227	1	50.255655235070000	-6.718464852030000	27/07/2012	2012	18:31:22.0	41117.771782407400000	0	0	NaN	1925	0.000000000000000	19.000000000000000	1.000000000000000	0.005720000000000	7.600000000000000
227	1	50.417289985820000	-5.093204128470000	27/07/2012	2012	18:31:22.0	41117.771782407400000	0	0	NaN	1926	0.000000000000000	14.000000000000000	-1.000000000000000	0.001430000000000	0.000000000000000
227	1	52.338023301900000	-4.864837672610000	27/07/2012	2012	20:06:38.0	41117.837939814800000	0	1	322	1927	0.080000000000000	1.000000000000000	1.000000000000000	0.161590000000000	23.200000000000000
227	1	50.148971516740000	-6.555695186880000	27/07/2012	2012	20:06:38.0	41117.837939814800000	0	0	NaN	1928	0.004000000000000	7.000000000000000	1.000000000000000	0.060060000000000	7.600000000000000
227	1	51.121794311980000	-7.833084450660000	27/07/2012	2012	20:06:38.0	41117.837939814800000	0	0	NaN	1929	0.007000000000000	1.000000000000000	-1.000000000000000	0.041470000000000	0.000000000000000
227	1	50.512129584650000	-6.084615000870000	27/07/2012	2012	20:06:38.0	41117.837939814800000	0	0	NaN	1930	0.001000000000000	17.000000000000000	1.000000000000000	0.017160000000000	0.000000000000000
227	1	50.116069589030000	-5.950433020960000	27/07/2012	2012	20:06:38.0	41117.837939814800000	0	0	NaN	1931	0.038000000000000	3.000000000000000	1.000000000000000	0.250250000000000	23.200000000000000
227	1	51.921593625180000	-5.681962267530000	27/07/2012	2012	20:06:38.0	41117.837939814800000	0	0	NaN	1932	0.019000000000000	3.000000000000000	-1.000000000000000	0.122980000000000	35.600000000000000
227	1	52.347095691700000	-4.846555604160000	27/07/2012	2012	20:17:15.0	41117.845312500000000	0	1	323	1933	0.054000000000000	3.000000000000000	1.000000000000000	0.141570000000000	23.200000000000000
227	1	51.218432050470000	-5.490151235040000	27/07/2012	2012	20:17:15.0	41117.845312500000000	0	0	NaN	1934	0.002000000000000	2.000000000000000	1.000000000000000	0.024310000000000	7.200000000000000
227	1	51.524867363920000	-6.068033630800000	27/07/2012	2012	20:17:15.0	41117.845312500000000	0	0	NaN	1935	0.001000000000000	16.000000000000000	1.000000000000000	0.005720000000000	35.600000000000000
227	1	49.592287698760000	-6.800215202020000	27/07/2012	2012	20:17:15.0	41117.845312500000000	0	0	NaN	1936	0.001000000000000	20.000000000000000	-1.000000000000000	0.012870000000000	0.000000000000000
227	1	50.889945088010000	-5.521669902040000	27/07/2012	2012	20:17:15.0	41117.845312500000000	0	0	NaN	1937	0.002000000000000	7.000000000000000	-1.000000000000000	0.028600000000000	0.000000000000000
227	1	50.822802913940000	-6.134602011800000	27/07/2012	2012	20:17:15.0	41117.845312500000000	0	0	NaN	1938	0.000000000000000	15.000000000000000	1.000000000000000	0.000000000000000	0.000000000000000
227	1	52.235732416000000	-4.803324281540000	28/07/2012	2012	4:41:41.0	41118.195613425900000	0	1	324	1939	0.015000000000000	2.000000000000000	-1.000000000000000	0.044330000000000	0.000000000000000
227	1	49.943999219030000	-6.749996565110000	28/07/2012	2012	4:41:41.0	41118.195613425900000	0	0	NaN	1940	0.011000000000000	6.000000000000000	-1.000000000000000	0.072930000000000	14.400000000000000
227	1	50.722273866410000	-6.640527113920000	28/07/2012	2012	4:41:41.0	41118.195613425900000	0	0	NaN	1941	0.003000000000000	12.000000000000000	1.000000000000000	0.021450000000000	0.000000000000000
227	1	52.320290758480000	-4.265427682850000	28/07/2012	2012	4:41:41.0	41118.195613425900000	0	0	NaN	1942	0.000000000000000	18.000000000000000	1.000000000000000	0.001430000000000	0.000000000000000
227	1	50.865218490280000	-5.603266236060000	28/07/2012	2012	4:41:41.0	41118.195613425900000	0	0	NaN	1943	0.002000000000000	1.000000000000000	-1.000000000000000	0.015730000000000	0.000000000000000
227	1	50.636732794480000	-7.180722308110000	28/07/2012	2012	4:41:41.0	41118.195613425900000	0	0	NaN	1944	0.000000000000000	14.000000000000000	1.000000000000000	0.000000000000000	0.000000000000000
227	1	52.210263558900000	-4.861672037220000	28/07/2012	2012	4:50:50.0	41118.201967592600000	0	1	325	1945	0.003000000000000	7.000000000000000	-1.000000000000000	0.014300000000000	23.200000000000000
227	1	50.021909864570000	-5.885228966180000	28/07/2012	2012	4:50:50.0	41118.201967592600000	0	0	NaN	1946	0.007000000000000	3.000000000000000	-1.000000000000000	0.061490000000000	14.400000000000000
227	1	50.856691784900000	-6.771192819630000	28/07/2012	2012	4:50:50.0	41118.201967592600000	0	0	NaN	1947	0.001000000000000	13.000000000000000	-1.000000000000000	0.012870000000000	0.000000000000000
227	1	51.571290647450000	-6.049056668190000	28/07/2012	2012	4:50:50.0	41118.201967592600000	0	0	NaN	1948	0.000000000000000	16.000000000000000	1.000000000000000	0.000000000000000	7.200000000000000
227	1	51.723889550520000	-7.295784713110000	28/07/2012	2012	4:50:50.0	41118.201967592600000	0	0	NaN	1949	0.004000000000000	13.000000000000000	1.000000000000000	0.044330000000000	14.400000000000000
227	1	50.502362184060000	-5.081945555940000	28/07/2012	2012	4:50:50.0	41118.201967592600000	0	0	NaN	1950	0.001000000000000	9.000000000000000	-1.000000000000000	0.005720000000000	0.000000000000000
227	1	51.841731828100000	-5.379174557730000	28/07/2012	2012	7:07:30.0	41118.296875000000000	0	1	326	1951	0.001000000000000	20.000000000000000	-1.000000000000000	0.010010000000000	14.400000000000000
227	1	50.369510074780000	-5.879358897680000	28/07/2012	2012	7:07:30.0	41118.296875000000000	0	0	NaN	1952	0.017000000000000	1.000000000000000	1.000000000000000	0.125840000000000	28.400000000000000
227	1	51.454966315290000	-5.692755400200000	28/07/2012	2012	7:07:30.0	41118.296875000000000	0	0	NaN	1953	0.001000000000000	18.000000000000000	1.000000000000000	0.008580000000000	0.000000000000000
227	1	50.821294866620000	-5.771479409230000	28/07/2012	2012	7:07:30.0	41118.296875000000000	0	0	NaN	1954	0.002000000000000	5.000000000000000	-1.000000000000000	0.015730000000000	0.000000000000000
227	1	51.456977800690000	-6.395528266700000	28/07/2012	2012	7:07:30.0	41118.296875000000000	0	0	NaN	1955	0.018000000000000	0.000000000000000	1.000000000000000	0.062920000000000	14.400000000000000
227	1	51.578601136580000	-7.681582254440000	28/07/2012	2012	7:07:30.0	41118.296875000000000	0	0	NaN	1956	0.013000000000000	14.000000000000000	1.000000000000000	0.071500000000000	15.200000000000000
227	1	51.844868845700000	-5.377576799330000	28/07/2012	2012	7:13:30.0	41118.301041666700000	0	1	327	1957	0.001000000000000	20.000000000000000	-1.000000000000000	0.011440000000000	7.200000000000000
227	1	52.486516931600000	-4.154961267590000	28/07/2012	2012	7:13:30.0	41118.301041666700000	0	0	NaN	1958	0.008000000000000	18.000000000000000	1.000000000000000	0.012870000000000	10.000000000000000
227	1	50.946688599600000	-7.331447598920000	28/07/2012	2012	7:13:30.0	41118.301041666700000	0	0	NaN	1959	0.000000000000000	9.000000000000000	-1.000000000000000	0.001430000000000	0.000000000000000
227	1	51.419221997160000	-5.548081881810000	28/07/2012	2012	7:13:30.0	41118.301041666700000	0	0	NaN	1960	0.002000000000000	17.000000000000000	1.000000000000000	0.025740000000000	0.000000000000000
227	1	52.558217010030000	-4.201980039940000	28/07/2012	2012	7:13:30.0	41118.301041666700000	0	0	NaN	1961	0.000000000000000	14.000000000000000	1.000000000000000	0.000000000000000	18.000000000000000
227	1	51.469822603330000	-6.697623329150000	28/07/2012	2012	7:13:30.0	41118.301041666700000	0	0	NaN	1962	0.014000000000000	1.000000000000000	-1.000000000000000	0.105820000000000	0.000000000000000
227	1	51.847869084200000	-5.377548174870000	28/07/2012	2012	7:24:34.0	41118.308726851900000	0	1	328	1963	0.001000000000000	20.000000000000000	-1.000000000000000	0.011440000000000	7.200000000000000
227	1	49.735217567880000	-6.634114952640000	28/07/2012	2012	7:24:34.0	41118.308726851900000	0	0	NaN	1964	0.000000000000000	11.000000000000000	-1.000000000000000	0.002860000000000	0.000000000000000
227	1	49.905981044480000	-5.387406648430000	28/07/2012	2012	7:24:34.0	41118.308726851900000	0	0	NaN	1965	0.028000000000000	3.000000000000000	1.000000000000000	0.125840000000000	35.600000000000000
227	1	50.102374274550000	-7.094016175590000	28/07/2012	2012	7:24:34.0	41118.308726851900000	0	0	NaN	1966	0.002000000000000	19.000000000000000	1.000000000000000	0.015730000000000	7.200000000000000
227	1	51.159022376920000	-5.493132617890000	28/07/2012	2012	7:24:34.0	41118.308726851900000	0	0	NaN	1967	0.001000000000000	5.000000000000000	-1.000000000000000	0.014300000000000	21.600000000000000
227	1	50.120654088050000	-6.492865429790000	28/07/2012	2012	7:24:34.0	41118.308726851900000	0	0	NaN	1968	0.004000000000000	4.000000000000000	-1.000000000000000	0.047190000000000	8.400000000000000
227	1	51.840383144400000	-5.388277690500000	28/07/2012	2012	7:52:58.0	41118.328449074100000	0	1	329	1969	0.002000000000000	19.000000000000000	-1.000000000000000	0.018590000000000	14.400000000000000
227	1	51.122381070260000	-4.925043260620000	28/07/2012	2012	7:52:58.0	41118.328449074100000	0	0	NaN	1970	0.042000000000000	5.000000000000000	1.000000000000000	0.175890000000000	14.400000000000000
227	1	50.713464601940000	-6.657724565730000	28/07/2012	2012	7:52:58.0	41118.328449074100000	0	0	NaN	1971	0.003000000000000	12.000000000000000	-1.000000000000000	0.021450000000000	7.200000000000000
227	1	50.603503796170000	-6.096727798200000	28/07/2012	2012	7:52:58.0	41118.328449074100000	0	0	NaN	1972	0.000000000000000	24.000000000000000	1.000000000000000	0.000000000000000	0.000000000000000
227	1	49.769767792920000	-5.703287468400000	28/07/2012	2012	7:52:58.0	41118.328449074100000	0	0	NaN	1973	0.003000000000000	14.000000000000000	1.000000000000000	0.031460000000000	21.600000000000000
227	1	52.424335370350000	-4.093726833910000	28/07/2012	2012	7:52:58.0	41118.328449074100000	0	0	NaN	1974	0.001000000000000	23.000000000000000	1.000000000000000	0.001430000000000	0.000000000000000
227	2	51.619405338900000	-5.348247619990000	29/07/2012	2012	8:49:22.0	41119.367615740700000	0	1	330	1975	0.040000000000000	5.000000000000000	-1.000000000000000	0.217360000000000	35.600000000000000
227	2	51.837964777560000	-6.086660344690000	29/07/2012	2012	8:49:22.0	41119.367615740700000	0	0	NaN	1976	0.011000000000000	6.000000000000000	1.000000000000000	0.118690000000000	14.400000000000000
227	2	49.636525227190000	-6.364706329320000	29/07/2012	2012	8:49:22.0	41119.367615740700000	0	0	NaN	1977	0.010000000000000	2.000000000000000	-1.000000000000000	0.047190000000000	30.800000000000000
227	2	51.113477919970000	-8.151160340900000	29/07/2012	2012	8:49:22.0	41119.367615740700000	0	0	NaN	1978	0.000000000000000	7.000000000000000	-1.000000000000000	0.000000000000000	0.000000000000000
227	2	51.657418340780000	-6.600508190470000	29/07/2012	2012	8:49:22.0	41119.367615740700000	0	0	NaN	1979	0.007000000000000	7.000000000000000	-1.000000000000000	0.034320000000000	28.400000000000000
227	2	51.087716347760000	-6.980122301450000	29/07/2012	2012	8:49:22.0	41119.367615740700000	0	0	NaN	1980	0.000000000000000	32.000000000000000	-1.000000000000000	0.000000000000000	7.600000000000000
227	2	51.603778194200000	-5.310314700840000	29/07/2012	2012	9:05:23.0	41119.378738425900000	0	1	331	1981	0.041000000000000	5.000000000000000	-1.000000000000000	0.185900000000000	42.800000000000000
227	2	51.892707174420000	-6.934508235300000	29/07/2012	2012	9:05:23.0	41119.378738425900000	0	0	NaN	1982	0.038000000000000	2.000000000000000	1.000000000000000	0.181610000000000	30.800000000000000
227	2	51.329122362230000	-6.296755805470000	29/07/2012	2012	9:05:23.0	41119.378738425900000	0	0	NaN	1983	0.001000000000000	14.000000000000000	1.000000000000000	0.010010000000000	14.400000000000000
227	2	50.723293509190000	-7.222539064790000	29/07/2012	2012	9:05:23.0	41119.378738425900000	0	0	NaN	1984	0.000000000000000	7.000000000000000	-1.000000000000000	0.000000000000000	0.000000000000000
227	2	52.568136648190000	-4.041897360910000	29/07/2012	2012	9:05:23.0	41119.378738425900000	0	0	NaN	1985	NaN	NaN	NaN	NaN	NaN
227	2	50.948086326390000	-6.563382944370000	29/07/2012	2012	9:05:23.0	41119.378738425900000	0	0	NaN	1986	0.000000000000000	42.000000000000000	1.000000000000000	0.001430000000000	0.000000000000000
227	2	51.516217664700000	-5.280703024680000	29/07/2012	2012	9:26:09.0	41119.393159722200000	0	1	332	1987	0.018000000000000	3.000000000000000	-1.000000000000000	0.080080000000000	35.600000000000000
227	2	50.539251496170000	-5.613986157330000	29/07/2012	2012	9:26:09.0	41119.393159722200000	0	0	NaN	1988	0.034000000000000	7.000000000000000	1.000000000000000	0.042900000000000	24.800000000000000
227	2	51.399590340860000	-6.844245304800000	29/07/2012	2012	9:26:09.0	41119.393159722200000	0	0	NaN	1989	0.001000000000000	8.000000000000000	1.000000000000000	0.015730000000000	0.000000000000000
227	2	50.797595618360000	-6.560967930480000	29/07/2012	2012	9:26:09.0	41119.393159722200000	0	0	NaN	1990	0.000000000000000	43.000000000000000	-1.000000000000000	0.002860000000000	15.200000000000000
227	2	51.505733131130000	-7.747760210070000	29/07/2012	2012	9:26:09.0	41119.393159722200000	0	0	NaN	1991	0.008000000000000	17.000000000000000	1.000000000000000	0.047190000000000	15.200000000000000
227	2	51.372864759160000	-6.889171357230000	29/07/2012	2012	9:26:09.0	41119.393159722200000	0	0	NaN	1992	0.000000000000000	12.000000000000000	1.000000000000000	0.000000000000000	14.400000000000000
227	2	51.514790157100000	-5.284812244580000	29/07/2012	2012	9:30:39.0	41119.396284722200000	0	1	333	1993	0.018000000000000	3.000000000000000	-1.000000000000000	0.080080000000000	14.400000000000000
227	2	51.972769966760000	-5.784265768820000	29/07/2012	2012	9:30:39.0	41119.396284722200000	0	0	NaN	1994	0.047000000000000	1.000000000000000	1.000000000000000	0.175890000000000	21.600000000000000
227	2	50.892970543490000	-4.935282572520000	29/07/2012	2012	9:30:39.0	41119.396284722200000	0	0	NaN	1995	0.027000000000000	6.000000000000000	1.000000000000000	0.084370000000000	7.200000000000000
227	2	51.377493706620000	-7.000977543840000	29/07/2012	2012	9:30:39.0	41119.396284722200000	0	0	NaN	1996	0.000000000000000	18.000000000000000	1.000000000000000	0.000000000000000	0.000000000000000
227	2	50.463535541570000	-6.199146787180000	29/07/2012	2012	9:30:39.0	41119.396284722200000	0	0	NaN	1997	0.000000000000000	14.000000000000000	1.000000000000000	0.001430000000000	7.200000000000000
227	2	51.179549978950000	-5.849514860060000	29/07/2012	2012	9:30:39.0	41119.396284722200000	0	0	NaN	1998	0.000000000000000	25.000000000000000	-1.000000000000000	0.002860000000000	0.000000000000000
227	2	51.509654470300000	-5.281221612170000	29/07/2012	2012	9:32:47.0	41119.397766203700000	0	1	334	1999	0.018000000000000	3.000000000000000	-1.000000000000000	0.080080000000000	21.600000000000000
[truncated: 9,407 more rows]
